# Supplementary material for: A substrate-multiplexed platform for profiling enzymatic potential of plant family 1 glycosyltransferases
Source: Nat Commun. 2025 Jul 10;16:6366. doi: 10.1038/s41467-025-61530-6 (PMC12246196; doi:10.1038/s41467-025-61530-6)
Supplement: Supplementary file 4 — Supplementary Data 1 [file 41467_2025_61530_MOESM4_ESM.xlsx]

## Sheet: Sheet1
Enzyme group	Enzyme Name	Plate	Row	Column	Gene AGI	Uniprot Entry	Protein sequence
A	UGT79B1	2	B	7	AT5G54060	Q9LVW3	MGVFGSNESSSMSIVMYPWLAFGHMTPFLHLSNKLAEKGHKIVFLLPKKALNQLEPLNLYPNLITFHTISIPQVKGLPPGAETNSDVPFFLTHLLAVAMDQTRPEVETIFRTIKPDLVFYDSAHWIPEIAKPIGAKTVCFNIVSAASIALSLVPSAEREVIDGKEMSGEELAKTPLGYPSSKVVLRPHEAKSLSFVWRKHEAIGSFFDGKVTAMRNCDAIAIRTCRETEGKFCDYISRQYSKPVYLTGPVLPGSQPNQPSLDPQWAEWLAKFNHGSVVFCAFGSQPVVNKIDQFQELCLGLESTGFPFLVAIKPPSGVSTVEEALPEGFKERVQGRGVVFGGWIQQPLVLNHPSVGCFVSHCGFGSMWESLMSDCQIVLVPQHGEQILNARLMTEEMEV…
A	UGT79B10	1	D	6	AT1G64910	Q9XIQ5	MGQTFHAFMFPWFAFGHMTPYLHLANKLAERGHRITFLIPKKAQKQLEHLNLFPDSIVFHSLTIPHVDGLPAGAETFSDIPMPLWKFLPPAIDLTRDQVEAAVSALSPDLILFDIASWVPEVAKEYRVKSMLYNIISATSIAHDFVPGGELGVPPPGYPSSKLLYRKHDAHALLSFSVYYKRFSHRLITGLMNCDFISIRTCKEIEGKFCEYLERQYHKKVFLTGPMLPEPNKGKPLEDRWSHWLNGFEQGSVVFCALGSQVTLEKDQFQELCLGIELTGLPFFVAVTPPKGAKTIQDALPEGFEERVKDRGVVLGEWVQQPLLLAHPSVGCFLSHCGFGSMWESIMSDCQIVLLPFLADQVLNTRLMTEELKVSVEVQREETGWFSKESLSVAITSVM…
A	UGT79B11	1	B	11	AT1G64920	Q9XIQ4	MGQKIHAFMFPWFAFGHMTPYLHLGNKLAEKGHRVTFLLPKKAQKQLEHQNLFPHGIVFHPLVIPHVDGLPAGAETASDIPISLVKFLSIAMDLTRDQIEAAIGALRPDLILFDLAHWVPEMAKALKVKSMLYNVMSATSIAHDLVPGGELGVAPPGYPSSKALYREHDAHALLTFSGFYKRFYHRFTTGLMNCDFISIRTCEEIEGKFCDYIESQYKKKVLLTGPMLPEPDKSKPLEDQWSHWLSGFGQGSVVFCALGSQTILEKNQFQELCLGIELTGLPFLVAVKPPKGANTIHEALPEGFEERVKGRGIVWGEWVQQPSWQPLILAHPSVGCFVSHCGFGSMWESLMSDCQIVFIPVLNDQVLTTRVMTEELEVSVEVQREETGWFSKENLSGAI…
A	UGT79B2	1	H	6	AT4G27560	Q9T080	MGGLKFHVLMYPWFATGHMTPFLFLANKLAEKGHTVTFLIPKKALKQLENLNLFPHNIVFRSVTVPHVDGLPVGTETVSEIPVTSADLLMSAMDLTRDQVEGVVRAVEPDLIFFDFAHWIPEVARDFGLKTVKYVVVSASTIASMLVPGGELGVPPPGYPSSKVLLRKQDAYTMKNLESTNTINVGPNLLERVTTSLMNSDVIAIRTAREIEGNFCDYIEKHCRKKVLLTGPVFPEPDKTRELEERWVKWLSGYEPDSVVFCALGSQVILEKDQFQELCLGMELTGSPFLVAVKPPRGSSTIQEALPEGFEERVKGRGVVWGEWVQQPLLLSHPSVGCFVSHCGFGSMWESLLSDCQIVLVPQLGDQVLNTRLLSDELKVSVEVAREETGWFSKESLFD…
A	UGT79B3	1	H	7	AT4G27570	Q9T081	MGGLKFHVLMYPWFATGHMTPFLFLANKLAEKGHTVTFLLPKKSLKQLEHFNLFPHNIVFRSVTVPHVDGLPVGTETASEIPVTSTDLLMSAMDLTRDQVEAVVRAVEPDLIFFDFAHWIPEVARDFGLKTVKYVVVSASTIASMLVPGGELGVPPPGYPSSKVLLRKQDAYTMKKLEPTNTIDVGPNLLERVTTSLMNSDVIAIRTAREIEGNFCDYIEKHCRKKVLLTGPVFPEPDKTRELEERWVKWLSGYEPDSVVFCALGSQVILEKDQFQELCLGMELTGSPFLVAVKPPRGSSTIQEALPEGFEERVKGRGLVWGGWVQQPLILSHPSVGCFVSHCGFGSMWESLLSDCQIVLVPQLGDQVLNTRLLSDELKVSVEVAREETGWFSKESLCD…
A	UGT79B5	1	B	8	AT1G50580	Q9LPS8	MGSKFHAFMYPWFGFGHMIPYLHLANKLAEKGHRVTFFLPKKAHKQLQPLNLFPDSIVFEPLTLPPVDGLPFGAETASDLPNSTKKPIFVAMDLLRDQIEAKVRALKPDLIFFDFVHWVPEMAEEFGIKSVNYQIISAACVAMVLAPRAELGFPPPDYPLSKVALRGHEANVCSLFANSHELFGLITKGLKNCDVVSIRTCVELEGKLCGFIEKECQKKLLLTGPMLPEPQNKSGKFLEDRWNHWLNGFEPGSVVFCAFGTQFFFEKDQFQEFCLGMELMGLPFLISVMPPKGSPTVQEALPKGFEERVKKHGIVWEGWLEQPLILSHPSVGCFVNHCGFGSMWESLVSDCQIVFIPQLADQVLITRLLTEELEVSVKVQREDSGWFSKEDLRDTVKSV…
A	UGT79B6	2	B	6	AT5G54010	Q9FN26	MGSKFHAFMFPWFGFGHMTAFLHLANKLAEKDHKITFLLPKKARKQLESLNLFPDCIVFQTLTIPSVDGLPDGAETTSDIPISLGSFLASAMDRTRIQVKEAVSVGKPDLIFFDFAHWIPEIAREYGVKSVNFITISAACVAISFVPGRSQDDLGSTPPGYPSSKVLLRGHETNSLSFLSYPFGDGTSFYERIMIGLKNCDVISIRTCQEMEGKFCDFIENQFQRKVLLTGPMLPEPDNSKPLEDQWRQWLSKFDPGSVIYCALGSQIILEKDQFQELCLGMELTGLPFLVAVKPPKGSSTIQEALPKGFEERVKARGVVWGGWVQQPLILAHPSIGCFVSHCGFGSMWEALVNDCQIVFIPHLGEQILNTRLMSEELKVSVEVKREETGWFSKESLSG…
A	UGT79B7	1	G	8	AT4G09500	Q9M0P3	MEPKFHAFMFPWFAFGHMIPFLHLANKLAEKGHRVTFLLPKKAQKQLEHHNLFPDSIVFHPLTVPPVNGLPAGAETTSDIPISLDNLLSKALDLTRDQVEAAVRALRPDLIFFDFAQWIPDMAKEHMIKSVSYIIVSATTIAHTHVPGGKLGVRPPGYPSSKVMFRENDVHALATLSIFYKRLYHQITTGLKSCDVIALRTCKEVEGMFCDFISRQYHKKVLLTGPMFPEPDTSKPLEERWNHFLSGFAPKSVVFCSPGSQVILEKDQFQELCLGMELTGLPFLLAVKPPRGSSTVQEGLPEGFEERVKDRGVVWGGWVQQPLILAHPSIGCFVNHCGPGTIWESLVSDCQMVLIPFLSDQVLFTRLMTEEFEVSVEVPREKTGWFSKESLSNAIKSVM…
A	UGT79B8	1	C	8	AT2G22930	O81010	MEPTFHAFMFPWFAFGHMIPFLHLANKLAEKGHQITFLLPKKAQKQLEHHNLFPDSIVFHPLTIPHVNGLPAGAETTSDISISMDNLLSEALDLTRDQVEAAVRALRPDLIFFDFAHWIPEIAKEHMIKSVSYMIVSATTIAYTFAPGGVLGVPPPGYPSSKVLYRENDAHALATLSIFYKRLYHQITTGFKSCDIIALRTCNEIEGKFCDYISSQYHKKVLLTGPMLPEQDTSKPLEEQLSHFLSRFPPRSVVFCALGSQIVLEKDQFQELCLGMELTGLPFLIAVKPPRGSSTVEEGLPEGFQERVKGRGVVWGGWVQQPLILDHPSIGCFVNHCGPGTIWECLMTDCQMVLLPFLGDQVLFTRLMTEEFKVSVEVSREKTGWFSKESLSDAIKSVM…
A	UGT79B9	2	B	5	AT5G53990	Q9FN28	MGQNFHAFMFPWFAFGHMTPYLHLANKLAAKGHRVTFLLPKKAQKQLEHHNLFPDRIIFHSLTIPHVDGLPAGAETASDIPISLGKFLTAAMDLTRDQVEAAVRALRPDLIFFDTAYWVPEMAKEHRVKSVIYFVISANSIAHELVPGGELGVPPPGYPSSKVLYRGHDAHALLTFSIFYERLHYRITTGLKNCDFISIRTCKEIEGKFCDYIERQYQRKVLLTGPMLPEPDNSRPLEDRWNHWLNQFKPGSVIYCALGSQITLEKDQFQELCLGMELTGLPFLVAVKPPKGAKTIQEALPEGFEERVKNHGVVWGEWVQQPLILAHPSVGCFVTHCGFGSMWESLVSDCQIVLLPYLCDQILNTRLMSEELEVSVEVKREETGWFSKESLSVAITSVM…
A	UGT91A1	1	C	7	AT2G22590	Q940V3	MTNFKDNDGDGTKLHVVMFPWLAFGHMVPYLELSKLIAQKGHKVSFISTPRNIDRLLPRLPENLSSVINFVKLSLPVGDNKLPEDGEATTDVPFELIPYLKIAYDGLKVPVTEFLESSKPDWVLQDFAGFWLPPISRRLGIKTGFFSAFNGATLGILKPPGFEEYRTSPADFMKPPKWVPFETSVAFKLFECRFIFKGFMAETTEGNVPDIHRVGGVIDGCDVIFVRSCYEYEAEWLGLTQELHRKPVIPVGVLPPKPDEKFEDTDTWLSVKKWLDSRKSKSIVYVAFGSEAKPSQTELNEIALGLELSGLPFFWVLKTRRGPWDTEPVELPEGFEERTADRGMVWRGWVEQLRTLSHDSIGLVLTHPGWGTIIEAIRFAKPMAMLVFVYDQGLNARVI…
A	UGT91B1	2	B	10	AT5G65550	Q9LSM0	MAEPKPKLHVAVFPWLALGHMIPYLQLSKLIARKGHTVSFISTARNISRLPNISSDLSVNFVSLPLSQTVDHLPENAEATTDVPETHIAYLKKAFDGLSEAFTEFLEASKPNWIVYDILHHWVPPIAEKLGVRRAIFCTFNAASIIIIGGPASVMIQGHDPRKTAEDLIVPPPWVPFETNIVYRLFEAKRIMEYPTAGVTGVELNDNCRLGLAYVGSEVIVIRSCMELEPEWIQLLSKLQGKPVIPIGLLPATPMDDADDEGTWLDIREWLDRHQAKSVVYVALGTEVTISNEEIQGLAHGLELCRLPFFWTLRKRTRASMLLPDGFKERVKERGVIWTEWVPQTKILSHGSVGGFVTHCGWGSAVEGLSFGVPLIMFPCNLDQPLVARLLSGMNIGLE…
B	UGT89A1	1	B	9	AT1G51210	Q9SYC4	MNRAMPQPRPETIRGSLKPHIMVFPYPAQGHLLPLLDLTHQLCLRGLTVSIIVTPKNLPYLSPLLSAHPSAVSVVTLPFPHHPLIPSGVENVKDLGGYGNPLIMASLRQLREPIVNWLSSHPNPPVALISDFFLGWTKDLGIPRFAFFSSGAFLASILHFVSDKPHLFESTEPVCLSDLPRSPVFKTEHLPSLIPQSPLSQDLESVKDSTMNFSSYGCIFNTCECLEEDYMEYVKQKVSENRVFGVGPLSSVGLSKEDSVSNVDAKALLSWLDGCPDDSVLYICFGSQKVLTKEQCDDLALGLEKSMTRFVWVVKKDPIPDGFEDRVAGRGMIVRGWAPQVAMLSHVAVGGFLIHCGWNSVLEAMASGTMILAWPMEADQFVDARLVVEHMGVAVSVCE…
B	UGT89A2	1	H	12	AT5G03490	Q9LZD8	MTEVLLLPGTKSENSKPPHIVVFPFPAQGHLLPLLDLTHQLCLRGFNVSVIVTPGNLTYLSPLLSAHPSSVTSVVFPFPPHPSLSPGVENVKDVGNSGNLPIMASLRQLREPIINWFQSHPNPPIALISDFFLGWTHDLCNQIGIPRFAFFSISFFLVSVLQFCFENIDLIKSTDPIHLLDLPRAPIFKEEHLPSIVRRSLQTPSPDLESIKDFSMNLLSYGSVFNSSEILEDDYLQYVKQRMGHDRVYVIGPLCSIGSGLKSNSGSVDPSLLSWLDGSPNGSVLYVCFGSQKALTKDQCDALALGLEKSMTRFVWVVKKDPIPDGFEDRVSGRGLVVRGWVSQLAVLRHVAVGGFLSHCGWNSVLEGITSGAVILGWPMEADQFVNARLLVEHLGVAV…
B	UGT89B1	1	B	12	AT1G73880	Q9C9B0	MKVNEENNKPTKTHVLIFPFPAQGHMIPLLDFTHRLALRGGAALKITVLVTPKNLPFLSPLLSAVVNIEPLILPFPSHPSIPSGVENVQDLPPSGFPLMIHALGNLHAPLISWITSHPSPPVAIVSDFFLGWTKNLGIPRFDFSPSAAITCCILNTLWIEMPTKINEDDDNEILHFPKIPNCPKYRFDQISSLYRSYVHGDPAWEFIRDSFRDNVASWGLVVNSFTAMEGVYLEHLKREMGHDRVWAVGPIIPLSGDNRGGPTSVSVDHVMSWLDAREDNHVVYVCFGSQVVLTKEQTLALASGLGKSGVHFIWAVKEPVEKDSTRGNILDGFDDRVAGRGLVIRGWAPQVAVLRHRAVGAFLTHCGWNSVVEAVVAGVLMLTWPMRADQYTDASLVVD…
C	UGT90A2	1	A	11	AT1G10400	Q9SY84	MELEKVHVVLFPYLSKGHMIPMLQLARLLLSHSFAGDISVTVFTTPLNRPFIVDSLSGTKATIVDVPFPDNVPEIPPGVECTDKLPALSSSLFVPFTRATKSMQADFERELMSLPRVSFMVSDGFLWWTQESARKLGFPRLVFFGMNCASTVICDSVFQNQLLSNVKSETEPVSVPEFPWIKVRKCDFVKDMFDPKTTTDPGFKLILDQVTSMNQSQGIIFNTFDDLEPVFIDFYKRKRKLKLWAVGPLCYVNNFLDDEVEEKVKPSWMKWLDEKRDKGCNVLYVAFGSQAEISREQLEEIALGLEESKVNFLWVVKGNEIGKGFEERVGERGMMVRDEWVDQRKILEHESVRGFLSHCGWNSLTESICSEVPILAFPLAAEQPLNAILVVEELRVAER…
C	UGT90A4	2	A	7	AT5G14860	Q1PDW8	MAVSSSHHAVLFPYMSKGHTIPLLQFARLLLRHRRIVSVDDEEPTISVTVFTTPKNQPFVSNFLSDVASSIKVISLPFPENIAGIPPGVESTDMLPSISLYVPFTRATKSLQPFFEAELKNLEKVSFMVSDGFLWWTSESAAKFEIPRLAFYGMNSYASAMCSAISVHELFTKPESVKSDTEPVTVPDFPWICVKKCEFDPVLTEPDQSDPAFELLIDHLMSTKKSRGVIVNSFYELESTFVDYRLRDNDEPKPWCVGPLCLVNPPKPESDKPDWIHWLDRKLEERCPVMYVAFGTQAEISNEQLKEIALGLEDSKVNFLWVTRKDLEEVTGGLGFEKRVKEHGMIVRDWVDQWEILSHKSVKGFLSHCGWNSAQESICAGVPLLAWPMMAEQPLNAKL…
D	UGT73B1	1	H	10	AT4G34138	Q8VZE9	MGTPVEVSKLHFLLFPFMAHGHMIPTLDMAKLFATKGAKSTILTTPLNAKLFFEKPIKSFNQDNPGLEDITIQILNFPCTELGLPDGCENTDFIFSTPDLNVGDLSQKFLLAMKYFEEPLEELLVTMRPDCLVGNMFFPWSTKVAEKFGVPRLVFHGTGYFSLCASHCIRLPKNVATSSEPFVIPDLPGDILITEEQVMETEEESVMGRFMKAIRDSERDSFGVLVNSFYELEQAYSDYFKSFVAKRAWHIGPLSLGNRKFEEKAERGKKASIDEHECLKWLDSKKCDSVIYMAFGTMSSFKNEQLIEIAAGLDMSGHDFVWVVNRKGSQVEKEDWLPEGFEEKTKGKGLIIRGWAPQVLILEHKAIGGFLTHCGWNSLLEGVAAGLPMVTWPVGAEQF…
D	UGT73B2	1	H	9	AT4G34135	Q94C57, F4JKK6	MGSDHHHRKLHVMFFPFMAYGNMIPTLDMAKLFSSRGAKSTILTTSLNSKILQKPIDTFKNLNPGLEIDIQIFNFPCVELGLPEGCENVDFFTSNNNDDKNEMIVKFFFSTRFFKDQLEKLLGTTRPDCLIADMFFPWATEAAGKFNVPRLVFHGTGYFSLCAGYCIGVHKPQKRVASSSEPFVIPELPGNIVITEEQIIDGDGESDMGKFMTEVRESEVKSSGVVLNSFYELEHDYADFYKSCVQKRAWHIGPLSVYNRGFEEKAERGKKANIDEAECLKWLDSKKPNSVIYVSFGSVAFFKNEQLFEIAAGLEASGTSFIWVVRKTKDDREEWLPEGFEERVKGKGMIIRGWAPQVLILDHQATGGFVTHCGWNSLLEGVAAGLPMVTWPVGAEQFY…
D	UGT73B3	1	H	8	AT4G34131	Q8W491	MSSDPHRKLHVVFFPFMAYGHMIPTLDMAKLFSSRGAKSTILTTPLNSKIFQKPIERFKNLNPSFEIDIQIFDFPCVDLGLPEGCENVDFFTSNNNDDRQYLTLKFFKSTRFFKDQLEKLLETTRPDCLIADMFFPWATEAAEKFNVPRLVFHGTGYFSLCSEYCIRVHNPQNIVASRYEPFVIPDLPGNIVITQEQIADRDEESEMGKFMIEVKESDVKSSGVIVNSFYELEPDYADFYKSVVLKRAWHIGPLSVYNRGFEEKAERGKKASINEVECLKWLDSKKPDSVIYISFGSVACFKNEQLFEIAAGLETSGANFIWVVRKNIGIEKEEWLPEGFEERVKGKGMIIRGWAPQVLILDHQATCGFVTHCGWNSLLEGVAAGLPMVTWPVAAEQFY…
D	UGT73B4	1	C	3	AT2G15490	Q7Y232, F4IIG6	MNREQIHILFFPFMAHGHMIPLLDMAKLFARRGAKSTLLTTPINAKILEKPIEAFKVQNPDLEIGIKILNFPCVELGLPEGCENRDFINSYQKSDSFDLFLKFLFSTKYMKQQLESFIETTKPSALVADMFFPWATESAEKIGVPRLVFHGTSSFALCCSYNMRIHKPHKKVASSSTPFVIPGLPGDIVITEDQANVTNEETPFGKFWKEVRESETSSFGVLVNSFYELESSYADFYRSFVAKKAWHIGPLSLSNRGIAEKAGRGKKANIDEQECLKWLDSKTPGSVVYLSFGSGTGLPNEQLLEIAFGLEGSGQNFIWVVSKNENQVGTGENEDWLPKGFEERNKGKGLIIRGWAPQVLILDHKAIGGFVTHCGWNSTLEGIAAGLPMVTWPMGAEQF…
D	UGT73B5	1	C	2	AT2G15480	Q9ZQG4	MNREVSERIHILFFPFMAQGHMIPILDMAKLFSRRGAKSTLLTTPINAKIFEKPIEAFKNQNPDLEIGIKIFNFPCVELGLPEGCENADFINSYQKSDSGDLFLKFLFSTKYMKQQLESFIETTKPSALVADMFFPWATESAEKLGVPRLVFHGTSFFSLCCSYNMRIHKPHKKVATSSTPFVIPGLPGDIVITEDQANVAKEETPMGKFMKEVRESETNSFGVLVNSFYELESAYADFYRSFVAKRAWHIGPLSLSNRELGEKARRGKKANIDEQECLKWLDSKTPGSVVYLSFGSGTNFTNDQLLEIAFGLEGSGQSFIWVVRKNENQGDNEEWLPEGFKERTTGKGLIIPGWAPQVLILDHKAIGGFVTHCGWNSAIEGIAAGLPMVTWPMGAEQF…
D	UGT73C2	1	D	11	AT2G36760	Q9ZQ98	MAFEKTRQFLPPLHFVLFPFMAQGHMIPMVDIARILAQRGVTITIVTTPHNAARFKDVLNRAIQSGLHIRVEHVKFPFQEAGLQEGQENVDFLDSMELMVHFFKAVNMLENPVMKLMEEMKPKPSCLISDFCLPYTSKIAKRFNIPKIVFHGVSCFCLLSMHILHRNHNILHALKSDKEYFLVPSFPDRVEFTKLQVTVKTNFSGDWKEIMDEQVDADDTSYGVIVNTFQDLESAYVKNYTEARAGKVWSIGPVSLCNKVGEDKAERGNKAAIDQDECIKWLDSKDVESVLYVCLGSICNLPLAQLRELGLGLEATKRPFIWVIRGGGKYHELAEWILESGFEERTKERSLLIKGWSPQMLILSHPAVGGFLTHCGWNSTLEGITSGVPLITWPLFGDQ…
D	UGT73C3	1	E	1	AT2G36780	Q9ZQ96	MATEKTHQFHPSLHFVLFPFMAQGHMIPMIDIARLLAQRGVTITIVTTPHNAARFKNVLNRAIESGLAINILHVKFPYQEFGLPEGKENIDSLDSTELMVPFFKAVNLLEDPVMKLMEEMKPRPSCLISDWCLPYTSIIAKNFNIPKIVFHGMGCFNLLCMHVLRRNLEILENVKSDEEYFLVPSFPDRVEFTKLQLPVKANASGDWKEIMDEMVKAEYTSYGVIVNTFQELEPPYVKDYKEAMDGKVWSIGPVSLCNKAGADKAERGSKAAIDQDECLQWLDSKEEGSVLYVCLGSICNLPLSQLKELGLGLEESRRSFIWVIRGSEKYKELFEWMLESGFEERIKERGLLIKGWAPQVLILSHPSVGGFLTHCGWNSTLEGITSGIPLITWPLFGDQ…
D	UGT73C4	1	D	12	AT2G36770	Q9ZQ97	MASEKSHKVHPPLHFILFPFMAQGHMIPMIDIARLLAQRGATVTIVTTRYNAGRFENVLSRAMESGLPINIVHVNFPYQEFGLPEGKENIDSYDSMELMVPFFQAVNMLEDPVMKLMEEMKPRPSCIISDLLLPYTSKIARKFSIPKIVFHGTGCFNLLCMHVLRRNLEILKNLKSDKDYFLVPSFPDRVEFTKPQVPVETTASGDWKAFLDEMVEAEYTSYGVIVNTFQELEPAYVKDYTKARAGKVWSIGPVSLCNKAGADKAERGNQAAIDQDECLQWLDSKEDGSVLYVCLGSICNLPLSQLKELGLGLEKSQRSFIWVIRGWEKYNELYEWMMESGFEERIKERGLLIKGWSPQVLILSHPSVGGFLTHCGWNSTLEGITSGIPLITWPLFGDQ…
D	UGT73C5	1	E	3	AT2G36800	Q9ZQ94	MVSETTKSSPLHFVLFPFMAQGHMIPMVDIARLLAQRGVIITIVTTPHNAARFKNVLNRAIESGLPINLVQVKFPYLEAGLQEGQENIDSLDTMERMIPFFKAVNFLEEPVQKLIEEMNPRPSCLISDFCLPYTSKIAKKFNIPKILFHGMGCFCLLCMHVLRKNREILDNLKSDKELFTVPDFPDRVEFTRTQVPVETYVPAGDWKDIFDGMVEANETSYGVIVNSFQELEPAYAKDYKEVRSGKAWTIGPVSLCNKVGADKAERGNKSDIDQDECLKWLDSKKHGSVLYVCLGSICNLPLSQLKELGLGLEESQRPFIWVIRGWEKYKELVEWFSESGFEDRIQDRGLLIKGWSPQMLILSHPSVGGFLTHCGWNSTLEGITAGLPLLTWPLFADQF…
D	UGT73C6	1	E	2	AT2G36790	Q9ZQ95	MAFEKNNEPFPLHFVLFPFMAQGHMIPMVDIARLLAQRGVLITIVTTPHNAARFKNVLNRAIESGLPINLVQVKFPYQEAGLQEGQENMDLLTTMEQITSFFKAVNLLKEPVQNLIEEMSPRPSCLISDMCLSYTSEIAKKFKIPKILFHGMGCFCLLCVNVLRKNREILDNLKSDKEYFIVPYFPDRVEFTRPQVPVETYVPAGWKEILEDMVEADKTSYGVIVNSFQELEPAYAKDFKEARSGKAWTIGPVSLCNKVGVDKAERGNKSDIDQDECLEWLDSKEPGSVLYVCLGSICNLPLSQLLELGLGLEESQRPFIWVIRGWEKYKELVEWFSESGFEDRIQDRGLLIKGWSPQMLILSHPSVGGFLTHCGWNSTLEGITAGLPMLTWPLFADQF…
D	UGT73D1	1	G	3	AT3G53150	Q9SCP6	MESKIVSKAKRLHFVLIPLMAQGHLIPMVDISKILARQGNIVTIVTTPQNASRFAKTVDRARLESGLEINVVKFPIPYKEFGLPKDCETLDTLPSKDLLRRFYDAVDKLQEPMERFLEQQDIPPSCIISDKCLFWTSRTAKRFKIPRIVFHGMCCFSLLSSHNIHLHSPHLSVSSAVEPFPIPGMPHRIEIARAQLPGAFEKLANMDDVREKMRESESEAFGVIVNSFQELEPGYAEAYAEAINKKVWFVGPVSLCNDRMADLFDRGSNGNIAISETECLQFLDSMRPRSVLYVSLGSLCRLIPNQLIELGLGLEESGKPFIWVIKTEEKHMIELDEWLKRENFEERVRGRGIVIKGWSPQAMILSHGSTGGFLTHCGWNSTIEAICFGVPMITWPLFA…
E	UGT72E1	1	G	2	AT3G50740	Q94A84	MKITKPHVAMFASPGMGHIIPVIELGKRLAGSHGFDVTIFVLETDAASAQSQFLNSPGCDAALVDIVGLPTPDISGLVDPSAFFGIKLLVMMRETIPTIRSKIEEMQHKPTALIVDLFGLDAIPLGGEFNMLTYIFIASNARFLAVALFFPTLDKDMEEEHIIKKQPMVMPGCEPVRFEDTLETFLDPNSQLYREFVPFGSVFPTCDGIIVNTWDDMEPKTLKSLQDPKLLGRIAGVPVYPIGPLSRPVDPSKTNHPVLDWLNKQPDESVLYISFGSGGSLSAKQLTELAWGLEMSQQRFVWVVRPPVDGSACSAYLSANSGKIRDGTPDYLPEGFVSRTHERGFMVSSWAPQAEILAHQAVGGFLTHCGWNSILESVVGGVPMIAWPLFAEQMMNATL…
E	UGT72E2	2	B	11	AT5G66690	Q9LVR1	MHITKPHAAMFSSPGMGHVIPVIELGKRLSANNGFHVTVFVLETDAASAQSKFLNSTGVDIVKLPSPDIYGLVDPDDHVVTKIGVIMRAAVPALRSKIAAMHQKPTALIVDLFGTDALCLAKEFNMLSYVFIPTNARFLGVSIYYPNLDKDIKEEHTVQRNPLAIPGCEPVRFEDTLDAYLVPDEPVYRDFVRHGLAYPKADGILVNTWEEMEPKSLKSLLNPKLLGRVARVPVYPIGPLCRPIQSSETDHPVLDWLNEQPNESVLYISFGSGGCLSAKQLTELAWGLEQSQQRFVWVVRPPVDGSCCSEYVSANGGGTEDNTPEYLPEGFVSRTSDRGFVVPSWAPQAEILSHRAVGGFLTHCGWSSTLESVVGGVPMIAWPLFAEQNMNAALLSDEL…
E	UGT72E3	2	A	12	AT5G26310	O81498	MHITKPHAAMFSSPGMGHVLPVIELAKRLSANHGFHVTVFVLETDAASVQSKLLNSTGVDIVNLPSPDISGLVDPNAHVVTKIGVIMREAVPTLRSKIVAMHQNPTALIIDLFGTDALCLAAELNMLTYVFIASNARYLGVSIYYPTLDEVIKEEHTVQRKPLTIPGCEPVRFEDIMDAYLVPDEPVYHDLVRHCLAYPKADGILVNTWEEMEPKSLKSLQDPKLLGRVARVPVYPVGPLCRPIQSSTTDHPVFDWLNKQPNESVLYISFGSGGSLTAQQLTELAWGLEESQQRFIWVVRPPVDGSSCSDYFSAKGGVTKDNTPEYLPEGFVTRTCDRGFMIPSWAPQAEILAHQAVGGFLTHCGWSSTLESVLCGVPMIAWPLFAEQNMNAALLSDEL…
E	UGT71B1	1	E	12	AT3G21750	Q9LSY9	MKVELVFIPSPGVGHIRATTALAKLLVASDNRLSVTLIVIPSRVSDDASSSVYTNSEDRLRYILLPARDQTTDLVSYIDSQKPQVRAVVSKVAGDVSTRSDSRLAGIVVDMFCTSMIDIADEFNLSAYIFYTSNASYLGLQFHVQSLYDEKELDVSEFKDTEMKFDVPTLTQPFPAKCLPSVMLNKKWFPYVLGRARSFRATKGILVNSVADMEPQALSFFSGGNGNTNIPPVYAVGPIMDLESSGDEEKRKEILHWLKEQPTKSVVFLCFGSMGGFSEEQAREIAVALERSGHRFLWSLRRASPVGNKSNPPPGEFTNLEEILPKGFLDRTVEIGKIISWAPQVDVLNSPAIGAFVTHCGWNSILESLWFGVPMAAWPIYAEQQFNAFHMVDELGLAA…
E	UGT71B2	1	F	1	AT3G21760	Q9LSY8	MKLELVFIPSPGDGHLRPLVEVAKLHVDRDDHLSITIIIIPQMHGFSSSNSSSYIASLSSDSEERLSYNVLSVPDKPDSDDTKPHFFDYIDNFKPQVKATVEKLTDPGPPDSPSRLAGFVVDMFCMMMIDVANEFGVPSYMFYTSNATFLGLQVHVEYLYDVKNYDVSDLKDSDTTELEVPCLTRPLPVKCFPSVLLTKEWLPVMFRQTRRFRETKGILVNTFAELEPQAMKFFSGVDSPLPTVYTVGPVMNLKINGPNSSDDKQSEILRWLDEQPRKSVVFLCFGSMGGFREGQAKEIAIALERSGHRFVWSLRRAQPKGSIGPPEEFTNLEEILPEGFLERTAEIGKIVGWAPQSAILANPAIGGFVSHCGWNSTLESLWFGVPMATWPLYAEQQVN…
E	UGT71B6	1	F	2	AT3G21780	Q9LSY6	MKIELVFIPSPAISHLMATVEMAEQLVDKNDNLSITVIIISFSSKNTSMITSLTSNNRLRYEIISGGDQQPTELKATDSHIQSLKPLVRDAVAKLVDSTLPDAPRLAGFVVDMYCTSMIDVANEFGVPSYLFYTSNAGFLGLLLHIQFMYDAEDIYDMSELEDSDVELVVPSLTSPYPLKCLPYIFKSKEWLTFFVTQARRFRETKGILVNTVPDLEPQALTFLSNGNIPRAYPVGPLLHLKNVNCDYVDKKQSEILRWLDEQPPRSVVFLCFGSMGGFSEEQVRETALALDRSGHRFLWSLRRASPNILREPPGEFTNLEEILPEGFFDRTANRGKVIGWAEQVAILAKPAIGGFVSHGGWNSTLESLWFGVPMAIWPLYAEQKFNAFEMVEELGLAV…
E	UGT71B8	1	F	4	AT3G21800	Q9LSY4	MNKFALVFVPFPILGHLKSTAEMAKLLVEQETRLSISIIILPLLSGDDVSASAYISALSAASNDRLHYEVISDGDQPTVGLHVDNHIPMVKRTVAKLVDDYSRRPDSPRLAGLVVDMFCISVIDVANEVSVPCYLFYTSNVGILALGLHIQMLFDKKEYSVSETDFEDSEVVLDVPSLTCPYPVKCLPYGLATKEWLPMYLNQGRRFREMKGILVNTFAELEPYALESLHSSGDTPRAYPVGPLLHLENHVDGSKDEKGSDILRWLDEQPPKSVVFLCFGSIGGFNEEQAREMAIALERSGHRFLWSLRRASRDIDKELPGEFKNLEEILPEGFFDRTKDKGKVIGWAPQVAVLAKPAIGGFVTHCGWNSILESLWFGVPIAPWPLYAEQKFNAFVMVE…
E	UGT71C1	1	D	5	AT2G29750	O82381	MGKQEDAELVIIPFPFSGHILATIELAKRLISQDNPRIHTITILYWGLPFIPQADTIAFLRSLVKNEPRIRLVTLPEVQDPPPMELFVEFAESYILEYVKKMVPIIREALSTLLSSRDESGSVRVAGLVLDFFCVPMIDVGNEFNLPSYIFLTCSAGFLGMMKYLPERHREIKSEFNRSFNEELNLIPGYVNSVPTKVLPSGLFMKETYEPWVELAERFPEAKGILVNSYTALEPNGFKYFDRCPDNYPTIYPIGPILCSNDRPNLDSSERDRIITWLDDQPESSVVFLCFGSLKNLSATQINEIAQALEIVDCKFIWSFRTNPKEYASPYEALPHGFMDRVMDQGIVCGWAPQVEILAHKAVGGFVSHCGWNSILESLGFGVPIATWPMYAEQQLNAF…
E	UGT71C2	1	D	4	AT2G29740	O82382	MAKQQEAELIFIPFPIPGHILATIELAKRLISHQPSRIHTITILHWSLPFLPQSDTIAFLKSLIETESRIRLITLPDVQNPPPMELFVKASESYILEYVKKMVPLVRNALSTLLSSRDESDSVHVAGLVLDFFCVPLIDVGNEFNLPSYIFLTCSASFLGMMKYLLERNRETKPELNRSSDEETISVPGFVNSVPVKVLPPGLFTTESYEAWVEMAERFPEAKGILVNSFESLERNAFDYFDRRPDNYPPVYPIGPILCSNDRPNLDLSERDRILKWLDDQPESSVVFLCFGSLKSLAASQIKEIAQALELVGIRFLWSIRTDPKEYASPNEILPDGFMNRVMGLGLVCGWAPQVEILAHKAIGGFVSHCGWNSILESLRFGVPIATWPMYAEQQLNAF…
E	UGT71C3	1	A	10	AT1G07260	Q9LML7	MKAEAEIIFVTYPSPGHLLVSIEFAKSLIKRDDRIHTITILYWALPLAPQAHLFAKSLVASQPRIRLLALPDVQNPPPLELFFKAPEAYILESTKKTVPLVRDALSTLVSSRKESGSVRVVGLVIDFFCVPMIEVANELNLPSYIFLTCNAGFLSMMKYLPERHRITTSELDLSSGNVEHPIPGYVCSVPTKVLPPGLFVRESYEAWVEIAEKFPGAKGILVNSVTCLEQNAFDYFARLDENYPPVYPVGPVLSLKDRPSPNLDASDRDRIMRWLEDQPESSIVYICFGSLGIIGKLQIEEIAEALELTGHRFLWSIRTNPTEKASPYDLLPEGFLDRTASKGLVCDWAPQVEVLAHKALGGFVSHCGWNSVLESLWFGVPIATWPMYAEQQLNAFSMV…
E	UGT71C4	1	A	9	AT1G07250	Q9LML6	MVKETELIFIPVPSTGHILVHIEFAKRLINLDHRIHTITILNLSSPSSPHASVFARSLIASQPKIRLHDLPPIQDPPPFDLYQRAPEAYIVKLIKKNTPLIKDAVSSIVASRRGGSDSVQVAGLVLDLFCNSLVKDVGNELNLPSYIYLTCNARYLGMMKYIPDRHRKIASEFDLSSGDEELPVPGFINAIPTKFMPPGLFNKEAYEAYVELAPRFADAKGILVNSFTELEPHPFDYFSHLEKFPPVYPVGPILSLKDRASPNEEAVDRDQIVGWLDDQPESSVVFLCFGSRGSVDEPQVKEIARALELVGCRFLWSIRTSGDVETNPNDVLPEGFMGRVAGRGLVCGWAPQVEVLAHKAIGGFVSHCGWNSTLESLWFGVPVATWPMYAEQQLNAFTL…
E	UGT71C5	1	A	8	AT1G07240	Q9FE68	MKTAELIFVPLPETGHLLSTIEFGKRLLNLDRRISMITILSMNLPYAPHADASLASLTASEPGIRIISLPEIHDPPPIKLLDTSSETYILDFIHKNIPCLRKTIQDLVSSSSSSGGGSSHVAGLILDFFCVGLIDIGREVNLPSYIFMTSNFGFLGVLQYLPERQRLTPSEFDESSGEEELHIPAFVNRVPAKVLPPGVFDKLSYGSLVKIGERLHEAKGILVNSFTQVEPYAAEHFSQGRDYPHVYPVGPVLNLTGRTNPGLASAQYKEMMKWLDEQPDSSVLFLCFGSMGVFPAPQITEIAHALELIGCRFIWAIRTNMAGDGDPQEPLPEGFVDRTMGRGIVCSWAPQVDILAHKATGGFVSHCGWNSVQESLWYGVPIATWPMYAEQQLNAFEMV…
E	UGT71D1	1	D	3	AT2G29730	O82383	MRNVELIFIPTPTVGHLVPFLEFARRLIEQDDRIRITILLMKLQGQSHLDTYVKSIASSQPFVRFIDVPELEEKPTLGSTQSVEAYVYDVIERNIPLVRNIVMDILTSLALDGVKVKGLVVDFFCLPMIDVAKDISLPFYVFLTTNSGFLAMMQYLADRHSRDTSVFVRNSEEMLSIPGFVNPVPANVLPSALFVEDGYDAYVKLAILFTKANGILVNSSFDIEPYSVNHFLQEQNYPSVYAVGPIFDLKAQPHPEQDLTRRDELMKWLDDQPEASVVFLCFGSMARLRGSLVKEIAHGLELCQYRFLWSLRKEEVTKDDLPEGFLDRVDGRGMICGWSPQVEILAHKAVGGFVSHCGWNSIVESLWFGVPIVTWPMYAEQQLNAFLMVKELKLAVELK…
E	UGT72B1	1	G	7	AT4G01070	Q9M156, F4JHS0	MEESKTPHVAIIPSPGMGHLIPLVEFAKRLVHLHGLTVTFVIAGEGPPSKAQRTVLDSLPSSISSVFLPPVDLTDLSSSTRIESRISLTVTRSNPELRKVFDSFVEGGRLPTALVVDLFGTDAFDVAVEFHVPPYIFYPTTANVLSFFLHLPKLDETVSCEFRELTEPLMLPGCVPVAGKDFLDPAQDRKDDAYKWLLHNTKRYKEAEGILVNTFFELEPNAIKALQEPGLDKPPVYPVGPLVNIGKQEAKQTEESECLKWLDNQPLGSVLYVSFGSGGTLTCEQLNELALGLADSEQRFLWVIRSPSGIANSSYFDSHSQTDPLTFLPPGFLERTKKRGFVIPFWAPQAQVLAHPSTGGFLTHCGWNSTLESVVSGIPLIAWPLYAEQKMNAVLLSED…
E	UGT72B2	1	A	1	AT1G01390	Q8W4C2	MAEANTPHIAIMPSPGMGHLIPFVELAKRLVQHDCFTVTMIISGETSPSKAQRSVLNSLPSSIASVFLPPADLSDVPSTARIETRAMLTMTRSNPALRELFGSLSTKKSLPAVLVVDMFGADAFDVAVDFHVSPYIFYASNANVLSFFLHLPKLDKTVSCEFRYLTEPLKIPGCVPITGKDFLDTVQDRNDDAYKLLLHNTKRYKEAKGILVNSFVDLESNAIKALQEPAPDKPTVYPIGPLVNTSSSNVNLEDKFGCLSWLDNQPFGSVLYISFGSGGTLTCEQFNELAIGLAESGKRFIWVIRSPSEIVSSSYFNPHSETDPFSFLPIGFLDRTKEKGLVVPSWAPQVQILAHPSTCGFLTHCGWNSTLESIVNGVPLIAWPLFAEQKMNTLLLVED…
E	UGT72B3	1	A	2	AT1G01420	Q9LNI1, A0A1P8AUD8	MADGNTPHVAIIPSPGIGHLIPLVELAKRLLDNHGFTVTFIIPGDSPPSKAQRSVLNSLPSSIASVFLPPADLSDVPSTARIETRISLTVTRSNPALRELFGSLSAEKRLPAVLVVDLFGTDAFDVAAEFHVSPYIFYASNANVLTFLLHLPKLDETVSCEFRELTEPVIIPGCVPITGKDFVDPCQDRKDESYKWLLHNVKRFKEAEGILVNSFVDLEPNTIKIVQEPAPDKPPVYLIGPLVNSGSHDADVNDEYKCLNWLDNQPFGSVLYVSFGSGGTLTFEQFIELALGLAESGKRFLWVIRSPSGIASSSYFNPQSRNDPFSFLPQGFLDRTKEKGLVVGSWAPQAQILTHTSIGGFLTHCGWNSSLESIVNGVPLIAWPLYAEQKMNALLLVDV…
E	UGT72C1	1	H	11	AT4G36770	O23205	MELHGALVASPGMGHAVPILELGKHLLNHHGFDRVTVFLVTDDVSRSKSLIGKTLMEEDPKFVIRFIPLDVSGQDLSGSLLTKLAEMMRKALPEIKSSVMELEPRPRVFVVDLLGTEALEVAKELGIMRKHVLVTTSAWFLAFTVYMASLDKQELYKQLSSIGALLIPGCSPVKFERAQDPRKYIRELAESQRIGDEVITADGVFVNTWHSLEQVTIGSFLDPENLGRVMRGVPVYPVGPLVRPAEPGLKHGVLDWLDLQPKESVVYVSFGSGGALTFEQTNELAYGLELTGHRFVWVVRPPAEDDPSASMFDKTKNETEPLDFLPNGFLDRTKDIGLVVRTWAPQEEILAHKSTGGFVTHCGWNSVLESIVNGVPMVAWPLYSEQKMNARMVSGELKI…
E	UGT72D1	1	C	6	AT2G18570	Q9ZU72	MDQPHALLVASPGLGHLIPILELGNRLSSVLNIHVTILAVTSGSSSPTETEAIHAAAARTICQITEIPSVDVDNLVEPDATIFTKMVVKMRAMKPAVRDAVKLMKRKPTVMIVDFLGTELMSVADDVGMTAKYVYVPTHAWFLAVMVYLPVLDTVVEGEYVDIKEPLKIPGCKPVGPKELMETMLDRSGQQYKECVRAGLEVPMSDGVLVNTWEELQGNTLAALREDEELSRVMKVPVYPIGPIVRTNQHVDKPNSIFEWLDEQRERSVVFVCLGSGGTLTFEQTVELALGLELSGQRFVWVLRRPASYLGAISSDDEQVSASLPEGFLDRTRGVGIVVTQWAPQVEILSHRSIGGFLSHCGWSSALESLTKGVPIIAWPLYAEQWMNATLLTEEIGVA…
F	UGT78D1	1	B	6	AT1G30530	Q9S9P6	MTKFSEPIRDSHVAVLAFFPVGAHAGPLLAVTRRLAAASPSTIFSFFNTARSNASLFSSDHPENIKVHDVSDGVPEGTMLGNPLEMVELFLEAAPRIFRSEIAAAEIEVGKKVTCMLTDAFFWFAADIAAELNATWVAFWAGGANSLCAHLYTDLIRETIGLKDVSMEETLGFIPGMENYRVKDIPEEVVFEDLDSVFPKALYQMSLALPRASAVFISSFEELEPTLNYNLRSKLKRFLNIAPLTLLSSTSEKEMRDPHGCFAWMGKRSAASVAYISFGTVMEPPPEELVAIAQGLESSKVPFVWSLKEKNMVHLPKGFLDRTREQGIVVPWAPQVELLKHEAMGVNVTHCGWNSVLESVSAGVPMIGRPILADNRLNGRAVEVVWKVGVMMDNGVFTK…
F	UGT78D2	2	A	10	AT5G17050	Q9LFJ8	MTKPSDPTRDSHVAVLAFPFGTHAAPLLTVTRRLASASPSTVFSFFNTAQSNSSLFSSGDEADRPANIRVYDIADGVPEGYVFSGRPQEAIELFLQAAPENFRREIAKAETEVGTEVKCLMTDAFFWFAADMATEINASWIAFWTAGANSLSAHLYTDLIRETIGVKEVGERMEETIGVISGMEKIRVKDTPEGVVFGNLDSVFSKMLHQMGLALPRATAVFINSFEDLDPTLTNNLRSRFKRYLNIGPLGLLSSTLQQLVQDPHGCLAWMEKRSSGSVAYISFGTVMTPPPGELAAIAEGLESSKVPFVWSLKEKSLVQLPKGFLDRTREQGIVVPWAPQVELLKHEATGVFVTHCGWNSVLESVSGGVPMICRPFFGDQRLNGRAVEVVWEIGMTII…
F	UGT78D3	2	A	8	AT5G17030	Q9LFK0	MAKPSQPTRDSHVAVLVFPFGTHAAPLLAVTCRLATAAPSTVFSFFSTARSNSSLLSSDIPTNIRVHNVDDGVPEGFVLTGNPQHAVELFLEAAPEIFRREIKAAETEVGRKFKCILTDAFLWLAAETAAAEMKASWVAYYGGGATSLTAHLYTDAIRENVGVKEVGERMEETIGFISGMEKIRVKDTQEGVVFGNLDSVFSKTLHQMGLALPRATAVFINSFEELDPTFTNDFRSEFKRYLNIGPLALLSSPSQTSTLVHDPHGCLAWIEKRSTASVAYIAFGRVATPPPVELVAIAQGLESSKVPFVWSLQEMKMTHLPEGFLDRTREQGMVVPWAPQVELLNHEAMGVFVSHGGWNSVLESVSAGVPMICRPIFGDHAINARSVEAVWEIGVTISS…
G	UGT85A1	1	B	4	AT1G22400	Q9SK82	MGSQIIHNSQKPHVVCVPYPAQGHINPMMRVAKLLHARGFYVTFVNTVYNHNRFLRSRGSNALDGLPSFRFESIADGLPETDMDATQDITALCESTMKNCLAPFRELLQRINAGDNVPPVSCIVSDGCMSFTLDVAEELGVPEVLFWTTSGCAFLAYLHFYLFIEKGLCPLKDESYLTKEYLEDTVIDFIPTMKNVKLKDIPSFIRTTNPDDVMISFALRETERAKRASAIILNTFDDLEHDVVHAMQSILPPVYSVGPLHLLANREIEEGSEIGMMSSNLWKEEMECLDWLDTKTQNSVIYINFGSITVLSVKQLVEFAWGLAGSGKEFLWVIRPDLVAGEEAMVPPDFLMETKDRSMLASWCPQEKVLSHPAIGGFLTHCGWNSILESLSCGVPMVC…
G	UGT85A2	1	B	1	AT1G22360	Q9ZWJ3, F4I1C6	MGSHVAQKQHVVCVPYPAQGHINPMMKVAKLLYAKGFHITFVNTVYNHNRLLRSRGPNAVDGLPSFRFESIPDGLPETDVDVTQDIPTLCESTMKHCLAPFKELLRQINARDDVPPVSCIVSDGCMSFTLDAAEELGVPEVLFWTTSACGFLAYLYYYRFIEKGLSPIKDESYLTKEHLDTKIDWIPSMKNLRLKDIPSFIRTTNPDDIMLNFIIREADRAKRASAIILNTLDDLEHDVIQSMKSIVPPVYSIGPLHLLEKQESGEYSEIGRTGSNLWREETECLDWLNTKARNSVVYVNFGSITVLSAKQLVEFAWGLAATGKEFLWVIRPDLVAGDEAMVPPEFLTATADRRMLASWCPQEKVLSHPAIGGFLTHCGWNSTLESLCGGVPMVCWPFF…
G	UGT85A3	1	B	3	AT1G22380	Q9LMF1	MGSRFVSNEQKPHVVCVPYPAQGHINPMMKVAKLLHVKGFHVTFVNTVYNHNRLLRSRGANALDGLPSFQFESIPDGLPETGVDATQDIPALSESTTKNCLVPFKKLLQRIVTREDVPPVSCIVSDGSMSFTLDVAEELGVPEIHFWTTSACGFMAYLHFYLFIEKGLCPVKDASCLTKEYLDTVIDWIPSMNNVKLKDIPSFIRTTNPNDIMLNFVVREACRTKRASAIILNTFDDLEHDIIQSMQSILPPVYPIGPLHLLVNREIEEDSEIGRMGSNLWKEETECLGWLNTKSRNSVVYVNFGSITIMTTAQLLEFAWGLAATGKEFLWVMRPDSVAGEEAVIPKEFLAETADRRMLTSWCPQEKVLSHPAVGGFLTHCGWNSTLESLSCGVPMVCW…
G	UGT85A4	1	C	1	AT1G78270	Q9M9E7	MEQHGGSSSQKPHAMCIPYPAQGHINPMLKLAKLLHARGFHVTFVNTDYNHRRILQSRGPHALNGLPSFRFETIPDGLPWTDVDAKQDMLKLIDSTINNCLAPFKDLILRLNSGSDIPPVSCIISDASMSFTIDAAEELKIPVVLLWTNSATALILYLHYQKLIEKEIIPLKDSSDLKKHLETEIDWIPSMKKIKLKDFPDFVTTTNPQDPMISFILHVTGRIKRASAIFINTFEKLEHNVLLSLRSLLPQIYSVGPFQILENREIDKNSEIRKLGLNLWEEETESLDWLDTKAEKAVIYVNFGSLTVLTSEQILEFAWGLARSGKEFLWVVRSGMVDGDDSILPAEFLSETKNRGMLIKGWCSQEKVLSHPAIGGFLTHCGWNSTLESLYAGVPMICW…
H	UGT76E2	2	B	9	AT5G59590	Q9LTH2	MEEKQVKETRIVLVPVPAQGHVTPMMQLGKALHSKGFSITVVLTQSNRVSSSKDFSDFHFLTIPGSLTESDLQNLGPQKFVLKLNQICEASFKQCIGQLLHEQCNNDIACVVYDEYMYFSHAAVKEFQLPSVVFSTTSATAFVCRSVLSRVNAESFLIDMKDPETQDKVFPGLHPLRYKDLPTSVFGPIESTLKVYSETVNTRTASAVIINSASCLESSSLARLQQQLQVPVYPIGPLHITASAPSSLLEEDRSCVEWLNKQKSNSVIYISLGSLALMDTKDMLEMAWGLSNSNQPFLWVVRPGSIPGSEWTESLPEEFNRLVSERGYIVKWAPQMEVLRHPAVGGFWSHCGWNSTVESIGEGVPMICRPFTGDQKVNARYLERVWRIGVQLEGDLDKE…
H	UGT76E3	1	F	12	AT3G46700	Q494Q1	MEKRVEKRRIVLVPLPLLGHFTPMMQLGQALILKGFSIIVPQGEFNRVNSSQKFPGFQFITIPDSELEANGPVGSLTQLNKIMEASFKDCIRQLLKQQGNDIACIIYDEFMYFCGAVAEELKLPNFIFSTQTATHKVCCNVLSKLNAKKYLIDMEEHDVQNKVVENMHPLRYKDLPTATFGELEPFLELCRDVVNKRTASAVIINTVTCLESSSLTRLQQELQIPVYPLGPLHITDSSTGFTVLQEDRSCVEWLNKQKPRSVIYISLGSMVLMETKEMLEMAWGMLNSNQPFLWVIRPGSVSGSEGIESLPEEVSKMVLEKGYIVKWAPQIEVLGHPSVGGFWSHCGWNSTLESIVEGVPMICRPYQGEQMLNAIYLESVWRIGIQVGGELERGAVERA…
H	UGT76E4	1	F	11	AT3G46690	Q9STE3	MEKRVEKRRIVLVPVAAQGHVTPMMQLGKALQSKGFLITVAQRQFNQIGSSLQHFPGFDFVTIPESLPQSESKKLGPAEYLMNLNKTSEASFKECISQLSMQQGNDIACIIYDKLMYFCEAAAKEFKIPSVIFSTSSATIQVCYCVLSELSAEKFLIDMKDPEKQDKVLEGLHPLRYKDLPTSGFGPLEPLLEMCREVVNKRTASAVIINTASCLESLSLSWLQQELGIPVYPLGPLHITASSPGPSLLQEDMSCIEWLNKQKPRSVIYISLGTKAHMETKEMLEMAWGLLNSNQPFLWVIRPGSVAGFEWIELLPEEVIKMVTERGYIAKWAPQIEVLGHPAVGGFWSHCGWNSTLESIVEGVPMICRPLQGEQKLNAMYIESVWKIGIQLEGEVERE…
H	UGT76E6	1	F	10	AT3G46680	Q9SNB0	MEKMEEKKRIVLVPVPAQRHVTPMMQLGTALNMKGFSITVVEGQFNKVSSSQNFPGFQFVTIPDTESLPESVLERLGPVEFLFEINKTSEASFKDCIRQSLLQQGNDIACIIYDEYMYFCGAAAKEFNLPSVIFSTQSATNQVSRCVLRKLSAEKFLVDMEDPEVQETLVENLHPLRYKDLPTSGVGPLDRLFELCREIVNKRTASAVIINTVRCLESSSLKRLQHELGIPVYALGPLHITVSAASSLLEEDRSCVEWLNKQKPRSVVYISLGSVVQMETKEVLEMARGLFNSNQPFLWVIRPGSIAGSEWIESLPEEVIKMVSERGYIVKWAPQIEVLGHPAVGGFWSHCGWNSTLESIVEGVPMICRPFHGEQKLNALCLESIWRIGFQVQGKVERG…
H	UGT76E7	2	B	3	AT5G38040	Q9LS16	MEEKLSRRRRVVLVPVPAQGHITPMIQLAKALHSKGFSITVVQTKFNYLNPSNDLSDFQFVTIPENLPVSDLKNLGPGRFLIKLANECYVSFKDLLGQLLVNEEEEIACVIYDEFMYFVEVAVKEFKLRNVILSTTSATAFVCRFVMCELYAKDGLAQLKEGGEREVELVPELYPIRYKDLPSSVFASVESSVELFKNTCYKGTASSVIINTVRCLEMSSLEWLQQELEIPVYSIGPLHMVVSAPPTSLLEENESCIEWLNKQKPSSVIYISLGSFTLMETKEMLEMAYGFVSSNQHFLWVIRPGSICGSEISEEELLKKMVITDRGYIVKWAPQKQVLAHSAVGAFWSHCGWNSTLESLGEGVPLICRPFTTDQKGNARYLECVWKVGIQVEGELERG…
H	UGT76E9	2	B	2	AT5G38010	Q9LS21	MEEKQERRRRIVLIPAPAQGHISPMMQLARALHLKGFSITVAQTKFNYLKPSKDLADFQFITIPESLPASDLKNLGPVWFLLKLNKECEFSFKECLGQLLLQKQLIPEEEIACVIYDEFMYFAEAAAKEFNLPKVIFSTENATAFACRSAMCKLYAKDGLAPLKEGCGREEELVPKLHPLRYKDLPTSAFAPVEASVEVFKSSCDKGTASAMIINTVRCLEISSLEWLQQELKIPIYPIGPLHMVSSAPPTSLLDENESCIDWLNKQKPSSVIYISLGSFTLLETKEVLEMASGLVSSNQHFLWVIRPGSILGSELTNEELLSMMEIPDRGYIVKWAPQKQVLAHSAVGAFWSHCGWNSTLESMGEGVPMICRPFTTDQKVNARYVECVWRVGVQVEGE…
H	UGT76E12	1	F	8	AT3G46660	Q94AB5	MQVLGMEEKPARRSVVLVPFPAQGHISPMMQLAKTLHLKGFSITVVQTKFNYFSPSDDFTHDFQFVTIPESLPESDFKNLGPIQFLFKLNKECKVSFKDCLGQLVLQQSNEISCVIYDEFMYFAEAAAKECKLPNIIFSTTSATAFACRSVFDKLYANNVQAPLKETKGQQEELVPEFYPLRYKDFPVSRFASLESIMEVYRNTVDKRTASSVIINTASCLESSSLSFLQQQQLQIPVYPIGPLHMVASAPTSLLEENKSCIEWLNKQKVNSVIYISMGSIALMEINEIMEVASGLAASNQHFLWVIRPGSIPGSEWIESMPEEFSKMVLDRGYIVKWAPQKEVLSHPAVGGFWSHCGWNSTLESIGQGVPMICRPFSGDQKVNARYLECVWKIGIQVE…
H	UGT76C1	2	A	2	AT5G05870	Q9FI99	MEKRNERQVILFPLPLQGCINPMLQLAKILYSRGFSITIIHTRFNAPKSSDHPLFTFLQIRDGLSESQTQSRDLLLQLTLLNNNCQIPFRECLAKLIKPSSDSGTEDRKISCVIDDSGWVFTQSVAESFNLPRFVLCAYKFSFFLGHFLVPQIRREGFLPVPDSEADDLVPEFPPLRKKDLSRIMGTSAQSKPLDAYLLKILDATKPASGIIVMSCKELDHDSLAESNKVFSIPIFPIGPFHIHDVPASSSSLLEPDQSCIPWLDMRETRSVVYVSLGSIASLNESDFLEIACGLRNTNQSFLWVVRPGSVHGRDWIESLPSGFMESLDGKGKIVRWAPQLDVLAHRATGGFLTHNGWNSTLESICEGVPMICLPCKWDQFVNARFISEVWRVGIHLEG…
H	UGT76C2	2	A	1	AT5G05860	Q9FIA0	MEEKRNGLRVILFPLPLQGCINPMLQLANILHVRGFSITVIHTRFNAPKASSHPLFTFLQIPDGLSETEIQDGVMSLLAQINLNAESPFRDCLRKVLLESKESERVTCLIDDCGWLFTQSVSESLKLPRLVLCTFKATFFNAYPSLPLIRTKGYLPVSESEAEDSVPEFPPLQKRDLSKVFGEFGEKLDPFLHAVVETTIRSSGLIYMSCEELEKDSLTLSNEIFKVPVFAIGPFHSYFSASSSSLFTQDETCILWLDDQEDKSVIYVSLGSVVNITETEFLEIACGLSNSKQPFLWVVRPGSVLGAKWIEPLSEGLVSSLEEKGKIVKWAPQQEVLAHRATGGFLTHNGWNSTLESICEGVPMICLPGGWDQMLNSRFVSDIWKIGIHLEGRIEKKEI…
H	UGT76C3	2	A	5	AT5G05900	Q9FI96	MDKSNGLRVILFPLPLQGCINPMIQLAKILHSRGFSITVIHTRFNAPKASNHPLFTFLQIPDGLSETETRTHDITLLLTLLNRSCESPFRECLTKLLQSADSETGEEKQRISCLIDDSGWIFTQPVAQSFNLPRLVLNTYKVSFFRDHFVLPQLRREMYLPLQDSEQGDDPVEEFPPLRKKDLLQILDQESEQLDSYSNMILETTKASSGLIFVSTCEELDQDSLSQAREDYQVPIFTIGPSHSYFPGSSSSLFTVDETCIPWLDKQEDKSVIYVSFGSISTIGEAEFMEIAWALRNSDQPFLWVVRGGSVVHGAEWIEQLHEKGKIVNWAPQQEVLKHQAIGGFLTHNGWNSTVESVFEGVPMICMPFVWDQLLNARFVSDVWMVGLHLEGRIERNVI…
H	UGT76C5	2	A	4	AT5G05890	Q9FI97	MEKSNGLRVILFPLPLQGCINPMIQLAKILHSRGFSITVIHTCFNAPKASSHPLFTFLEIPDGLSETEKRTNNTKLLLTLLNRNCESPFRECLSKLLQSADSETGEEKQRISCLIADSGWMFTQPIAQSLKLPILVLSVFTVSFFRCQFVLPKLRREVYLPLQDSEQEDLVQEFPPLRKKDIVRILDVETDILDPFLDKVLQMTKASSGLIFMSCEELDHDSVSQAREDFKIPIFGIGPSHSHFPATSSSLSTPDETCIPWLDKQEDKSVIYVSYGSIVTISESDLIEIAWGLRNSDQPFLLVVRVGSVRGREWIETIPEEIMEKLNEKGKIVKWAPQQDVLKHRAIGGFLTHNGWSSTVESVCEAVPMICLPFRWDQMLNARFVSDVWMVGINLEDRV…
H	UGT76D1	1	C	12	AT2G26480	O48715	MAEIRQRRVLMVPAPFQGHLPSMMNLASYLSSQGFSITIVRNEFNFKDISHNFPGIKFFTIKDGLSESDVKSLGLLEFVLELNSVCEPLLKEFLTNHDDVVDFIIYDEFVYFPRRVAEDMNLPKMVFSPSSAATSISRCVLMENQSNGLLPPQDARSQLEETVPEFHPFRFKDLPFTAYGSMERLMILYENVSNRASSSGIIHNSSDCLENSFITTAQEKWGVPVYPVGPLHMTNSAMSCPSLFEEERNCLEWLEKQETSSVIYISMGSLAMTQDIEAVEMAMGFVQSNQPFLWVIRPGSINGQESLDFLPEQFNQTVTDGRGFVVKWAPQKEVLRHRAVGGFWNHGGWNSCLESISSGVPMICRPYSGDQRVNTRLMSHVWQTAYEIEGELERGAVEM…
H	UGT76F1	1	G	5	AT3G55700	Q9M051	MEERKGRRIIMFPLPFPGHFNPMIELAGIFHHRGFSVTILHTSYNFPDPSRHPHFTFRTISHNKEGEEDPLSQSETSSMDLIVLVRRLKQRYAEPFRKSVAAEVGGGETVCCLVSDAIWGKNTEVVAEEIGVRRVVLRTGGASSFCAFAAFPLLRDKGYLPIQDSRLDEPVTELPPLKVKDLPVMETNEPEELYRVVNDMVEGAKSSSGVIWNTFEDLERLSLMNCSSKLQVPFFPIGPFHKYSEDPTPKTENKEDTDWLDKQDPQSVVYASFGSLAAIEEKEFLEIAWGLRNSERPFLWVVRPGSVRGTEWLESLPLGFMENIGDKGKIVKWANQLEVLAHPAIGAFWTHCGWNSTLESICEGVPMICTSCFTDQHVNARYIVDVWRVGMLLERSKME…
H	UGT76F2	1	G	6	AT3G55710	Q9M052	MEERKVKRIIMFPLPFTGHFNPMIELAGIFHNRGFSVTILHTSFNFPDPSRHPQFTFRTITHKNEGEEDPLSQSETSSGKDLVVLISLLKQYYTEPSLAEEVGEGGTVCCLVSDALWGRNTEIVAKEIGVCTMVMRTSGAATFCAYTAFPLLIDKGYLPIQGSRLDELVTELPPLKVKDLPVIKTKEPEGLNRILNDMVEGAKLSSGVVWNTFEDLERHSLMDCRSKLQVPLFPIGPFHKHRTDLPPKPKNKDKDDDEILTDWLNKQAPQSVVYVSFGSLAAIEENEFFEIAWGLRNSELPFLWVVRPGMVRGTEWLESLPCGFLENIGHQGKIVKWVNQLETLAHPAVGAFWTHCGWNSTIESICEGVPMICTPCFSDQHVNARYIVDVWRVGMMLER…
J	UGT87A1	1	D	7	AT2G30150	O64732	MPWPGRGHINPMLNLCKSLVRRDPNLTVTFVVTEEWLGFIGSDPKPNRIHFATLPNIIPSELVRANDFIAFIDAVLTRLEEPFEQLLDRLNSPPTAIIADTYIIWAVRVGTKRNIPVASFWTTSATILSLFINSDLLASHGHFPIEPSESKLDEIVDYIPGLSPTRLSDLQILHGYSHQVFNIFKKSFGELYKAKYLLFPSAYELEPKAIDFFTSKFDFPVYSTGPLIPLEELSVGNENRELDYFKWLDEQPESSVLYISQGSFLSVSEAQMEEIVVGVREAGVKFFWVARGGELKLKEALEGSLGVVVSWCDQLRVLCHAAIGGFWTHCGYNSTLEGICSGVPLLTFPVFWDQFLNAKMIVEEWRVGMGIERKKQMELLIVSDEIKELVKRFMDGESE…
J	UGT87A2	1	B	10	AT2G30140	O64733	MDPNESPPNQFRHVVAMPYPGRGHINPMMNLCKRLVRRYPNLHVTFVVTEEWLGFIGPDPKPDRIHFSTLPNLIPSELVRAKDFIGFIDAVYTRLEEPFEKLLDSLNSPPPSVIFADTYVIWAVRVGRKRNIPVVSLWTMSATILSFFLHSDLLISHGHALFEPSEEEVVDYVPGLSPTKLRDLPPIFDGYSDRVFKTAKLCFDELPGARSLLFTTAYELEHKAIDAFTSKLDIPVYAIGPLIPFEELSVQNDNKEPNYIQWLEEQPEGSVLYISQGSFLSVSEAQMEEIVKGLRESGVRFLWVARGGELKLKEALEGSLGVVVSWCDQLRVLCHKAVGGFWTHCGFNSTLEGIYSGVPMLAFPLFWDQILNAKMIVEDWRVGMRIERTKKNELLIGRE…
K	UGT86A2	1	D	1	AT2G28080	Q9ZUV0	MADVRNPTKNHHGHHHLHALLIPYPFQGHVNPFVHLAIKLASQGITVTFVNTHYIHHQITNGSDGDIFAGVRSESGLDIRYATVSDGLPVGFDRSLNHDTYQSSLLHVFYAHVEELVASLVGGDGGVNVMIADTFFVWPSVVARKFGLVCVSFWTEAALVFSLYYHMDLLRIHGHFGAQETRSDLIDYIPGVAAINPKDTASYLQETDTSSVVHQIIFKAFEDVKKVDFVLCNTIQQFEDKTIKALNTKIPFYAIGPIIPFNNQTGSVTTSLWSESDCTQWLNTKPKSSVLYISFGSYAHVTKKDLVEIAHGILLSKVNFVWVVRPDIVSSDETNPLPEGFETEAGDRGIVIPWCCQMTVLSHESVGGFLTHCGWNSILETIWCEVPVLCFPLLTDQVT…
L	UGT74B1	1	B	5	AT1G24100	O48676	MAETTPKVKGHVVILPYPVQGHLNPMVQFAKRLVSKNVKVTIATTTYTASSITTPSLSVEPISDGFDFIPIGIPGFSVDTYSESFKLNGSETLTLLIEKFKSTDSPIDCLIYDSFLPWGLEVARSMELSAASFFTNNLTVCSVLRKFSNGDFPLPADPNSAPFRIRGLPSLSYDELPSFVGRHWLTHPEHGRVLLNQFPNHENADWLFVNGFEGLEETQDCENGESDAMKATLIGPMIPSAYLDDRMEDDKDYGASLLKPISKECMEWLETKQAQSVAFVSFGSFGILFEKQLAEVAIALQESDLNFLWVIKEAHIAKLPEGFVESTKDRALLVSWCNQLEVLAHESIGCFLTHCGWNSTLEGLSLGVPMVGVPQWSDQMNDAKFVEEVWKVGYRAKEE…
L	UGT74C1	1	D	9	AT2G31790	Q9SKC1	MSEAKKGHVLFFPYPLQGHINPMIQLAKRLSKKGITSTLIIASKDHREPYTSDDYSITVHTIHDGFFPHEHPHAKFVDLDRFHNSTSRSLTDFISSAKLSDNPPKALIYDPFMPFALDIAKDLDLYVVAYFTQPWLASLVYYHINEGTYDVPVDRHENPTLASFPGFPLLSQDDLPSFACEKGSYPLLHEFVVRQFSNLLQADCILCNTFDQLEPKVVKWMNDQWPVKNIGPVVPSKFLDNRLPEDKDYELENSKTEPDESVLKWLGNRPAKSVVYVAFGTLVALSEKQMKEIAMAISQTGYHFLWSVRESERSKLPSGFIEEAEEKDSGLVAKWVPQLEVLAHESIGCFVSHCGWNSTLEALCLGVPMVGVPQWTDQPTNAKFIEDVWKIGVRVRTDG…
L	UGT74D1	1	D	8	AT2G31750	Q9SKC5, A0A1P8B2S3	MGEKAKANVLVFSFPIQGHINPLLQFSKRLLSKNVNVTFLTTSSTHNSILRRAITGGATALPLSFVPIDDGFEEDHPSTDTSPDYFAKFQENVSRSLSELISSMDPKPNAVVYDSCLPYVLDVCRKHPGVAAASFFTQSSTVNATYIHFLRGEFKEFQNDVVLPAMPPLKGNDLPVFLYDNNLCRPLFELISSQFVNVDDIDFFLVNSFDELEVEVLQWMKNQWPVKNIGPMIPSMYLDKRLAGDKDYGINLFNAQVNECLDWLDSKPPGSVIYVSFGSLAVLKDDQMIEVAAGLKQTGHNFLWVVRETETKKLPSNYIEDICDKGLIVNWSPQLQVLAHKSIGCFMTHCGWNSTLEALSLGVALIGMPAYSDQPTNAKFIEDVWKVGVRVKADQNGFV…
L	UGT74F2	1	E	5	AT2G43820	O22822	MEHKRGHVLAVPYPTQGHITPFRQFCKRLHFKGLKTTLALTTFVFNSINPDLSGPISIATISDGYDHGGFETADSIDDYLKDFKTSGSKTIADIIQKHQTSDNPITCIVYDAFLPWALDVAREFGLVATPFFTQPCAVNYVYYLSYINNGSLQLPIEELPFLELQDLPSFFSVSGSYPAYFEMVLQQFINFEKADFVLVNSFQELELHENELWSKACPVLTIGPTIPSIYLDQRIKSDTGYDLNLFESKDDSFCINWLDTRPQGSVVYVAFGSMAQLTNVQMEELASAVSNFSFLWVVRSSEEEKLPSGFLETVNKEKSLVLKWSPQLQVLSNKAIGCFLTHCGWNSTMEALTFGVPMVAMPQWTDQPMNAKYIQDVWKAGVRVKTEKESGIAKREEIE…
L	UGT75B2	1	A	3	AT1G05530	Q9ZVY5	MAQPHFLLVTFPAQGHVNPSLRFARRLIKTTGARVTFATCLSVIHRSMIPNHNNVENLSFLTFSDGFDDGVISNTDDVQNRLVHFERNGDKALSDFIEANQNGDSPVSCLIYTILPNWVPKVARRFHLPSVHLWIQPAFAFDIYYNYSTGNNSVFEFPNLPSLEIRDLPSFLSPSNTNKAAQAVYQELMDFLKEESNPKILVNTFDSLEPEFLTAIPNIEMVAVGPLLPAEIFTGSESGKDLSRDHQSSSYTLWLDSKTESSVIYVSFGTMVELSKKQIEELARALIEGGRPFLWVITDKLNREAKIEGEEETEIEKIAGFRHELEEVGMIVSWCSQIEVLRHRAIGCFLTHCGWSSSLESLVLGVPVVAFPMWSDQPANAKLLEEIWKTGVRVRENSE…
L	UGT75C1	1	G	9	AT4G14090	Q0WW21	MATSVNGSHRRPHYLLVTFPAQGHINPALQLANRLIHHGATVTYSTAVSAHRRMGEPPSTKGLSFAWFTDGFDDGLKSFEDQKIYMSELKRCGSNALRDIIKANLDATTETEPITGVIYSVLVPWVSTVAREFHLPTTLLWIEPATVLDIYYYYFNTSYKHLFDVEPIKLPKLPLITTGDLPSFLQPSKALPSALVTLREHIEALETESNPKILVNTFSALEHDALTSVEKLKMIPIGPLVSSSEGKTDLFKSSDEDYTKWLDSKLERSVIYISLGTHADDLPEKHMEALTHGVLATNRPFLWIVREKNPEEKKKNRFLELIRGSDRGLVVGWCSQTAVLAHCAVGCFVTHCGWNSTLESLESGVPVVAFPQFADQCTTAKLVEDTWRIGVKVKVGEEG…
L	UGT75D1	1	H	4	AT4G15550	O23406	MANNNSNSPTGPHFLFVTFPAQGHINPSLELAKRLAGTISGARVTFAASISAYNRRMFSTENVPETLIFATYSDGHDDGFKSSAYSDKSRQDATGNFMSEMRRRGKETLTELIEDNRKQNRPFTCVVYTILLTWVAELAREFHLPSALLWVQPVTVFSIFYHYFNGYEDAISEMANTPSSSIKLPSLPLLTVRDIPSFIVSSNVYAFLLPAFREQIDSLKEEINPKILINTFQELEPEAMSSVPDNFKIVPVGPLLTLRTDFSSRGEYIEWLDTKADSSVLYVSFGTLAVLSKKQLVELCKALIQSRRPFLWVITDKSYRNKEDEQEKEEDCISSFREELDEIGMVVSWCDQFRVLNHRSIGCFVTHCGWNSTLESLVSGVPVVAFPQWNDQMMNAKLL…
L	UGT84A1	1	H	1	AT4G15480	Q5XF20	MGSISEMVFETCPSPNPIHVMLVSFQGQGHVNPLLRLGKLIASKGLLVTFVTTELWGKKMRQANKIVDGELKPVGSGSIRFEFFDEEWAEDDDRRADFSLYIAHLESVGIREVSKLVRRYEEANEPVSCLINNPFIPWVCHVAEEFNIPCAVLWVQSCACFSAYYHYQDGSVSFPTETEPELDVKLPCVPVLKNDEIPSFLHPSSRFTGFRQAILGQFKNLSKSFCVLIDSFDSLEQEVIDYMSSLCPVKTVGPLFKVARTVTSDVSGDICKSTDKCLEWLDSRPKSSVVYISFGTVAYLKQEQIEEIAHGVLKSGLSFLWVIRPPPHDLKVETHVLPQELKESSAKGKGMIVDWCPQEQVLSHPSVACFVTHCGWNSTMESLSSGVPVVCCPQWGDQV…
L	UGT84A2	1	E	11	AT3G21560	Q9LVF0	MELESSPPLPPHVMLVSFPGQGHVNPLLRLGKLLASKGLLITFVTTESWGKKMRISNKIQDRVLKPVGKGYLRYDFFDDGLPEDDEASRTNLTILRPHLELVGKREIKNLVKRYKEVTKQPVTCLINNPFVSWVCDVAEDLQIPCAVLWVQSCACLAAYYYYHHNLVDFPTKTEPEIDVQISGMPLLKHDEIPSFIHPSSPHSALREVIIDQIKRLHKTFSIFIDTFNSLEKDIIDHMSTLSLPGVIRPLGPLYKMAKTVAYDVVKVNISEPTDPCMEWLDSQPVSSVVYISFGTVAYLKQEQIDEIAYGVLNADVTFLWVIRQQELGFNKEKHVLPEEVKGKGKIVEWCSQEKVLSHPSVACFVTHCGWNSTMEAVSSGVPTVCFPQWGDQVTDAVYM…
L	UGT84A3	1	H	2	AT4G15490	O23401	MDPSRHTHVMLVSFPGQGHVNPLLRLGKLIASKGLLVTFVTTEKPWGKKMRQANKIQDGVLKPVGLGFIRFEFFSDGFADDDEKRFDFDAFRPHLEAVGKQEIKNLVKRYNKEPVTCLINNAFVPWVCDVAEELHIPSAVLWVQSCACLTAYYYYHHRLVKFPTKTEPDISVEIPCLPLLKHDEIPSFLHPSSPYTAFGDIILDQLKRFENHKSFYLFIDTFRELEKDIMDHMSQLCPQAIISPVGPLFKMAQTLSSDVKGDISEPASDCMEWLDSREPSSVVYISFGTIANLKQEQMEEIAHGVLSSGLSVLWVVRPPMEGTFVEPHVLPRELEEKGKIVEWCPQERVLAHPAIACFLSHCGWNSTMEALTAGVPVVCFPQWGDQVTDAVYLADVFKT…
L	UGT84A4	1	H	3	AT4G15500	O23402	MEMESSLPHVMLVSFPGQGHISPLLRLGKIIASKGLIVTFVTTEEPLGKKMRQANNIQDGVLKPVGLGFLRFEFFEDGFVYKEDFDLLQKSLEVSGKREIKNLVKKYEKQPVRCLINNAFVPWVCDIAEELQIPSAVLWVQSCACLAAYYYYHHQLVKFPTETEPEITVDVPFKPLTLKHDEIPSFLHPSSPLSSIGGTILEQIKRLHKPFSVLIETFQELEKDTIDHMSQLCPQVNFNPIGPLFTMAKTIRSDIKGDISKPDSDCIEWLDSREPSSVVYISFGTLAFLKQNQIDEIAHGILNSGLSCLWVLRPPLEGLAIEPHVLPLELEEKGKIVEWCQQEKVLAHPAVACFLSHCGWNSTMEALTSGVPVICFPQWGDQVTNAVYMIDVFKTGLRL…
L	UGT84B2	1	C	10	AT2G23250	O22183	MVALAFQGHLNPMLKFAKHLARTNLHFTLATTEQARDLLSSTADEPHRPVDLAFFSDGLPKDDPRDPDTLAKSLKKDGAKNLSKIIEEKRFDCIISVPFIPWVPAVAAAHNIPCAILWIQACGAFSVYYRYYMKTNPFPDLEDLNQTVELPALPLLEVRDLPSLMLPSQGANVNTLMAEFADCLKDVKWVLVNSFYELESEIIESMSDLKPIIPIGPLVSPFLLGNDEEKTLDMWKVDDYCMEWLDKQARSSVVYISFGSILKSLENQVETIATALKNRGVPFLWVIRPKEKGENVQVLQEMVKEGKGVVTEWGQQEKILSHMAISCFITHCGWNSTIETVVTGVPVVAYPTWIDQPLDARLLVDVFGIGVRMKNDAIDGELKVAEVERCIEAVTEGPA…
N	UGT82A1	1	F	5	AT3G22250	Q9LHJ2	MKVTQKPKIIFIPYPAQGHVTPMLHLASAFLSRGFSPVVMTPESIHRRISATNEDLGITFLALSDGQDRPDAPPSDFFSIENSMENIMPPQLERLLLEEDLDVACVVVDLLASWAIGVADRCGVPVAGFWPVMFAAYRLIQAIPELVRTGLVSQKGCPRQLEKTIVQPEQPLLSAEDLPWLIGTPKAQKKRFKFWQRTLERTKSLRWILTSSFKDEYEDVDNHKASYKKSNDLNKENNGQNPQILHLGPLHNQEATNNITITKTSFWEEDMSCLGWLQEQNPNSVIYISFGSWVSPIGESNIQTLALALEASGRPFLWALNRVWQEGLPPGFVHRVTITKNQGRIVSWAPQLEVLRNDSVGCYVTHCGWNSTMEAVASSRRLLCYPVAGDQFVNCKYIV…
OG	UGT80A2	1	E	8	AT3G07020	Q9M8Z7, A0A1I9LNA9	MPEISPAELAKVSSSSSSSSSSSSGRASVKIEEIEGGAAASGVVIVSEELETNPKTVVASIADETVAESSGTGNKSFSRVWTMPLEGSSSSDKAESSSTNQPRLDKSKTERQQKVTHILAEDAAKIFDDKISAGKKLKLLNRIATVKHDGTVEFEVPADAIPQPIVVDRGESKNGVCADESIDGVDLQYIPPMQIVMLIVGTRGDVQPFVAIAKRLQDYGHRVRLATHANFKEFVLTAGLEFYPLGGDPKVLAGYMVKNKGFLPSGPSEIPIQRNQMKDIIYSLLPACKEPDPDSGISFKADAIIANPPAYGHTHVAEALKIPIHVFFTMPWTPTSEFPHPLSRVKQPAGYRLSYQIVDSLIWLGIRDMVNDLRKKKLKLRPVTYLSGTQGSGSNIPHG…
OG	UGT80B1	1	B	7	AT1G43620	Q9XIG1	MASNVFDHPLQELEGEDNGVKSEKASLLETSGSVDTTPEDSGHRSSDGHRGLDHCETAPVGLYGDMLINDSEIQYSRSLTEKGSPAIHNLKLDRLSEQEKQKLIVELVRIQNDGTVEVIDNGTPVSELWEFEPTKGQSTITYEKSLTESFRSIPRLKIAILVVGTRGDVQPFLAMAKRLQEFGHRVRLATHANFRSFVRAAGVEFYPLGGDPRELAAYMARNKGLIPSGPSEISKQRKQLKAIIESLLPACIEPDLETATSFRAQAIIANPPAYGHVHVAEALGVPIHIFFTMPWTPTNEFPHPLARVPQSAAYWLSYIVVDLMVWWSIRTYINDFRKRKLNLAPIAYFSTYHGSISHLPTGYMWSPHVVPKPSDWGPLVDVVGYCFLNLGSKYQPREE…
	ALG14LP	1	H	5	AT4G18230	Q84R09, A0A1P8B4B0	MEEGCNCVYSRMASKFSIGLLIILAIVLLMVRVLYVIYRCGKPLPKGASQSFTTLIVLGSGGHTAEMLSLLSVLRKDRFTPRFYIAAATDNMSLQKARSFEDSLAEKPAVKEASSQFMQIYRSREVGQSYVTSVWTTIVAILHALWLMIRIRPQVILCNGPGTCIPLCVIAFLFKVLGIRWSSIFYVESVARVKKLSLSGLLLYKLRIADQFFVQWPQLHKKYPRAHYVGCLM
