# Supplementary material for: A substrate-multiplexed platform for profiling enzymatic potential of plant family 1 glycosyltransferases
Source: Nat Commun. 2025 Jul 10;16:6366. doi: 10.1038/s41467-025-61530-6 (PMC12246196; doi:10.1038/s41467-025-61530-6)
Supplement: Supplementary file 5 — Supplementary Data 2 [file 41467_2025_61530_MOESM5_ESM.xlsx]

## Sheet: Substrates_VB_clean
Mix	Substrate name	InchiKey	InchiKey_MoNA	SMILES	CSMILES	M_charge	M+Glu+H	M+Glu+Na	M+Glu+2H	M+Glu+NH4	M+ACN+H	M+2Glu+H	M+2Glu+Na	M+2Glu+2H	M+2Glu+NH4	M+2Glu+ACN+H	superclass
1	3ALPHA-HYDROXY-3-DEOXYANGOLENSIC ACID METHYL ESTER	QFRUZVNPYYYLAN-BBJYNIMOSA-N	QFRUZVNPYYYLAN	C[C@@]12CCC3C(=C)[C@]1(CC(=O)O[C@H]2C4=COC=C4)O[C@@H]5[C@]3(C(C(C(C5)O)(C)C)CC(=O)OC)C	C=C1C2CCC3(C)C(c4ccoc4)OC(=O)CC13OC1CC(O)C(C)(C)C(CC(=O)OC)C12C	0	635.307	657.289	318.157	652.333	676.333	797.36	819.342	399.184	814.387	838.387	Triterpenoids
1	3-AMINO-BETA-PINENE	SQSDBXYJKLVZJR-UHFFFAOYSA-N	SQSDBXYJKLVZJR	CC1(C2CC1C(=C)C(C2)N)C.Cl	C=C1C(N)CC2CC1C2(C)C	0	314.197	336.179	157.602	331.223	355.223	476.25	498.232	238.629	493.277	517.277	Monoterpenoids
1	3BETA-HYDROXY-23,24-BISNORCHOL-5-ENIC ACID	NPBNRBWMDNZEBN-YTEKVJICSA-N	NPBNRBWMDNZEBN	CC([C@H]1CCC2[C@@]1(CCC3C2CC=C4[C@@]3(CC[C@@H](C4)O)C)C)C(=O)O	CC(C(=O)O)C1CCC2C3CC=C4CC(O)CCC4(C)C3CCC12C	0	509.311	531.293	255.159	526.338	550.338	671.365	693.347	336.186	688.391	712.391	Steroids
1	3-HYDROXYTYRAMINE	VYFYYTLLBUKUHU-UHFFFAOYSA-N	VYFYYTLLBUKUHU	C1=CC(=C(C=C1CCN)O)O	NCCc1ccc(O)c(O)c1	0	316.14	338.121	158.573	333.166	357.166	478.193	500.175	239.6	495.219	519.219	Tyrosine alkaloids
1	AVOCADYNE ACETATE	JAKAZHIACKJNNB-UHFFFAOYSA-N	JAKAZHIACKJNNB	CC(=O)OCC(CC(CCCCCCCCCCCC#C)O)O	C#CCCCCCCCCCCCC(O)CC(O)COC(C)=O	0	489.306	511.288	245.157	506.333	530.333	651.36	673.342	326.183	668.386	692.386
1	BETA-CARYOPHYLLENE ALCOHOL	FUQAYSQLAOJBBC-UHFFFAOYSA-N	FUQAYSQLAOJBBC	CC1(CC2C1CCC3(CCCC2(C3)O)C)C	CC12CCCC(O)(C1)C1CC(C)(C)C1CC2	0	385.259	407.241	193.133	402.285	426.285	547.312	569.294	274.16	564.339	588.339	Sesquiterpenoids
1	CAPSANTHIN	VYIRVAXUEZSDNC-RDJLEWNRSA-N	VYIRVAXUEZSDNC	CC1=C(C(C[C@@H](C1)O)(C)C)/C=C/C(=C/C=C/C(=C/C=C/C=C(\C)/C=C/C=C(\C)/C=C/C(=O)[C@@]2(C[C@H](CC2(C)C)O)C)/C)/C	CC(C=CC=C(C)C=CC(=O)C1(C)CC(O)CC1(C)C)=CC=CC=C(C)C=CC=C(C)C=CC1=C(C)CC(O)CC1(C)C	0	747.484	769.465	374.245	764.51	788.51	909.537	931.519	455.272	926.563	950.563	Carotenoids (C40)
1	CEAROIN	NFJVELXCUBWAFL-UHFFFAOYSA-N	NFJVELXCUBWAFL	COC1=C(C=C(C(=C1)O)C(=O)C2=CC=CC=C2)O	COc1cc(O)c(C(=O)c2ccccc2)cc1O	0	407.134	429.116	204.071	424.161	448.161	569.187	591.169	285.097	586.214	610.214	Phloroglucinols
1	CELASTROL	KQJSQWZMSAGSHN-JJWQIEBTSA-N	KQJSQWZMSAGSHN	CC1=C(C(=O)C=C2C1=CC=C3[C@]2(CC[C@@]4([C@@]3(CC[C@@]5([C@H]4C[C@](CC5)(C)C(=O)O)C)C)C)C)O	C=c1c(O)c(O)cc2c1=CC=C1C2(C)CCC2(C)C3CC(C)(C(=O)O)CCC3(C)CCC12C	0	613.338	635.32	307.172	630.364	654.364	775.391	797.373	388.199	792.417	816.417	Triterpenoids
1	CORTISONE	MFYSYFVPBJMHGN-ZPOLXVRWSA-N	MFYSYFVPBJMHGN	C[C@]12CCC(=O)C=C1CC[C@@H]3[C@@H]2C(=O)C[C@]4([C@H]3CC[C@@]4(C(=O)CO)O)C	CC12CCC(=O)C=C1CCC1C2C(=O)CC2(C)C1CCC2(O)C(=O)CO	0	523.254	545.236	262.131	540.281	564.281	685.308	707.289	343.157	702.334	726.334	Steroids
1	CRUSTECDYSONE	NKDFYOWSKOHCCO-YPVLXUMRSA-N	NKDFYOWSKOHCCO	C[C@]12CC[C@H]3C(=CC(=O)[C@H]4[C@@]3(C[C@@H]([C@@H](C4)O)O)C)[C@@]1(CC[C@@H]2[C@](C)([C@@H](CCC(C)(C)O)O)O)O	CC(C)(O)CCC(O)C(C)(O)C1CCC2(O)C3=C(CCC12C)C1(C)CC(O)C(O)CC1C(=O)C3	0	643.369	665.351	322.188	660.396	684.396	805.423	827.405	403.215	822.449	846.449	Steroids
1	DEACETOXY(7)-7-OXOKHIVORINIC ACID	WROKSYFOSDWFHL-UQVLWQGYSA-N	WROKSYFOSDWFHL	CC(=O)O[C@H]1C[C@H](C(C2[C@]1(C3CC[C@]4([C@@H](OC(=O)C5C4([C@@]3(C(=O)C2)C)O5)C(=O)O)C)C)(C)C)OC(=O)C	CC(=O)OC1CC(OC(C)=O)C2(C)C(CC(=O)C3(C)C2CCC2(C)C(C(=O)O)OC(=O)C4OC423)C1(C)C	0	683.291	705.273	342.149	700.318	724.318	845.345	867.327	423.176	862.371	886.371	Triterpenoids
1	DEOXYCHOLIC ACID	KXGVEGMKQFWNSR-LLQZFEROSA-N	KXGVEGMKQFWNSR	C[C@H](CCC(=O)O)[C@H]1CC[C@@H]2[C@@]1([C@H](C[C@H]3[C@H]2CC[C@H]4[C@@]3(CC[C@H](C4)O)C)O)C	CC(CCC(=O)O)C1CCC2C3CCC4CC(O)CCC4(C)C3CC(O)C12C	0	555.353	577.335	278.18	572.38	596.38	717.407	739.388	359.207	734.433	758.433	Steroids
1	DIHYDROJASMONIC ACID	PQEYTAGBXNEUQL-UHFFFAOYSA-N	PQEYTAGBXNEUQL	CCCCCC1C(CCC1=O)CC(=O)O	CCCCCC1C(=O)CCC1CC(=O)O	0	375.202	397.184	188.105	392.228	416.228	537.255	559.237	269.131	554.282	578.282	Octadecanoids
1	EMODIN	RHMXXJGYXNZAPX-UHFFFAOYSA-N	RHMXXJGYXNZAPX	CC1=CC2=C(C(=C1)O)C(=O)C3=C(C2=O)C=C(C=C3O)O	Cc1cc(O)c2c(c1)C(=O)c1cc(O)cc(O)c1C2=O	0	433.113	455.095	217.06	450.14	474.14	595.167	617.149	298.087	612.193	636.193	Polycyclic aromatic polyketides
1	GLUTAMINE (L)	ZDXPYRJPNDTMRX-VKHMYHEASA-N	ZDXPYRJPNDTMRX	C(CC(=O)N)[C@@H](C(=O)[O-])[NH3+]	NC(=O)CCC(N)C(=O)O	0	309.13	331.112	155.068	326.156	350.156	471.183	493.165	236.095	488.21	512.21	Small peptides
1	GLYCOCHOLIC ACID	RFDAIACWWDREDC-FRVQLJSFSA-N	RFDAIACWWDREDC	C[C@H](CCC(=O)NCC(=O)O)[C@H]1CC[C@@H]2[C@@]1([C@H](C[C@H]3[C@H]2[C@@H](C[C@H]4[C@@]3(CC[C@H](C4)O)C)O)O)C	CC(CCC(=O)NCC(=O)O)C1CCC2C3C(O)CC4CC(O)CCC4(C)C3CC(O)C12C	0	628.37	650.352	314.688	645.396	669.396	790.423	812.405	395.715	807.449	831.449	Steroids
1	IRIGENOL	DFURNQJNFBMYHM-UHFFFAOYSA-N	DFURNQJNFBMYHM	C1=C(C=C(C(=C1O)O)O)C2=COC3=C(C2=O)C(=C(C(=C3)O)O)O	O=c1c(-c2cc(O)c(O)c(O)c2)coc2cc(O)c(O)c(O)c12	0	481.098	503.08	241.053	498.125	522.125	643.151	665.133	322.079	660.178	684.178	Isoflavonoids
1	LUPININE	HDVAWXXJVMJBAR-VHSXEESVSA-N	HDVAWXXJVMJBAR	C1CCN2CCC[C@H]([C@H]2C1)CO	OCC1CCCN2CCCCC12	0	332.207	354.189	166.607	349.234	373.234	494.261	516.242	247.634	511.287	535.287	Lysine alkaloids
1	METHYL 7-DESHYDROXYPYROGALLIN-4-CARBOXYLATE	DQWQITFUWFBXON-UHFFFAOYSA-N	DQWQITFUWFBXON	COC(=O)C1=CC2=C(C(=C(C=C2)O)O)C(=O)C(=C1)O	COC(=O)c1cc(=O)c(O)c2c(O)c(O)ccc2c1	0	425.108	447.09	213.058	442.135	466.135	587.162	609.144	294.084	604.188	628.188	Naphthalenes
1	METHYL ORSELLINATE	NCCWCZLEACWJIN-UHFFFAOYSA-N	NCCWCZLEACWJIN	CC1=CC(=CC(=C1C(=O)OC)O)O	COC(=O)c1c(C)cc(O)cc1O	0	345.118	367.1	173.063	362.145	386.145	507.172	529.154	254.09	524.198	548.198	Phenolic acids (C6-C1)
1	PEUCENIN	DTNGBIGBPPPNNB-UHFFFAOYSA-N	DTNGBIGBPPPNNB	CC1=CC(=O)C2=C(O1)C=C(C(=C2O)CC=C(C)C)O	CC(C)=CCc1c(O)cc2oc(C)cc(=O)c2c1O	0	423.165	445.147	212.086	440.192	464.192	585.219	607.201	293.113	602.245	626.245	Chromanes
1	PHYSCION	FFWOKTFYGVYKIR-UHFFFAOYSA-N	FFWOKTFYGVYKIR	CC1=CC2=C(C(=C1)O)C(=O)C3=C(C2=O)C=C(C=C3O)OC	COc1cc(O)c2c(c1)C(=O)c1cc(C)cc(O)c1C2=O	0	447.129	469.111	224.068	464.156	488.156	609.182	631.164	305.095	626.209	650.209	Polycyclic aromatic polyketides
1	PODOFILOX	YJGVMLPVUAXIQN-XVVDYKMHSA-N	YJGVMLPVUAXIQN	COC1=CC(=CC(=C1OC)OC)[C@H]2[C@@H]3[C@H](COC3=O)[C@H](C4=CC5=C(C=C24)OCO5)O	COc1cc(C2c3cc4c(cc3C(O)C3COC(=O)C23)OCO4)cc(OC)c1OC	0	577.192	599.174	289.1	594.219	618.219	739.245	761.227	370.126	756.272	780.272	Lignans
1	POMIFERIN	GHCZYXUOYFOXIP-UHFFFAOYSA-N	GHCZYXUOYFOXIP	CC(=CCC1=C2C(=C3C(=C1O)C(=O)C(=CO3)C4=CC(=C(C=C4)O)O)C=CC(O2)(C)C)C	CC(C)=CCc1c2c(c3occ(-c4ccc(O)c(O)c4)c(=O)c3c1O)C=CC(C)(C)O2	0	583.218	605.2	292.113	600.244	624.244	745.271	767.253	373.139	762.298	786.298	Isoflavonoids
1	PRISTIMERIN	JFACETXYABVHFD-WXPPGMDDSA-N	JFACETXYABVHFD	CC1=C(C(=O)C=C2C1=CC=C3[C@]2(CC[C@@]4([C@@]3(CC[C@@]5([C@H]4C[C@](CC5)(C)C(=O)OC)C)C)C)C)O	C=c1c(O)c(O)cc2c1=CC=C1C2(C)CCC2(C)C3CC(C)(C(=O)OC)CCC3(C)CCC12C	0	627.353	649.335	314.18	644.38	668.38	789.407	811.388	395.207	806.433	830.433	Triterpenoids
1	PROTOPORPHYRIN IX	ZCFFYALKHPIRKJ-UHFFFAOYSA-N	ZCFFYALKHPIRKJ	CC1=C(C2=CC3=NC(=CC4=NC(=CC5=C(C(=C(N5)C=C1N2)C=C)C)C(=C4CCC(=O)O)C)C(=C3C)CCC(=O)O)C=C	C=C1C(=CC)c2cc3[nH]c(cc4[nH]c(cc5nc(cc1n2)C(CC)=C5C)c(C)c4CCC(=O)O)c(C=CC(=O)O)c3C	0	725.319	747.301	363.163	742.345	766.345	887.372	909.354	444.19	904.398	928.398
1	PUNCTAPORONIN B	FCUGGFFHQXNXJN-MNRPPXDRSA-N	FCUGGFFHQXNXJN	C[C@@]\1(CC[C@@]2([C@H](CC2(C)C)/C(=C\C=C1)/CO)O)O	CC1(O)C=CC=C(CO)C2CC(C)(C)C2(O)CC1	0	415.233	437.215	208.12	432.26	456.26	577.286	599.268	289.147	594.313	618.313	Sesquiterpenoids
1	PURPURIN	BBNQQADTFFCFGB-UHFFFAOYSA-N	BBNQQADTFFCFGB	C1=CC=C2C(=C1)C(=O)C3=C(C2=O)C(=C(C=C3O)O)O	O=C1CC(=O)c2c(c(O)c3ccccc3c2O)C1=O	0	419.098	441.08	210.053	436.124	460.124	581.151	603.133	291.079	598.178	622.178	Naphthalenes
1	PURPUROGALLIN	WDGFFVCWBZVLCE-UHFFFAOYSA-N	WDGFFVCWBZVLCE	C1=CC2=CC(=C(C(=C2C(=O)C(=C1)O)O)O)O	O=c1c(O)cccc2cc(O)c(O)c(O)c12	0	383.098	405.08	192.053	400.124	424.124	545.151	567.133	273.079	562.178	586.178
1	RUTILANTINONE	RWCVSDKDFSVZNF-KRYGIPSASA-N	RWCVSDKDFSVZNF	CC[C@]1(C[C@@H](C2=C(C3=C(C=C2[C@H]1C(=O)OC)C(=O)C4=C(C=CC(=C4C3=O)O)O)O)O)O	CCC1(O)CC(O)c2c(cc3c(O)c4c(c(O)c3c2O)C(=O)C=CC4=O)C1C(=O)OC	0	591.171	613.153	296.089	608.198	632.198	753.225	775.207	377.116	770.251	794.251	Naphthalenes
1	SARMENTOSIDE B	JJSVXWKQLGHFES-QGZYWIHFSA-N	JJSVXWKQLGHFES	CC1C(C(C(C(O1)O[C@H]2CC[C@@]3(C4[C@@H](C[C@@]5([C@H](CC[C@@]5(C4CC[C@@]3(C2)O)O)C6=CC(=O)OC6)C)OC(=O)C)C=O)O)OC)OC(=O)C	COC1C(O)C(OC2CCC3(C=O)C4C(OC(C)=O)CC5(C)C(C6=CC(=O)OC6)CCC5(O)C4CCC3(O)C2)OC(C)C1OC(C)=O	0	827.37	849.352	414.189	844.397	868.397	989.423	1011.41	495.215	1006.45	1030.45	Steroids
1	SILIBININ	SEBFKMXJBCUCAI-ZSAXZHEQSA-N	SEBFKMXJBCUCAI	COC1=C(C=CC(=C1)C2[C@H](OC3=C(O2)C=C(C=C3)[C@@H]4C(C(=O)C5=C(C=C(C=C5O4)O)O)O)CO)O	COc1cc(C2Oc3cc(C4Oc5cc(O)cc(O)c5C(=O)C4O)ccc3OC2CO)ccc1O	0	645.182	667.164	323.095	662.208	686.208	807.235	829.217	404.121	824.262	848.262	Lignans;Flavonoids
1	STROPHANTHIDINIC ACID LACTONE ACETATE	RPIVIODUUUOQDD-UHFFFAOYSA-N	RPIVIODUUUOQDD	CC(=O)OC1CCC23C4CCC5(C(CCC5(C4CCC2(C1)O)OC3=O)C6=CC(=O)OC6)C	CC(=O)OC1CCC23C(=O)OC45CCC(C6=CC(=O)OC6)C4(C)CCC2C5CCC3(O)C1	0	607.275	629.257	304.141	624.302	648.302	769.329	791.311	385.168	786.355	810.355	Steroids
1	TETRAHYDROGAMBOGIC ACID	CXFIQFGADOTDPF-XKZIYDEJSA-N	CXFIQFGADOTDPF	CC(=CCCC1(C=CC2=C(C3=C(C(=C2O1)CC=C(C)C)OC45C(C3=O)CC6CC4C(OC5(C6O)C/C=C(/C)\C(=O)O)(C)C)O)C)C	CC(C)=CCCC1(C)C=Cc2c(O)c3c(c(CC=C(C)C)c2O1)OC12C(CC4CC1C(C)(C)OC2(CC=C(C)C(=O)O)C4O)C3=O	0	795.395	817.377	398.201	812.422	836.422	957.449	979.431	479.228	974.475	998.475	Meroterpenoids
1	THEAFLAVIN MONOGALLATES	KMJPKUVSXFVQGZ-WQLSNUALSA-N	KMJPKUVSXFVQGZ	C1[C@H]([C@H](OC2=CC(=CC(=C21)O)O)C3=CC(=C(C4=C3C=C(C=C(C4=O)O)[C@@H]5[C@@H](CC6=C(C=C(C=C6O5)O)O)OC(=O)C7=CC(=C(C(=C7)O)O)O)O)O)O	O=C(OC1Cc2c(O)cc(O)cc2OC1c1cc(=O)c(O)c2c(O)c(O)cc(C3Oc4cc(O)cc(O)c4CC3O)c2c1)c1cc(O)c(O)c(O)c1	0	879.198	901.18	440.103	896.225	920.225	1041.25	1063.23	521.129	1058.28	1082.28	Flavonoids
1	TUBOCURARINE	JFJZZMVDLULRGK-URLMMPGGSA-O	JFJZZMVDLULRGK	CN1CCC2=CC(=C3C=C2[C@@H]1CC4=CC=C(C=C4)OC5=C6[C@@H](CC7=CC(=C(C=C7)O)O3)[N+](CCC6=CC(=C5O)OC)(C)C)OC	COc1cc2c3cc1Oc1cc(ccc1O)CC1c4c(cc(OC)c(O)c4Oc4ccc(cc4)CC3N(C)CC2)CC[N+]1(C)C	1	771.349	397.169	386.178	394.692	406.692	933.403	478.196	467.205	475.718	487.718
1	URSOLIC ACID	WCGUUGGRBIKTOS-GPOJBZKASA-N	WCGUUGGRBIKTOS	C[C@@H]1CC[C@@]2(CC[C@@]3(C(=CC[C@H]4[C@]3(CC[C@@H]5[C@@]4(CC[C@@H](C5(C)C)O)C)C)[C@@H]2[C@H]1C)C)C(=O)O	CC1CCC2(C(=O)O)CCC3(C)C(=CCC4C5(C)CCC(O)C(C)(C)C5CCC43C)C2C1C	0	619.421	641.403	310.214	636.447	660.447	781.474	803.456	391.241	798.501	822.501	Triterpenoids
1	VINCAMINE	RXPRRQLKFXBCSJ-GIVPXCGWSA-N	RXPRRQLKFXBCSJ	CC[C@@]12CCCN3[C@@H]1C4=C(CC3)C5=CC=CC=C5N4[C@](C2)(C(=O)OC)O	CCC12CCCN3CCc4c(n(c5ccccc45)C(O)(C(=O)OC)C1)C32	0	517.255	539.237	259.131	534.281	558.281	679.308	701.29	340.158	696.335	720.335	Tryptophan alkaloids
1	XYLOCARPUS A	AOUYWWJPLUTFAB-NUIIJRBZSA-N	AOUYWWJPLUTFAB	CC(=O)O[C@@H]1[C@H]2C(C(C([C@@]3([C@@]2(O[C@]14C3CC[C@@]5(C4=CC(=O)O[C@H]5C6=COC=C6)C)O)C)CC(=O)OC)(C)C)OC(=O)C	COC(=O)CC1C(C)(C)C(OC(C)=O)C2C(OC(C)=O)C34OC2(O)C1(C)C3CCC1(C)C4=CC(=O)OC1c1ccoc1	0	749.302	771.284	375.155	766.329	790.329	911.355	933.337	456.181	928.382	952.382	Triterpenoids
2	1,3-DIDEACETYL-7-DEACETOXY-7-OXOKHIVORIN	BBSPXZBAZKHYLF-HUBYRZTESA-N	BBSPXZBAZKHYLF	C[C@@]12CCC3[C@]4([C@H](C[C@H](C(C4CC(=O)[C@]3(C15C(O5)C(=O)O[C@H]2C6=COC=C6)C)(C)C)O)O)C	CC1(C)C(O)CC(O)C2(C)C1CC(=O)C1(C)C2CCC2(C)C(c3ccoc3)OC(=O)C3OC321	0	621.291	643.273	311.149	638.318	662.318	783.344	805.326	392.176	800.371	824.371	Triterpenoids
2	2,6-DIMETHOXYQUINONE	OLBNOBQOQZRLMP-UHFFFAOYSA-N	OLBNOBQOQZRLMP	COC1=CC(=O)C=C(C1=O)OC	COC1=CC(=O)C=C(OC)C1=O	0	331.103	353.085	166.055	348.129	372.129	493.156	515.138	247.082	510.183	534.183	Aromatic polyketides
2	3,16-DIDEOXYMEXICANOLIDE-3BETA-DIOL	CNSUXOYAIZBGRY-AJTZKIQZSA-N	CNSUXOYAIZBGRY	C[C@@]12CCC3C(=C1CC(O[C@H]2C4=COC=C4)O)C[C@H]5[C@@H](C([C@@H]([C@@]3(C5=O)C)CC(=O)OC)(C)C)O	COC(=O)CC1C(C)(C)C(O)C2CC3=C4CC(O)OC(c5ccoc5)C4(C)CCC3C1(C)C2=O	0	635.307	657.289	318.157	652.333	676.333	797.36	819.342	399.184	814.387	838.387	Triterpenoids
2	3-DEACETYLKHIVORIN	PDKGFQJSCXMICA-UHFFFAOYSA-N	PDKGFQJSCXMICA	CC(=O)OC1CC2C(C(CC(C2(C3C1(C45C(O4)C(=O)OC(C5(CC3)C)C6=COC=C6)C)C)OC(=O)C)O)(C)C	CC(=O)OC1CC(O)C(C)(C)C2CC(OC(C)=O)C3(C)C(CCC4(C)C(c5ccoc5)OC(=O)C5OC543)C12C	0	707.328	729.31	354.168	724.354	748.354	869.381	891.363	435.194	886.408	910.408	Triterpenoids
2	3-DESHYDROXYSAPPANOL TRIMETHYL ETHER	KXFFLWDYUNIJNU-YJYMSZOUSA-N	KXFFLWDYUNIJNU	COC1=CC2=C(C=C1)[C@H]([C@@H](CO2)CC3=CC(=C(C=C3)OC)OC)O	COc1ccc2c(c1)OCC(Cc1ccc(OC)c(OC)c1)C2O	0	493.207	515.189	247.107	510.234	534.234	655.261	677.243	328.134	672.287	696.287
2	7-AMINOCEPHALOSPORANIC ACID	HSHGZXNAXBPPDL-HZGVNTEJSA-N	HSHGZXNAXBPPDL	CC(=O)OCC1=C(N2[C@@H]([C@@H](C2=O)[NH3+])SC1)C(=O)[O-]	CC(=O)OCC1=C(C(=O)O)N2C(=O)C(N)C2SC1	0	435.107	457.089	218.057	452.134	476.134	597.161	619.143	299.084	614.187	638.187	β-lactams
2	8BETA-HYDROXYCARAPIN, 3,8-HEMIACETAL	URGZBBCARSDFSL-PTRNVCADSA-N	URGZBBCARSDFSL	C[C@@]12CCC3[C@@]4([C@H](C(C5(C(C4=O)CC3(C1=CC(=O)O[C@H]2C6=COC=C6)O5)O)(C)C)CC(=O)OC)C	COC(=O)CC1C2(C)C(=O)C3CC4(OC3(O)C1(C)C)C1=CC(=O)OC(c3ccoc3)C1(C)CCC42	0	647.27	669.252	324.139	664.297	688.297	809.324	831.306	405.165	826.35	850.35	Triterpenoids
2	8-HYDROXYCARAPINIC ACID	UKTUQKGXNWDYAI-JBRIXVCHSA-N	UKTUQKGXNWDYAI	C[C@@]12CCC3[C@](C1=CC(=O)O[C@H]2C4=COC=C4)(C[C@H]5C(=O)C([C@@H](C3(C5=O)C)CC(=O)O)(C)C)O	CC1(C)C(=O)C2CC3(O)C4=CC(=O)OC(c5ccoc5)C4(C)CCC3C(C)(C2=O)C1CC(=O)O	0	633.255	655.237	317.131	650.281	674.281	795.308	817.29	398.158	812.334	836.334	Triterpenoids
2	ALLOPREGNANOLONE	AURFZBICLPNKBZ-UHFFFAOYSA-N	AURFZBICLPNKBZ	CC(=O)C1CCC2C1(CCC3C2CCC4C3(CCC(C4)O)C)C	CC(=O)C1CCC2C3CCC4CC(O)CCC4(C)C3CCC12C	0	481.316	503.298	241.162	498.343	522.343	643.37	665.352	322.189	660.396	684.396	Steroids
2	ANTHOTHECOL	AJTULIWKBMDPCJ-UHFFFAOYSA-N	AJTULIWKBMDPCJ	CC(=O)OC1CC2(C(CC3C2(O3)C4(C1C5(C=CC(=O)C(C5=C(C4=O)O)(C)C)C)C)C6=COC=C6)C	CC(=O)OC1CC2(C)C(c3ccoc3)CC3OC32C2(C)C(=O)C(=O)C3C(C)(C)C(=O)C=CC3(C)C12	0	643.275	665.257	322.141	660.302	684.302	805.329	827.311	403.168	822.355	846.355	Triterpenoids
2	BISANHYDRORUTILANTINONE	DIAOGWYBBJCPAD-UHFFFAOYSA-N	DIAOGWYBBJCPAD	CCC1=C(C2=CC3=C(C(=C2C=C1)O)C(=O)C4=C(C=CC(=C4C3=O)O)O)C(=O)OC	CCc1ccc2c(O)c3c(O)c4c(c(O)c3cc2c1C(=O)OC)C(=O)C=CC4=O	0	555.15	577.132	278.079	572.177	596.177	717.203	739.185	359.105	734.23	758.23	Naphthalenes
2	CARNOSIC ACID	QRYRORQUOLYVBU-VBKZILBWSA-N	QRYRORQUOLYVBU	CC(C)C1=C(C(=C2C(=C1)CC[C@@H]3[C@@]2(CCCC3(C)C)C(=O)O)O)O	CC(C)c1cc2c(c(O)c1O)C1(C(=O)O)CCCC(C)(C)C1CC2	0	495.259	517.241	248.133	512.286	536.286	657.313	679.295	329.16	674.339	698.339	Diterpenoids
2	CEDRELONE	OQMUOVSEPOBWMK-UHFFFAOYSA-N	OQMUOVSEPOBWMK	CC1(C(=O)C=CC2(C1=C(C(=O)C3(C2CCC4(C35C(O5)CC4C6=COC=C6)C)C)O)C)C	CC1(C)C(=O)C=CC2(C)C1C(=O)C(=O)C1(C)C2CCC2(C)C(c3ccoc3)CC3OC321	0	585.27	607.252	293.139	602.296	626.296	747.323	769.305	374.165	764.35	788.35	Triterpenoids
2	CHRYSIN	RTIXKCRFFJGDFG-UHFFFAOYSA-N	RTIXKCRFFJGDFG	C1=CC=C(C=C1)C2=CC(=O)C3=C(C=C(C=C3O2)O)O	O=c1cc(-c2ccccc2)oc2cc(O)cc(O)c12	0	417.118	439.1	209.063	434.145	458.145	579.172	601.154	290.09	596.198	620.198	Flavonoids
2	DEACETYLGEDUNIN	HCEYJYMNIQHPPK-DXTZDJJUSA-N	HCEYJYMNIQHPPK	C[C@@]12CC[C@@H]3[C@]4(C=CC(=O)C([C@@H]4C[C@H]([C@]3([C@@]15[C@H](O5)C(=O)O[C@H]2C6=COC=C6)C)O)(C)C)C	CC1(C)C(=O)C=CC2(C)C1CC(O)C1(C)C2CCC2(C)C(c3ccoc3)OC(=O)C3OC321	0	603.28	625.262	302.144	620.307	644.307	765.334	787.316	383.171	782.36	806.36	Triterpenoids
2	DECAHYDROGAMBOGIC ACID	ZZGVJHSBRGZEML-UHFFFAOYSA-N	ZZGVJHSBRGZEML	CC(C)CCCC1(C=CC2=C(C3=C(C(=C2O1)CCC(C)C)OC45C(C3=O)CC6CC4C(OC5(C6O)CCC(C)C(=O)O)(C)C)O)C	CC(C)CCCC1(C)C=Cc2c(O)c3c(c(CCC(C)C)c2O1)OC12C(CC4CC1C(C)(C)OC2(CCC(C)C(=O)O)C4O)C3=O	0	801.442	823.424	401.225	818.469	842.469	963.496	985.478	482.252	980.522	1004.52
2	DIHYDROCELASTROL	WZAUFGYINZYCKH-JJWQIEBTSA-N	WZAUFGYINZYCKH	CC1=C2CC=C3[C@](C2=CC(=C1O)O)(CC[C@@]4([C@@]3(CC[C@@]5([C@H]4C[C@](CC5)(C)C(=O)O)C)C)C)C	Cc1c(O)c(O)cc2c1C=CC1C2(C)CCC2(C)C3CC(C)(C(=O)O)CCC3(C)CCC12C	0	615.353	637.335	308.18	632.38	656.38	777.407	799.388	389.207	794.433	818.433	Triterpenoids
2	DIHYDROCELASTRYL DIACETATE	SAOOBRUHTPONGX-UANCAJPASA-N	SAOOBRUHTPONGX	CC1=C2CC=C3[C@](C2=CC(=C1OC(=O)C)OC(=O)C)(CC[C@@]4([C@@]3(CC[C@@]5(C4C[C@](CC5)(C)C(=O)O)C)C)C)C	CC(=O)Oc1cc2c(c(C)c1OC(C)=O)CC=C1C2(C)CCC2(C)C3CC(C)(C(=O)O)CCC3(C)CCC12C	0	699.374	721.356	350.191	716.401	740.401	861.428	883.41	431.217	878.454	902.454	Triterpenoids
2	DIPTERYXIN	BSXFDHHTXOAUGB-UHFFFAOYSA-N	BSXFDHHTXOAUGB	COC1=CC=C(C=C1)C2=COC3=C(C(=C(C=C3C2=O)OC)O)O	COc1ccc(-c2coc3c(O)c(O)c(OC)cc3c2=O)cc1	0	477.14	499.122	239.073	494.166	518.166	639.193	661.175	320.1	656.219	680.219	Isoflavonoids
2	GALANGIN	VCCRNZQBSJXYJD-UHFFFAOYSA-N	VCCRNZQBSJXYJD	C1=CC=C(C=C1)C2=C(C(=O)C3=C(C=C(C=C3O2)O)O)O	O=c1c(O)c(-c2ccccc2)oc2cc(O)cc(O)c12	0	433.113	455.095	217.06	450.14	474.14	595.167	617.149	298.087	612.193	636.193	Flavonoids
2	GARCINOLIC ACID	VDSCKSOYNLTQSY-VGJPRPLGSA-N	VDSCKSOYNLTQSY	CC(=CCCC1(C=CC2=C(C3=C(C(=C2O1)CC=C(C)C)OC45C(CCC=C4C3=O)C(O[C@@]5(C/C=C(\C)/C(=O)O)C(=O)O)(C)C)O)C)C	CC(C)=CCCC1(C)C=Cc2c(O)c3c(c(CC=C(C)C)c2O1)OC12C(=CCCC1C(C)(C)OC2(CC=C(C)C(=O)O)C(=O)O)C3=O	0	809.375	831.357	405.191	826.401	850.401	971.428	993.41	486.218	988.455	1012.45
2	HAEMATOMMIC ACID, ETHYL ESTER	HUXJGSHUVDWZAM-UHFFFAOYSA-N	HUXJGSHUVDWZAM	CCOC(=O)C1=C(C(=C(C=C1C)O)C=O)O	CCOC(=O)c1c(C)cc(O)c(C=O)c1O	0	387.129	409.111	194.068	404.156	428.156	549.182	571.164	275.095	566.209	590.209	Phenolic acids (C6-C1)
2	LOBELINE	MXYUKLILVYORSK-HBMCJLEFSA-N	MXYUKLILVYORSK	CN1[C@@H](CCC[C@@H]1CC(=O)C2=CC=CC=C2)C[C@@H](C3=CC=CC=C3)O	CN1C(CC(=O)c2ccccc2)CCCC1CC(O)c1ccccc1	0	500.265	522.247	250.636	517.291	541.291	662.318	684.3	331.663	679.345	703.345	Lysine alkaloids
2	LUNARINE	YIWJEBPTHXRHQF-LLMLIWGDSA-N	YIWJEBPTHXRHQF	C1CCNC(=O)/C=C/[C@]23CCC(=O)C[C@H]2OC4=C3C=C(C=C4)/C=C/C(=O)NCCCNC1	O=C1CCC23C=CC(=O)NCCCCNCCCNC(=O)C=Cc4ccc(c2c4)OC3C1	0	600.292	622.274	300.65	617.319	641.319	762.345	784.327	381.676	779.372	803.372	Ornithine alkaloids
2	LUPEOL	MQYXUWHLBZFQQO-QGTGJCAVSA-N	MQYXUWHLBZFQQO	CC(=C)[C@@H]1CC[C@]2([C@H]1[C@H]3CC[C@@H]4[C@]5(CC[C@@H](C([C@@H]5CC[C@]4([C@@]3(CC2)C)C)(C)C)O)C)C	C=C(C)C1CCC2(C)CCC3(C)C(CCC4C5(C)CCC(O)C(C)(C)C5CCC43C)C12	0	589.447	611.429	295.227	606.473	630.473	751.5	773.482	376.254	768.527	792.527	Triterpenoids
2	MEROGEDUNIN	XQOSNJUURCKQGN-AXSGJTORSA-N	XQOSNJUURCKQGN	CC1=C2C(C(=O)OC3[C@@]2(C(CC1)[C@]4(C=CC(=O)C(C4C3)(C)C)C)C)O	CC1=C2C(O)C(=O)OC3CC4C(C)(C)C(=O)C=CC4(C)C(CC1)C23C	0	507.259	529.241	254.133	524.286	548.286	669.313	691.295	335.16	686.339	710.339	Triterpenoids
2	N-METHYLBENZYLAMINE HYDROCHLORIDE	CBSOFSBFHDQRLV-UHFFFAOYSA-N	CBSOFSBFHDQRLV	C[NH2+]CC1=CC=CC=C1.[Cl-]	CNCc1ccccc1	0	284.15	306.132	142.579	301.176	325.176	446.203	468.185	223.605	463.23	487.23	Pseudoalkaloids
2	NORSTICTIC ACID	IEVVSJFLBYOUCJ-UHFFFAOYSA-N	IEVVSJFLBYOUCJ	CC1=CC(=C(C2=C1C(=O)OC3=C(O2)C4=C(C(=C3C)O)C(=O)OC4O)C=O)O	Cc1cc(O)c(C=O)c2c1C(=O)Oc1c(C)c(O)c3c(c1O2)C(O)OC3=O	0	535.109	557.091	268.058	552.135	576.135	697.162	719.144	349.085	714.189	738.189	Aromatic polyketides
2	OLEANOIC ACID	MIJYXULNPSFWEK-GTOFXWBISA-N	MIJYXULNPSFWEK	C[C@]12CC[C@@H](C([C@@H]1CC[C@@]3([C@@H]2CC=C4[C@]3(CC[C@@]5([C@H]4CC(CC5)(C)C)C(=O)O)C)C)(C)C)O	CC1(C)CCC2(C(=O)O)CCC3(C)C(=CCC4C5(C)CCC(O)C(C)(C)C5CCC43C)C2C1	0	619.421	641.403	310.214	636.447	660.447	781.474	803.456	391.241	798.501	822.501	Triterpenoids
2	OSAJIN	DCTLJGWMHPGCOS-UHFFFAOYSA-N	DCTLJGWMHPGCOS	CC(=CCC1=C2C(=C3C(=C1O)C(=O)C(=CO3)C4=CC=C(C=C4)O)C=CC(O2)(C)C)C	CC(C)=CCc1c2c(c3occ(-c4ccc(O)cc4)c(=O)c3c1O)C=CC(C)(C)O2	0	567.223	589.205	284.115	584.249	608.249	729.276	751.258	365.142	746.303	770.303	Isoflavonoids
2	PICROTIN	RYEFFICCPKWYML-QCGISDTRSA-N	RYEFFICCPKWYML	C[C@@]12[C@H]3[C@H]4[C@H]([C@@H]([C@@]1(C[C@@H]5[C@]2(O5)C(=O)O3)O)C(=O)O4)C(C)(C)O	CC(C)(O)C1C2OC(=O)C1C1(O)CC3OC34C(=O)OC2C14C	0	473.166	495.148	237.087	490.192	514.192	635.219	657.201	318.113	652.246	676.246	Sesquiterpenoids
2	PODOPHYLLIN ACETATE	SASVNKPCTLROPQ-NZYDNVMFSA-N	SASVNKPCTLROPQ	CC(=O)O[C@@H]1[C@H]2COC(=O)[C@@H]2[C@@H](C3=CC4=C(C=C13)OCO4)C5=CC(=C(C(=C5)OC)OC)OC	COc1cc(C2c3cc4c(cc3C(OC(C)=O)C3COC(=O)C23)OCO4)cc(OC)c1OC	0	619.203	641.185	310.105	636.229	660.229	781.256	803.238	391.132	798.282	822.282	Lignans
2	PODOTOTARIN	RFUVOURUUJLQSB-QFFMKFBWSA-N	RFUVOURUUJLQSB	CC(C)C1=C(C(=CC2=C1CCC3[C@@]2(CCCC3(C)C)C)C4=CC5=C(CCC6[C@@]5(CCCC6(C)C)C)C(=C4O)C(C)C)O	CC(C)c1c(O)c(-c2cc3c(c(C(C)C)c2O)CCC2C(C)(C)CCCC32C)cc2c1CCC1C(C)(C)CCCC21C	0	733.504	755.486	367.256	750.531	774.531	895.558	917.539	448.282	912.584	936.584	Diterpenoids
2	PRENYLETIN	AWEFUQDNSBBNCR-UHFFFAOYSA-N	AWEFUQDNSBBNCR	CC(=CCOC1=C(C=C2C=CC(=O)OC2=C1)O)C	CC(C)=CCOc1cc2oc(=O)ccc2cc1O	0	409.15	431.132	205.079	426.176	450.176	571.203	593.185	286.105	588.23	612.23	Coumarins
2	PTAEROXYLIN	IUIHYYSAVUBPQO-UHFFFAOYSA-N	IUIHYYSAVUBPQO	CC1=CCC2=C(C=C3C(=C2O)C(=O)C=C(O3)C)OC1	CC1=CCc2c(cc3oc(C)cc(=O)c3c2O)OC1	0	421.15	443.132	211.079	438.176	462.176	583.203	605.185	292.105	600.23	624.23	Chromanes
2	SALIDROSIDE	ILRCGYURZSFMEG-RKQHYHRCSA-N	ILRCGYURZSFMEG	C1=CC(=CC=C1CCO[C@H]2[C@@H]([C@H]([C@@H]([C@H](O2)CO)O)O)O)O	OCC1OC(OCCc2ccc(O)cc2)C(O)C(O)C1O	0	463.181	485.163	232.094	480.208	504.208	625.235	647.217	313.121	642.261	666.261	Phenylethanoids (C6-C2)
2	SHIKIMIC ACID	JXOHGGNKMLTUBP-HSUXUTPPSA-N	JXOHGGNKMLTUBP	C1[C@H]([C@@H]([C@@H](C=C1C(=O)O)O)O)O	O=C(O)C1=CC(O)C(O)C(O)C1	0	337.113	359.095	169.06	354.14	378.14	499.167	521.149	250.087	516.193	540.193	Phenolic acids (C6-C1)
2	TIGOGENIN	GMBQZIIUCVWOCD-MFRNJXNGSA-N	GMBQZIIUCVWOCD	C[C@@H]1CC[C@@]2([C@H]([C@H]3[C@@H](O2)C[C@@H]4[C@@]3(CC[C@H]5[C@H]4CC[C@@H]6[C@@]5(CC[C@@H](C6)O)C)C)C)OC1	CC1CCC2(OC1)OC1CC3C4CCC5CC(O)CCC5(C)C4CCC3(C)C1C2C	0	579.39	601.372	290.198	596.416	620.416	741.443	763.425	371.225	758.469	782.469	Steroids
2	TOTAROL	ZRVDANDJSTYELM-FXAWDEMLSA-N	ZRVDANDJSTYELM	CC(C)C1=C(C=CC2=C1CC[C@@H]3[C@@]2(CCCC3(C)C)C)O	CC(C)c1c(O)ccc2c1CCC1C(C)(C)CCCC21C	0	449.29	471.272	225.149	466.317	490.317	611.344	633.325	306.175	628.37	652.37	Diterpenoids
2	TOTAROL-19-CARBOXYLIC ACID, METHYL ESTER	VEJJMTHWRMKGKN-SJRAPUSDSA-N	VEJJMTHWRMKGKN	CC(C)C1=C(C=CC2=C1CCC3[C@@]2(CCC[C@]3(C)C(=O)OC)C)O	COC(=O)C1(C)CCCC2(C)c3ccc(O)c(C(C)C)c3CCC12	0	493.28	515.262	247.144	510.307	534.307	655.333	677.315	328.17	672.36	696.36	Diterpenoids
3	1,2ALPHA-EPOXYDEACETOXYDIHYDROGEDUNIN	UIUKQADPLSFRBN-NIJWRPTQSA-N	UIUKQADPLSFRBN	C[C@@]12CCC3[C@](C14C(O4)C(=O)O[C@H]2C5=COC=C5)([C@@H](CC6[C@@]3([C@@H]7[C@@H](O7)C(=O)C6(C)C)C)O)C	CC1(C)C(=O)C2OC2C2(C)C1CC(O)C1(C)C2CCC2(C)C(c3ccoc3)OC(=O)C3OC321	0	619.275	641.257	310.141	636.302	660.302	781.329	803.311	391.168	798.355	822.355	Triterpenoids
3	12A-HYDROXY-9-DEMETHYLMUNDUSERONE-8-CARBOXYLIC ACID	OCHPVPSALUKLOM-UHFFFAOYSA-N	OCHPVPSALUKLOM	COC1=C(C=C2C(=C1)C3(C(CO2)OC4=C(C3=O)C=CC(=C4C(=O)O)O)O)OC	COc1cc2c(cc1OC)C1(O)C(=O)c3ccc(O)c(C(=O)O)c3OC1CO2	0	551.14	573.122	276.074	568.167	592.167	713.193	735.175	357.1	730.22	754.22	Isoflavonoids
3	2,3,4'-TRIHYDROXY-4-METHOXYBENZOPHENONE	YYQLEVUVEAKBKB-UHFFFAOYSA-N	YYQLEVUVEAKBKB	COC1=C(C(=C(C=C1)C(=O)C2=CC=C(C=C2)O)O)O	COc1ccc(C(=O)c2ccc(O)cc2)c(O)c1O	0	423.129	445.111	212.068	440.156	464.156	585.182	607.164	293.095	602.209	626.209	Aromatic polyketides
3	2',4'-DIHYDROXYCHALCONE 4'-GLUCOSIDE	SYDNPHFWTKACIZ-QXUFBKIYSA-N	SYDNPHFWTKACIZ	C1=CC=C(C=C1)/C=C/C(=O)C2=C(C=C(C=C2)O[C@H]3[C@@H]([C@H]([C@@H]([C@H](O3)CO)O)O)O)O	O=C(C=Cc1ccccc1)c1ccc(OC2OC(CO)C(O)C(O)C2O)cc1O	0	565.192	587.174	283.1	582.219	606.219	727.245	749.227	364.126	744.272	768.272	Flavonoids
3	3ALPHA-HYDROXY-4,4-BISNOR-8,11,13-PODOCARPATRIENE	MVNJNWNFUCRWBW-NFAWXSAZSA-N	MVNJNWNFUCRWBW	C[C@]12CC[C@H](C[C@H]1CCC3=CC=CC=C23)O	CC12CCC(O)CC1CCc1ccccc12	0	379.212	401.194	190.11	396.239	420.239	541.265	563.247	271.136	558.292	582.292	Diterpenoids
3	3-DEOXO-3BETA-HYDROXYMEXICANOLIDE 16-ENOL ETHER	WJHQHAFOOMOTBJ-MSHADUKESA-N	WJHQHAFOOMOTBJ	C[C@@]12CCC3C(=C1C=C(O[C@H]2C4=COC=C4)OC)C[C@H]5[C@@H](C([C@@H]([C@@]3(C5=O)C)CC(=O)OC)(C)C)O	COC(=O)CC1C(C)(C)C(O)C2CC3=C4C=C(OC)OC(c5ccoc5)C4(C)CCC3C1(C)C2=O	0	647.307	669.289	324.157	664.333	688.333	809.36	831.342	405.184	826.387	850.387	Triterpenoids
3	3ALPHA-HYDROXY-3-DEOXYANGOLENSIC ACID METHYL ESTER	QFRUZVNPYYYLAN-BBJYNIMOSA-N	QFRUZVNPYYYLAN	C[C@@]12CCC3C(=C)[C@]1(CC(=O)O[C@H]2C4=COC=C4)O[C@@H]5[C@]3(C(C(C(C5)O)(C)C)CC(=O)OC)C	C=C1C2CCC3(C)C(c4ccoc4)OC(=O)CC13OC1CC(O)C(C)(C)C(CC(=O)OC)C12C	0	635.307	657.289	318.157	652.333	676.333	797.36	819.342	399.184	814.387	838.387	Triterpenoids
3	3-METHOXYCATECHOL	LPYUENQFPVNPHY-UHFFFAOYSA-N	LPYUENQFPVNPHY	COC1=CC=CC(=C1O)O	COc1cccc(O)c1O	0	303.108	325.09	152.058	320.134	344.134	465.161	487.143	233.084	482.188	506.188	Phenylpropanoids (C6-C3)
3	4-O-METHYLPHLORACETOPHENONE	GKSGTWUNURZTKD-UHFFFAOYSA-N	GKSGTWUNURZTKD	CC(=O)C1=C(C=C(C=C1O)OC)O	COc1cc(O)c(C(C)=O)c(O)c1	0	345.118	367.1	173.063	362.145	386.145	507.172	529.154	254.09	524.198	548.198	Phloroglucinols
3	7-DEACETYLKHIVORIN	MRMHZWKIOFZZID-WNXWNNQMSA-N	MRMHZWKIOFZZID	CC(=O)O[C@H]1C[C@H](C(C2[C@]1(C3CC[C@]4([C@@H](OC(=O)[C@@H]5[C@@]4([C@@]3([C@@H](C2)O)C)O5)C6=COC=C6)C)C)(C)C)OC(=O)C	CC(=O)OC1CC(OC(C)=O)C2(C)C(CC(O)C3(C)C2CCC2(C)C(c4ccoc4)OC(=O)C4OC423)C1(C)C	0	707.328	729.31	354.168	724.354	748.354	869.381	891.363	435.194	886.408	910.408	Triterpenoids
3	AESCULIN	XHCADAYNFIFUHF-TVKJYDDYSA-N	XHCADAYNFIFUHF	C1=CC(=O)OC2=CC(=C(C=C21)O[C@H]3[C@@H]([C@H]([C@@H]([C@H](O3)CO)O)O)O)O	O=c1ccc2cc(OC3OC(CO)C(O)C(O)C3O)c(O)cc2o1	0	503.14	525.122	252.074	520.167	544.167	665.193	687.175	333.1	682.22	706.22	Coumarins
3	AJMALINE	CJDRUOGAGYHKKD-RQBLFBSQSA-N	CJDRUOGAGYHKKD	CC[C@H]1[C@@H]2C[C@H]3[C@H]4[C@@]5(C[C@@H]([C@H]2[C@H]5O)N3[C@@H]1O)C6=CC=CC=C6N4C	CCC1C2CC3C4N(C)c5ccccc5C45CC(C2C5O)N3C1O	0	489.26	511.242	245.134	506.287	530.287	651.313	673.295	326.16	668.34	692.34	Tryptophan alkaloids
3	ALPHA-DIHYDROGEDUNOL	IVHWWYNBMIROCV-AJIQNVKKSA-N	IVHWWYNBMIROCV	CC(=O)O[C@@H]1CC2[C@](CC[C@H](C2(C)C)O)(C3[C@@]1(C45C(O4)C(=O)O[C@H]([C@@]5(CC3)C)C6=COC=C6)C)C	CC(=O)OC1CC2C(C)(C)C(O)CCC2(C)C2CCC3(C)C(c4ccoc4)OC(=O)C4OC43C12C	0	649.322	671.304	325.165	666.349	690.349	811.376	833.358	406.191	828.402	852.402	Triterpenoids
3	ANISODAMINE	WTQYWNWRJNXDEG-AQBKWJQSSA-N	WTQYWNWRJNXDEG	CN1[C@H]2C[C@H](CC1C[C@@H]2O)OC(=O)[C@H](CO)C3=CC=CC=C3	CN1C2CC(OC(=O)C(CO)c3ccccc3)CC1C(O)C2	0	468.223	490.205	234.615	485.25	509.25	630.277	652.259	315.642	647.303	671.303	Ornithine alkaloids
3	ASARYLALDEHYDE	IAJBQAYHSQIQRE-UHFFFAOYSA-N	IAJBQAYHSQIQRE	COC1=CC(=C(C=C1C=O)OC)OC	COc1cc(OC)c(OC)cc1C=O	0	359.134	381.116	180.071	376.161	400.161	521.187	543.169	261.097	538.214	562.214
3	BAICALEIN	FXNFHKRTJBSTCS-UHFFFAOYSA-N	FXNFHKRTJBSTCS	C1=CC=C(C=C1)C2=CC(=O)C3=C(O2)C=C(C(=C3O)O)O	O=c1cc(-c2ccccc2)oc2cc(O)c(O)c(O)c12	0	433.113	455.095	217.06	450.14	474.14	595.167	617.149	298.087	612.193	636.193	Flavonoids
3	BERGENIN	YWJXCIXBAKGUKZ-HJJNZUOJSA-N	YWJXCIXBAKGUKZ	COC1=C(C=C2C(=C1O)[C@H]3[C@@H]([C@H]([C@@H]([C@H](O3)CO)O)O)OC2=O)O	COc1c(O)cc2c(c1O)C1OC(CO)C(O)C(O)C1OC2=O	0	491.14	513.122	246.074	508.167	532.167	653.193	675.175	327.1	670.22	694.22	Coumarins
3	Biochanin A	WUADCCWRTIWANL-UHFFFAOYSA-N	WUADCCWRTIWANL	COC1=CC=C(C=C1)C2=COC3=CC(=CC(=C3C2=O)O)O	COC1=CC=C(C=C1)C2=COC3=CC(=CC(=C3C2=O)O)O	0	447.129	469.111	224.068	464.156	488.156	609.182	631.164	305.095	313.104	650.209	Isoflavonoids
3	BETA-PELTATIN	HLBPOYVRLSXWJJ-PDSMFRHLSA-N	HLBPOYVRLSXWJJ	COC1=CC(=CC(=C1OC)OC)[C@H]2[C@@H]3[C@@H](CC4=C(C5=C(C=C24)OCO5)O)COC3=O	COc1cc(C2c3cc4c(c(O)c3CC3COC(=O)C32)OCO4)cc(OC)c1OC	0	577.192	599.174	289.1	594.219	618.219	739.245	761.227	370.126	756.272	780.272	Lignans
3	CAMPTOTHECIN	VSJKWCGYPAHWDS-FQEVSTJZSA-N	VSJKWCGYPAHWDS	CC[C@@]1(C2=C(COC1=O)C(=O)N3CC4=CC5=CC=CC=C5N=C4C3=C2)O	CCC1(O)C(=O)OCc2c1cc1n(c2=O)Cc2cc3ccccc3nc2-1	0	511.172	533.154	256.089	528.198	552.198	673.225	695.207	337.116	690.251	714.251	Tryptophan alkaloids
3	ELLAGIC ACID	AFSDNFLWKVMVRB-UHFFFAOYSA-N	AFSDNFLWKVMVRB	C1=C2C3=C(C(=C1O)O)OC(=O)C4=CC(=C(C(=C43)OC2=O)O)O	O=c1c(O)cc2c(O)oc3c(=O)c(O)cc4c(O)oc1c2c43	0	465.067	487.049	233.037	482.093	506.093	627.12	649.102	314.064	644.147	668.147	Phenolic acids (C6-C1)
3	ENOXOLONE	MPDGHEJMBKOTSU-YKLVYJNSSA-N	MPDGHEJMBKOTSU	C[C@]12CC[C@](C[C@H]1C3=CC(=O)[C@@H]4[C@]5(CC[C@@H](C([C@@H]5CC[C@]4([C@@]3(CC2)C)C)(C)C)O)C)(C)C(=O)O	CC1(C(=O)O)CCC2(C)CCC3(C)C(=CC(=O)C4C5(C)CCC(O)C(C)(C)C5CCC43C)C2C1	0	633.4	655.382	317.204	650.427	674.427	795.453	817.435	398.23	812.48	836.48	Triterpenoids
3	ESTRADIOL	VOXZDWNPVJITMN-ZBRFXRBCSA-N	VOXZDWNPVJITMN	C[C@]12CC[C@H]3[C@H]([C@@H]1CC[C@@H]2O)CCC4=C3C=CC(=C4)O	CC12CCC3c4ccc(O)cc4CCC3C1CCC2O	0	435.238	457.22	218.123	452.265	476.265	597.292	619.273	299.149	614.318	638.318	Steroids
3	FERULIC ACID	KSEBMYQBYZTDHS-HWKANZROSA-N	KSEBMYQBYZTDHS	COC1=C(C=CC(=C1)/C=C/C(=O)O)O	COc1cc(C=CC(=O)O)ccc1O	0	357.118	379.1	179.063	374.145	398.145	519.172	541.154	260.09	536.198	560.198	Phenylpropanoids (C6-C3)
3	GOSSYPOL	QBKSWRVVCFFDOT-UHFFFAOYSA-N	QBKSWRVVCFFDOT	CC1=CC2=C(C(=C(C(=C2C(C)C)O)O)C=O)C(=C1C3=C(C4=C(C=C3C)C(=C(C(=C4C=O)O)O)C(C)C)O)O	Cc1cc2c(C(C)C)c(O)c(O)c(C=O)c2c(O)c1-c1c(C)cc2c(C(C)C)c(O)c(O)c(C=O)c2c1O	0	681.255	703.237	341.131	698.281	722.281	843.308	865.29	422.158	860.334	884.334	Sesquiterpenoids
3	GRISEOFULVIC ACID	YIQRSAKVWZVLDN-QZTNRIJFSA-N	KUTVEHNZHKAAAO	C[C@@H]1CC(=O)CC(=O)[C@]12C(=O)C3=C(O2)C(=C(C=C3OC)OC)Cl	COc1cc(OC)c2c(c1Cl)OC1(C(=O)CC(=O)CC1C)C2=O	0	501.116	523.098	251.062	518.143	542.143	663.17	685.152	332.088	680.196	704.196	Aromatic polyketides
3	HARMINE	BXNJHAXVSOCGBA-UHFFFAOYSA-N	BXNJHAXVSOCGBA	CC1=NC=CC2=C1NC3=C2C=CC(=C3)OC	COc1ccc2c(c1)[nH]c1c(C)nccc12	0	375.156	397.137	188.081	392.182	416.182	537.209	559.191	269.108	554.235	578.235	Tryptophan alkaloids
3	HECOGENIN	QOLRLLFJMZLYQJ-LOBDNJQFSA-N	QOLRLLFJMZLYQJ	C[C@@H]1CC[C@@]2([C@H]([C@H]3[C@@H](O2)C[C@@H]4[C@@]3(C(=O)C[C@H]5[C@H]4CC[C@@H]6[C@@]5(CC[C@@H](C6)O)C)C)C)OC1	CC1CCC2(OC1)OC1CC3C4CCC5CC(O)CCC5(C)C4CC(=O)C3(C)C1C2C	0	593.369	615.351	297.188	610.395	634.395	755.422	777.404	378.215	772.449	796.449	Steroids
3	HETEROPEUCENIN, METHYL ETHER	KVNRDSLYCOJCRD-UHFFFAOYSA-N	KVNRDSLYCOJCRD	CC1=CC(=O)C2=C(O1)C(=C(C=C2O)OC)CC=C(C)C	COc1cc(O)c2c(=O)cc(C)oc2c1CC=C(C)C	0	437.181	459.163	219.094	454.208	478.208	599.234	621.216	300.121	616.261	640.261	Chromanes
3	HYODEOXYCHOLIC ACID	DGABKXLVXPYZII-SIBKNCMHSA-N	DGABKXLVXPYZII	C[C@H](CCC(=O)O)[C@H]1CC[C@@H]2[C@@]1(CC[C@H]3[C@H]2C[C@@H]([C@H]4[C@@]3(CC[C@H](C4)O)C)O)C	CC(CCC(=O)O)C1CCC2C3CC(O)C4CC(O)CCC4(C)C3CCC12C	0	555.353	577.335	278.18	572.38	596.38	717.407	739.388	359.207	734.433	758.433	Steroids
3	JUGLONE	KQPYUDDGWXQXHS-UHFFFAOYSA-N	KQPYUDDGWXQXHS	C1=CC2=C(C(=O)C=CC2=O)C(=C1)O	O=C1C=CC(=O)c2c(O)cccc21	0	337.092	359.074	169.05	354.119	378.119	499.146	521.128	250.076	516.172	540.172	Naphthalenes
3	KOPARIN	SMOFGXHPWCTYQD-UHFFFAOYSA-N	SMOFGXHPWCTYQD	COC1=C(C(=C(C=C1)C2=COC3=C(C2=O)C=CC(=C3)O)O)O	COc1ccc(-c2coc3cc(O)ccc3c2=O)c(O)c1O	0	463.124	485.106	232.066	480.151	504.151	625.177	647.159	313.092	642.204	666.204	Isoflavonoids
3	LAPACHOL	CWPGNVFCJOPXFB-UHFFFAOYSA-N	CIEYTVIYYGTCCI	CC(=CCC1=C(C2=CC=CC=C2C(=O)C1=O)O)C	C=C(C)C=Cc1c(O)c(O)c2ccccc2c1O	0	405.155	427.137	203.081	422.181	446.181	567.208	589.19	284.108	584.235	608.235	Naphthalenes
3	LITHOCHOLIC ACID	SMEROWZSTRWXGI-HVATVPOCSA-N	SMEROWZSTRWXGI	C[C@H](CCC(=O)O)[C@H]1CC[C@@H]2[C@@]1(CC[C@H]3[C@H]2CC[C@H]4[C@@]3(CC[C@H](C4)O)C)C	CC(CCC(=O)O)C1CCC2C3CCC4CC(O)CCC4(C)C3CCC12C	0	539.358	561.34	270.183	556.385	580.385	701.412	723.394	351.209	718.438	742.438	Steroids
3	METHYL DESOXYCHOLATE	ZHUOOEGSSFNTNP-JMKDMENQSA-N	ZHUOOEGSSFNTNP	C[C@H](CCC(=O)OC)[C@H]1CC[C@@H]2[C@@]1([C@H](C[C@H]3[C@H]2CC[C@H]4[C@@]3(CC[C@H](C4)O)C)O)C	COC(=O)CCC(C)C1CCC2C3CCC4CC(O)CCC4(C)C3CC(O)C12C	0	569.369	591.351	285.188	586.395	610.395	731.422	753.404	366.215	748.449	772.449	Steroids
3	OROTIC ACID	PXQPEWDEAKTCGB-UHFFFAOYSA-N	PXQPEWDEAKTCGB	C1=C(NC(=O)NC1=O)C(=O)O	O=C(O)c1cc(=O)[nH]c(=O)[nH]1	0	319.078	341.06	160.042	336.104	360.104	481.131	503.113	241.069	498.158	522.158	Pseudoalkaloids
3	PATULIN	ZRWPUFFVAOMMNM-UHFFFAOYSA-N	ZRWPUFFVAOMMNM	C1C=C2C(=CC(=O)O2)C(O1)O	O=C1C=C2C(=CCOC2O)O1	0	317.087	339.069	159.047	334.114	358.114	479.14	501.122	240.074	496.167	520.167	Miscellaneous polyketides
3	PECTOLINARIN	DUXQKCCELUKXOE-UHFFFAOYSA-N	DUXQKCCELUKXOE	CC1C(C(C(C(O1)OCC2C(C(C(C(O2)OC3=C(C(=C4C(=C3)OC(=CC4=O)C5=CC=C(C=C5)OC)O)OC)O)O)O)O)O)O	COc1ccc(-c2cc(=O)c3c(O)c(OC)c(OC4OC(COC5OC(C)C(O)C(O)C5O)C(O)C(O)C4O)cc3o2)cc1	0	785.25	807.232	393.129	802.277	826.277	947.304	969.286	474.155	964.33	988.33	Flavonoids
3	STROPHANTHIDIN	ODJLBQGVINUMMR-HZXDTFASSA-N	ODJLBQGVINUMMR	C[C@]12CC[C@H]3[C@H]([C@]1(CC[C@@H]2C4=CC(=O)OC4)O)CC[C@]5([C@@]3(CC[C@@H](C5)O)C=O)O	CC12CCC3C(CCC4(O)CC(O)CCC34C=O)C1(O)CCC2C1=CC(=O)OC1	0	567.28	589.262	284.144	584.307	608.307	729.334	751.316	365.171	746.36	770.36	Steroids
3	XANTHURENIC ACID	FBZONXHGGPHHIY-UHFFFAOYSA-N	FBZONXHGGPHHIY	C1=CC2=C(C(=C1)O)NC(=CC2=O)C(=O)O	O=C(O)c1cc(=O)c2cccc(O)c2[nH]1	0	368.098	390.08	184.553	385.125	409.125	530.151	552.133	265.579	547.178	571.178	Anthranilic acid alkaloids
4	1,7-DIDEACETOXY-1,7-DIOXO-3-DEACETYLKHIVORIN	BSZLLSHGSWKZRE-IYLQSFRJSA-N	BSZLLSHGSWKZRE	C[C@@]12CCC3[C@@]4(C(CC(=O)[C@]3([C@@]15[C@H](O5)C(=O)O[C@H]2C6=COC=C6)C)C([C@@H](CC4=O)O)(C)C)C	CC1(C)C(O)CC(=O)C2(C)C1CC(=O)C1(C)C2CCC2(C)C(c3ccoc3)OC(=O)C3OC321	0	619.275	641.257	310.141	636.302	660.302	781.329	803.311	391.168	798.355	822.355	Triterpenoids
4	2,3-Dihydroxy-4-Methoxy-4'-Ethoxybenzophenone	NTAHJPYHXKMYBL-UHFFFAOYSA-N	NTAHJPYHXKMYBL	CCOC1=CC=C(C=C1)C(=O)C2=C(C(=C(C=C2)OC)O)O	CCOC1=CC=C(C=C1)C(=O)C2=C(C(=C(C=C2)OC)O)O	0	451.16	473.142	226.084	468.187	492.187	613.214	635.196	307.11	315.12	654.24
4	2,6-DIHYDROXY-4-METHOXYTOLUENE	YPIDZFLQKNEKRA-UHFFFAOYSA-N	YPIDZFLQKNEKRA	CC1=C(C=C(C=C1O)OC)O	COc1cc(O)c(C)c(O)c1	0	317.124	339.106	159.065	334.15	358.15	479.177	501.159	240.092	496.203	520.203	Phloroglucinols
4	2-METHYL GRAMINE	AJNMXMZCRHTBEH-UHFFFAOYSA-N	AJNMXMZCRHTBEH	CC1=C(C2=CC=CC=C2N1)CN(C)C	Cc1[nH]c2ccccc2c1CN(C)C	0	351.192	373.174	176.1	368.218	392.218	513.245	535.227	257.126	530.272	554.272	Tryptophan alkaloids
4	3-Methylorsellinic Acid	VHNLJRRECIZZPX-UHFFFAOYSA-N	VHNLJRRECIZZPX	CC1=CC(=C(C(=C1C(=O)O)O)C)O	CC1=CC(=C(C(=C1C(=O)O)O)C)O	0	345.118	367.1	173.063	362.145	386.145	507.172	529.154	254.09	262.099	548.198	Phenolic acids (C6-C1)
4	ANGOLENSIN (R)	CCOJFDRSZSSKOG-SNVBAGLBSA-N	CCOJFDRSZSSKOG	C[C@H](C1=CC=C(C=C1)OC)C(=O)C2=C(C=C(C=C2)O)O	COc1ccc(C(C)C(=O)c2ccc(O)cc2O)cc1	0	435.165	457.147	218.086	452.192	476.192	597.219	619.201	299.113	614.245	638.245
4	ANHYDROBRAZILIC ACID	KVQVEJPIQHNLTM-UHFFFAOYSA-N	KVQVEJPIQHNLTM	COC1=CC2=C(C=C1)C(=O)C(=CO2)CC(=O)O	COc1ccc2c(=O)c(CC(=O)O)coc2c1	0	397.113	419.095	199.06	414.14	438.14	559.167	581.149	280.087	576.193	600.193	Chromanes
4	ANTIAROL	VTCDZPUMZAZMSB-UHFFFAOYSA-N	VTCDZPUMZAZMSB	COC1=CC(=CC(=C1OC)OC)O	COc1cc(O)cc(OC)c1OC	0	347.134	369.116	174.071	364.161	388.161	509.187	531.169	255.097	526.214	550.214
4	APOTOXICAROL	OYRKSWWBFPVHGY-UHFFFAOYSA-N	OYRKSWWBFPVHGY	COC1=C(C=C2C(=C1)C3=C(CO2)OC4=CC(=CC(=C4C3=O)O)O)OC	COc1cc2c(cc1OC)-c1c(oc3cc(O)cc(O)c3c1=O)CO2	0	505.135	527.116	253.071	522.161	546.161	667.188	689.17	334.098	684.214	708.214	Isoflavonoids
4	BRAZILIN	UWHUTZOCTZJUKC-UHFFFAOYSA-N	UWHUTZOCTZJUKC	C1C2=CC(=C(C=C2C3C1(COC4=C3C=CC(=C4)O)O)O)O	Oc1ccc2c(c1)OCC1(O)Cc3cc(O)c(O)cc3C21	0	449.145	471.127	225.076	466.171	490.171	611.198	633.18	306.103	628.225	652.225	Isoflavonoids
4	DEHYDROABIETAMIDE	AKKQGFKWEDCWJK-UHFFFAOYSA-N	AKKQGFKWEDCWJK	CC(C)C1=CC2=C(C=C1)C3(CCCC(C3CC2)(C)C(=O)N)C	CC(C)c1ccc2c(c1)CCC1C(C)(C(N)=O)CCCC21C	0	462.285	484.267	231.646	479.312	503.312	624.339	646.321	312.673	641.365	665.365	Diterpenoids
4	DEOXYSAPPANONE B 7,3'-DIMETHYL ETHER	OFAYBXSZQCUARK-UHFFFAOYSA-N	OFAYBXSZQCUARK	COC1=CC2=C(C=C1)C(=O)C(CO2)CC3=CC(=C(C=C3)O)OC	COc1ccc2c(c1)OCC(Cc1ccc(O)c(OC)c1)C2=O	0	477.176	499.158	239.092	494.203	518.203	639.229	661.211	320.118	656.256	680.256	Isoflavonoids
4	DIOSGENIN	WQLVFSAGQJTQCK-VKROHFNGSA-N	WQLVFSAGQJTQCK	C[C@@H]1CC[C@@]2([C@H]([C@H]3[C@@H](O2)C[C@@H]4[C@@]3(CC[C@H]5[C@H]4CC=C6[C@@]5(CC[C@@H](C6)O)C)C)C)OC1	CC1CCC2(OC1)OC1CC3C4CC=C5CC(O)CCC5(C)C4CCC3(C)C1C2C	0	577.374	599.356	289.191	594.401	618.401	739.427	761.409	370.217	756.454	780.454	Steroids
4	DUARTIN (-)	QVVPJFBYFYYVDM-LLVKDONJSA-N	QVVPJFBYFYYVDM	COC1=C(C(=C(C=C1)[C@@H]2CC3=C(C(=C(C=C3)O)OC)OC2)OC)O	COc1ccc(C2COc3c(ccc(O)c3OC)C2)c(OC)c1O	0	495.187	517.169	248.097	512.213	536.213	657.24	679.222	329.124	674.266	698.266	Isoflavonoids
4	EPIAFZELECHIN (2R,3R)(-)	RSYUFYQTACJFML-UKRRQHHQSA-N	RSYUFYQTACJFML	C1[C@H]([C@H](OC2=CC(=CC(=C21)O)O)C3=CC=C(C=C3)O)O	Oc1ccc(C2Oc3cc(O)cc(O)c3CC2O)cc1	0	437.145	459.127	219.076	454.171	478.171	599.198	621.18	300.103	616.225	640.225	Flavonoids
4	EPIAFZELECHIN TRIMETHYL ETHER	NMLBREXWQRPOJH-CRAIPNDOSA-N	NMLBREXWQRPOJH	COC1=CC=C(C=C1)[C@@H]2[C@@H](CC3=C(O2)C=C(C=C3OC)OC)O	COc1ccc(C2Oc3cc(OC)cc(OC)c3CC2O)cc1	0	479.192	501.174	240.099	496.218	520.218	641.245	663.227	321.126	658.271	682.271	Flavonoids
4	EUPARIN	OPUFDNZTKHPZHM-UHFFFAOYSA-N	OPUFDNZTKHPZHM	CC(=C)C1=CC2=CC(=C(C=C2O1)O)C(=O)C	C=C(C)c1cc2cc(C(C)=O)c(O)cc2o1	0	379.139	401.121	190.073	396.166	420.166	541.193	563.174	271.1	558.219	582.219
4	FUMARPROTOCETRARIC ACID	VEGGRTFDFMUBPD-ONEGZZNKSA-N	VEGGRTFDFMUBPD	CC1=CC(=C(C2=C1C(=O)OC3=C(O2)C(=C(C(=C3COC(=O)/C=C/C(=O)O)O)C(=O)O)C)C=O)O	Cc1cc(O)c(C=O)c2c1C(=O)Oc1c(COC(=O)C=CC(=O)O)c(O)c(C(=O)O)c(C)c1O2	0	635.125	657.107	318.066	652.151	676.151	797.178	819.16	399.093	814.205	838.205	Aromatic polyketides
4	GANGALEOIDIN	RPHAAJGBADUATP-UHFFFAOYSA-N	RPHAAJGBADUATP	CC1=C2C(=C(C(=C1Cl)O)Cl)OC3=C(C(=C(C=C3OC2=O)OC)C(=O)OC)C	COC(=O)c1c(OC)cc2c(c1C)Oc1c(Cl)c(O)c(Cl)c(C)c1C(=O)O2	0	575.072	597.054	288.04	592.099	616.099	737.126	759.107	369.066	754.152	778.152	Aromatic polyketides
4	GITOXIGENIN DIACETATE	ANNNOIZFDGPVNC-UHFFFAOYSA-N	ANNNOIZFDGPVNC	CC(=O)OC1CCC2(C(C1)CCC3C2CCC4(C3(CC(C4C5=CC(=O)OC5)OC(=O)C)O)C)C	CC(=O)OC1CCC2(C)C(CCC3C2CCC2(C)C(C4=CC(=O)OC4)C(OC(C)=O)CC32O)C1	0	637.322	659.304	319.165	654.349	678.349	799.376	821.358	400.191	816.402	840.402	Steroids
4	GRAMINE	OCDGBSUVYYVKQZ-UHFFFAOYSA-N	OCDGBSUVYYVKQZ	CN(C)CC1=CNC2=CC=CC=C21	CN(C)Cc1c[nH]c2ccccc12	0	337.176	359.158	169.092	354.203	378.203	499.23	521.212	250.118	516.256	540.256	Tryptophan alkaloids
4	HAEMATOXYLIN	WZUVPPKBWHMQCE-XJKSGUPXSA-N	WZUVPPKBWHMQCE	C1C2=CC(=C(C=C2[C@H]3[C@@]1(COC4=C3C=CC(=C4O)O)O)O)O	Oc1cc2c(cc1O)C1c3ccc(O)c(O)c3OCC1(O)C2	0	465.14	487.122	233.073	482.166	506.166	627.193	649.175	314.1	644.219	668.219
4	Iretol	ASTPOGDWGNJVEW-UHFFFAOYSA-N	ASTPOGDWGNJVEW	COC1=C(C=C(C=C1O)O)O	COC1=C(C=C(C=C1O)O)O	0	319.103	341.085	160.055	336.129	360.129	481.156	503.138	241.082	249.091	522.183
4	IRIDIN	LNQCUTNLHUQZLR-OZJWLQQPSA-N	LNQCUTNLHUQZLR	COC1=CC(=CC(=C1OC)O)C2=COC3=CC(=C(C(=C3C2=O)O)OC)O[C@H]4[C@@H]([C@H]([C@@H]([C@H](O4)CO)O)O)O	COc1cc(-c2coc3cc(OC4OC(CO)C(O)C(O)C4O)c(OC)c(O)c3c2=O)cc(O)c1OC	0	685.198	707.18	343.103	702.224	726.224	847.251	869.233	424.129	864.278	888.278	Isoflavonoids
4	IRIGENIN, 7-BENZYL ETHER	WSKWDXWDFFVUKX-UHFFFAOYSA-N	WSKWDXWDFFVUKX	COC1=CC(=CC(=C1OC)O)C2=COC3=CC(=C(C(=C3C2=O)O)OC)OCC4=CC=CC=C4	COc1cc(-c2coc3cc(OCc4ccccc4)c(OC)c(O)c3c2=O)cc(O)c1OC	0	613.192	635.174	307.1	630.219	654.219	775.245	797.227	388.126	792.272	816.272	Isoflavonoids
4	ISOKOBUSONE	BSFUDCIRZBAPDS-UHFFFAOYSA-N	BSFUDCIRZBAPDS	CC1(CC2C1CCC(=C)C(CCC2=O)O)C	C=C1CCC2C(CC2(C)C)C(=O)CCC1O	0	385.223	407.204	193.115	402.249	426.249	547.276	569.258	274.142	564.302	588.302	Sesquiterpenoids
4	ISOTECTORIGENIN, 7-METHYL ETHER	WVKDAMAQNQRJFP-UHFFFAOYSA-N	WVKDAMAQNQRJFP	COC1=CC=C(C=C1)C2=COC3=C(C2=O)C(=CC(=C3OC)OC)O	COc1ccc(-c2coc3c(OC)c(OC)cc(O)c3c2=O)cc1	0	491.155	513.137	246.081	508.182	532.182	653.209	675.191	327.108	670.235	694.235	Isoflavonoids
4	LANATOSIDE C	JAYAGJDXJIDEKI-PTGWOZRBSA-N	JAYAGJDXJIDEKI	C[C@@H]1[C@H]([C@H](C[C@@H](O1)O[C@H]2CC[C@]3([C@@H](C2)CC[C@@H]4[C@@H]3C[C@H]([C@]5([C@@]4(CC[C@@H]5C6=CC(=O)OC6)O)C)O)C)O)O[C@H]7C[C@@H]([C@@H]([C@H](O7)C)O[C@H]8C[C@@H]([C@@H]([C@H](O8)C)O[C@H]9[C@@H]([C@H]([C@@H]([C@H](O9)CO)O)O)O)OC(=O)C)O	CC(=O)OC1CC(OC2C(O)CC(OC3C(O)CC(OC4CCC5(C)C(CCC6C5CC(O)C5(C)C(C7=CC(=O)OC7)CCC65O)C4)OC3C)OC2C)OC(C)C1OC1OC(CO)C(O)C(O)C1O	0	1147.55	1169.54	574.28	1164.58	1188.58	1309.61	1331.59	655.307	1326.63	1350.63	Steroids
4	LECANORIC ACID	HEMSJKZDHNSSEW-UHFFFAOYSA-N	HEMSJKZDHNSSEW	CC1=CC(=CC(=C1C(=O)OC2=CC(=C(C(=C2)C)C(=O)O)O)O)O	Cc1cc(OC(=O)c2c(C)cc(O)cc2O)cc(O)c1C(=O)O	0	481.135	503.116	241.071	498.161	522.161	643.188	665.17	322.098	660.214	684.214	Aromatic polyketides
4	LEVODOPA	WTDRDQBEARUVNC-LURJTMIESA-N	WTDRDQBEARUVNC	C1=CC(=C(C=C1C[C@@H](C(=O)[O-])[NH3+])O)O	NC(Cc1ccc(O)c(O)c1)C(=O)O	0	360.129	382.111	180.568	377.156	401.156	522.183	544.165	261.595	539.209	563.209	Tyrosine alkaloids;Small peptides
4	METHYLXANTHOXYLIN	AAOFJKLTRKOQTQ-UHFFFAOYSA-N	AAOFJKLTRKOQTQ	CC1=C(C(=C(C=C1OC)OC)C(=O)C)O	COc1cc(OC)c(C(C)=O)c(O)c1C	0	373.15	395.132	187.079	390.176	414.176	535.203	557.185	268.105	552.23	576.23	Phloroglucinols
4	MUNDULONE	KJTDZAHLWHEULN-UHFFFAOYSA-N	KJTDZAHLWHEULN	CC1(C=CC2=C(O1)C=CC(=C2OC)C3=COC4=C(C3=O)C=C5CC(C(OC5=C4)(C)C)O)C	COc1c(-c2coc3cc4c(cc3c2=O)CC(O)C(C)(C)O4)ccc2c1C=CC(C)(C)O2	0	597.234	619.215	299.12	614.26	638.26	759.287	781.269	380.147	776.313	800.313	Isoflavonoids
4	OBTUSAQUINONE	LUZUAYAKZLCOCQ-BHHNFLQBSA-N	LUZUAYAKZLCOCQ	COC\1=CC(=O)C(=C/C1=C\C=C\C2=CC=CC=C2)O	COC1=CC(=O)C(=O)C=C1C=CCc1ccccc1	0	417.155	439.137	209.081	434.181	458.181	579.208	601.19	290.108	596.235	620.235	Phenylpropanoids (C6-C3)
4	Orsellinic Acid	AMKYESDOVDKZKV-UHFFFAOYSA-N	AMKYESDOVDKZKV	CC1=CC(=CC(=C1C(=O)O)O)O	CC1=CC(=CC(=C1C(=O)O)O)O	0	331.103	353.085	166.055	348.129	372.129	493.156	515.138	247.082	255.091	534.183	Phenolic acids (C6-C1)
4	PISCIDIC ACID	TUODPMGCCJSJRH-UHFFFAOYSA-N	TUODPMGCCJSJRH	C1=CC(=CC=C1CC(C(C(=O)O)O)(C(=O)O)O)O	O=C(O)C(O)C(O)(Cc1ccc(O)cc1)C(=O)O	0	419.119	441.101	210.063	436.145	460.145	581.172	603.154	291.09	598.199	622.199
4	SAPPANONE A DIMETHYL ETHER	VCNDHJFYRZQMHX-KPKJPENVSA-N	VCNDHJFYRZQMHX	COC1=CC2=C(C=C1)C(=O)/C(=C/C3=CC(=C(C=C3)OC)O)/CO2	COc1ccc2c(c1)OCC(=Cc1ccc(OC)c(O)c1)C2=O	0	475.16	497.142	238.084	492.187	516.187	637.214	659.196	319.11	654.24	678.24	Flavonoids
4	STICTIC ACID	SKCUFZLDTAYNBZ-UHFFFAOYSA-N	SKCUFZLDTAYNBZ	CC1=CC(=C(C2=C1C(=O)OC3=C(O2)C4=C(C(=C3C)O)C(=O)OC4O)C=O)OC	COc1cc(C)c2c(c1C=O)Oc1c(c(C)c(O)c3c1C(O)OC3=O)OC2=O	0	549.124	571.106	275.066	566.151	590.151	711.178	733.16	356.092	728.204	752.204	Aromatic polyketides
4	THEAFLAVINE	IPMYMEWFZKHGAX-UHFFFAOYSA-N	IPMYMEWFZKHGAX	C1C(C(OC2=CC(=CC(=C21)O)O)C3=CC4=C(C(=C(C=C4C5C(CC6=C(C=C(C=C6O5)O)O)O)O)O)C(=O)C(=C3)O)O	O=c1c(O)cc(C2Oc3cc(O)cc(O)c3CC2O)cc2c(C3Oc4cc(O)cc(O)c4CC3O)cc(O)c(O)c12	0	727.187	749.169	364.097	744.214	768.214	889.241	911.223	445.124	906.267	930.267	Flavonoids
4	VULPINIC ACID	OMZRMXULWNMRAE-BMRADRMJSA-N	OMZRMXULWNMRAE	COC(=O)/C(=C/1\C(=C(C(=O)O1)C2=CC=CC=C2)O)/C3=CC=CC=C3	COC(=O)C(=C1OC(=O)C(c2ccccc2)C1=O)c1ccccc1	0	485.145	507.127	243.076	502.171	526.171	647.198	669.18	324.103	664.225	688.225	Flavonoids
5	2',2'-BISEPIGALLOCATECHIN DIGALLATE	YUULFXAQUWEYNP-GXAWFILRSA-N	YUULFXAQUWEYNP	C1[C@H]([C@H](OC2=CC(=CC(=C21)O)O)C3=CC(=C(C(=C3C4=C(C(=C(C=C4[C@@H]5[C@@H](CC6=C(C=C(C=C6O5)O)O)OC(=O)C7=CC(=C(C(=C7)O)O)O)O)O)O)O)O)O)OC(=O)C8=CC(=C(C(=C8)O)O)O	O=C(OC1Cc2c(O)cc(O)cc2OC1c1cc(O)c(O)c(O)c1-c1c(C2Oc3cc(O)cc(O)c3CC2OC(=O)c2cc(O)c(O)c(O)c2)cc(O)c(O)c1O)c1cc(O)c(O)c(O)c1	0	1077.21	1099.2	539.111	1094.24	1118.24	1239.27	1261.25	620.138	1256.29	1280.29	Flavonoids
5	2-HYDROXY-3,4-DIMETHOXYBENZOIC ACID	CJFQIVAOBBTJCI-UHFFFAOYSA-N	CJFQIVAOBBTJCI	COC1=C(C(=C(C=C1)C(=O)O)O)OC	COc1ccc(C(=O)O)c(O)c1OC	0	361.113	383.095	181.06	378.14	402.14	523.167	545.149	262.087	540.193	564.193	Phenolic acids (C6-C1)
5	3BETA-HYDROXYDEOXODIHYDRODEOXYGEDUNIN	FJIIOEQLAAKWEL-VISHRWGOSA-N	FJIIOEQLAAKWEL	CC(=O)O[C@@H]1CC2C([C@H](CCC2(C3C1(C4=CC(=O)O[C@H]([C@@]4(CC3)C)C5=COC=C5)C)C)O)(C)C	CC(=O)OC1CC2C(C)(C)C(O)CCC2(C)C2CCC3(C)C(=CC(=O)OC3c3ccoc3)C12C	0	633.327	655.309	317.167	650.354	674.354	795.381	817.363	398.194	812.407	836.407	Triterpenoids
5	4-METHYLESCULETIN	KVOJTUXGYQVLAJ-UHFFFAOYSA-N	KVOJTUXGYQVLAJ	CC1=CC(=O)OC2=CC(=C(C=C12)O)O	Cc1cc(=O)oc2cc(O)c(O)cc12	0	355.103	377.085	178.055	372.129	396.129	517.156	539.138	259.082	534.183	558.183	Coumarins
5	6,4'-DIHYDROXYFLAVONE	FFULTBKXWHYHFQ-UHFFFAOYSA-N	FFULTBKXWHYHFQ	C1=CC(=CC=C1C2=CC(=O)C3=C(O2)C=CC(=C3)O)O	O=c1cc(-c2ccc(O)cc2)oc2ccc(O)cc12	0	417.118	439.1	209.063	434.145	458.145	579.172	601.154	290.09	596.198	620.198	Flavonoids
5	ACACETIN	DANYIYRPLHHOCZ-UHFFFAOYSA-N	DANYIYRPLHHOCZ	COC1=CC=C(C=C1)C2=CC(=O)C3=C(C=C(C=C3O2)O)O	COc1ccc(-c2cc(=O)c3c(O)cc(O)cc3o2)cc1	0	447.129	469.111	224.068	464.156	488.156	609.182	631.164	305.095	626.209	650.209	Flavonoids
5	AGELASINE	YBNXVKHEQXZPFB-XMMWENQYSA-M	YBNXVKHEQXZPFB	CC(=CCCC(=CCN1C=[N+](C2=NC=NC(=C21)N)C)C)CCC3C(=C)CCCC3(C)C	C=C1CCCC(C)(C)C1CCC(C)=CCCC(C)=CCn1c[n+](C)c2ncnc(N)c21	1	584.381	303.685	292.694	301.207	313.207	746.434	384.712	373.721	382.234	394.234
5	ANABASINE HYDROCHLORIDE	MTXSIJUGVMTTMU-UHFFFAOYSA-N	MTXSIJUGVMTTMU	C1CCNC(C1)C2=CN=CC=C2	c1cncc(C2CCCCN2)c1	0	325.176	347.158	163.092	342.203	366.203	487.23	509.212	244.118	504.256	528.256	Lysine alkaloids;Nicotinic acid alkaloids
5	APIIN	NTDLXWMIWOECHG-UHFFFAOYSA-N	NTDLXWMIWOECHG	C1C(C(C(O1)OC2C(C(C(OC2OC3=CC(=C4C(=C3)OC(=CC4=O)C5=CC=C(C=C5)O)O)CO)O)O)O)(CO)O	O=c1cc(-c2ccc(O)cc2)oc2cc(OC3OC(CO)C(O)C(O)C3OC3OCC(O)(CO)C3O)cc(O)c12	0	727.208	749.19	364.108	744.235	768.235	889.262	911.244	445.135	906.288	930.288	Flavonoids
5	ARBUTIN	BJRNKVDFDLYUGJ-RMPHRYRLSA-N	BJRNKVDFDLYUGJ	C1=CC(=CC=C1O)O[C@H]2[C@@H]([C@H]([C@@H]([C@H](O2)CO)O)O)O	OCC1OC(Oc2ccc(O)cc2)C(O)C(O)C1O	0	435.15	457.132	218.079	452.177	476.177	597.203	619.185	299.105	614.23	638.23
5	BIXIN	RAFGELQLHMBRHD-UHFFFAOYSA-N	RAFGELQLHMBRHD	CC(=CC=CC=C(C)C=CC=C(C)C=CC(=O)OC)C=CC=C(C)C=CC(=O)O	COC(=O)C=CC(C)=CC=CC(C)=CC=CC=C(C)C=CC=C(C)C=CC(=O)O	0	557.275	579.257	279.141	574.302	598.302	719.328	741.31	360.168	736.355	760.355	Apocarotenoids
5	CADIN-4-EN-10-OL	LHYHMMRYTDARSZ-UHFFFAOYSA-N	LHYHMMRYTDARSZ	CC1=CC2C(CCC(C2CC1)(C)O)C(C)C	CC1=CC2C(C(C)C)CCC(C)(O)C2CC1	0	385.259	407.241	193.133	402.285	426.285	547.312	569.294	274.16	564.339	588.339	Sesquiterpenoids
5	CHRYSANTHEMYL ALCOHOL	HIPIENNKVJCMAP-UHFFFAOYSA-N	HIPIENNKVJCMAP	CC(=CC1C(C1(C)C)CO)C	CC(C)=CC1C(CO)C1(C)C	0	317.196	339.178	159.102	334.223	358.223	479.25	501.232	240.128	496.276	520.276	Monoterpenoids
5	CHRYSAROBIN	ZZBWSNKBZKPGAK-UHFFFAOYSA-N	ZZBWSNKBZKPGAK	CC1=CC2=C(C(=C1)O)C(=O)C3=C(C2)C=CC=C3O	Cc1cc(O)c2c(O)c3c(O)cccc3cc2c1	0	403.139	425.121	202.073	420.166	444.166	565.193	587.174	283.1	582.219	606.219	Naphthalenes
5	DESACETYL (7)KHIVORINIC ACID, METHYL ESTER	HJESSLHNQMBHEX-LSIGHCQTSA-N	HJESSLHNQMBHEX	CC(=O)O[C@H]1C[C@H](C(C2[C@]1(C3CC[C@]4([C@@H](OC(=O)C5C4([C@@]3([C@@H](C2)O)C)O5)C(=O)OC)C)C)(C)C)OC(=O)C	COC(=O)C1OC(=O)C2OC23C1(C)CCC1C2(C)C(OC(C)=O)CC(OC(C)=O)C(C)(C)C2CC(O)C13C	0	699.323	721.305	350.165	716.349	740.349	861.376	883.358	431.192	878.403	902.403	Triterpenoids
5	EPICATECHIN	PFTAWBLQPZVEMU-UKRRQHHQSA-N	PFTAWBLQPZVEMU	C1[C@H]([C@H](OC2=CC(=CC(=C21)O)O)C3=CC(=C(C=C3)O)O)O	Oc1cc(O)c2c(c1)OC(c1ccc(O)c(O)c1)C(O)C2	0	453.14	475.122	227.073	470.166	494.166	615.193	637.175	308.1	632.219	656.219	Flavonoids
5	EPICATECHIN MONOGALLATE	LSHVYAFMTMFKBA-TZIWHRDSSA-N	LSHVYAFMTMFKBA	C1[C@H]([C@H](OC2=CC(=CC(=C21)O)O)C3=CC(=C(C=C3)O)O)OC(=O)C4=CC(=C(C(=C4)O)O)O	O=C(OC1Cc2c(O)cc(O)cc2OC1c1ccc(O)c(O)c1)c1cc(O)c(O)c(O)c1	0	605.151	627.133	303.079	622.177	646.177	767.204	789.186	384.106	784.23	808.23	Flavonoids
5	EPIGALLOCATECHIN-3-MONOGALLATE	WMBWREPUVVBILR-WIYYLYMNSA-N	WMBWREPUVVBILR	C1[C@H]([C@H](OC2=CC(=CC(=C21)O)O)C3=CC(=C(C(=C3)O)O)O)OC(=O)C4=CC(=C(C(=C4)O)O)O	O=C(OC1Cc2c(O)cc(O)cc2OC1c1cc(O)c(O)c(O)c1)c1cc(O)c(O)c(O)c1	0	621.145	643.127	311.076	638.172	662.172	783.199	805.181	392.103	800.225	824.225	Flavonoids
5	ESTRIOL	PROQIPRRNZUXQM-ZXXIGWHRSA-N	PROQIPRRNZUXQM	C[C@]12CC[C@H]3[C@H]([C@@H]1C[C@H]([C@@H]2O)O)CCC4=C3C=CC(=C4)O	CC12CCC3c4ccc(O)cc4CCC3C1CC(O)C2O	0	451.233	473.215	226.12	468.26	492.26	613.286	635.268	307.147	630.313	654.313	Steroids
5	EVERNINIC ACID	QUCZMUVAQHIOID-UHFFFAOYSA-N	QUCZMUVAQHIOID	CC1=CC(=CC(=C1C(=O)O)O)OC	COc1cc(C)c(C(=O)O)c(O)c1	0	345.118	367.1	173.063	362.145	386.145	507.172	529.154	254.09	524.198	548.198	Phenolic acids (C6-C1)
5	GEDUNOL	IYGKIJUHLXBVCF-AJIQNVKKSA-N	IYGKIJUHLXBVCF	CC(=O)O[C@@H]1CC2[C@](C=C[C@H](C2(C)C)O)(C3[C@@]1(C45C(O4)C(=O)O[C@H]([C@@]5(CC3)C)C6=COC=C6)C)C	CC(=O)OC1CC2C(C)(C)C(O)C=CC2(C)C2CCC3(C)C(c4ccoc4)OC(=O)C4OC43C12C	0	647.307	669.289	324.157	664.333	688.333	809.36	831.342	405.184	826.387	850.387	Triterpenoids
5	GENISTEIN	TZBJGXHYKVUXJN-UHFFFAOYSA-N	TZBJGXHYKVUXJN	C1=CC(=CC=C1C2=COC3=CC(=CC(=C3C2=O)O)O)O	O=c1c(-c2ccc(O)cc2)coc2cc(O)cc(O)c12	0	433.113	455.095	217.06	450.14	474.14	595.167	617.149	298.087	612.193	636.193	Isoflavonoids
5	GIBBERELLIC ACID	IXORZMNAPKEEDV-OBDJNFEBSA-N	IXORZMNAPKEEDV	C[C@@]12[C@H](C=C[C@@]3([C@@H]1[C@@H]([C@]45[C@H]3CC[C@](C4)(C(=C)C5)O)C(=O)O)OC2=O)O	C=C1CC23CC1(O)CCC2C12C=CC(O)C(C)(C(=O)O1)C2C3C(=O)O	0	509.202	531.184	255.105	526.229	550.229	671.256	693.237	336.131	688.282	712.282	Diterpenoids
5	HAEMATOMMIC ACID	KCOOTJRKKIDHTM-UHFFFAOYSA-N	KCOOTJRKKIDHTM	CC1=CC(=C(C(=C1C(=O)O)O)C=O)O	Cc1cc(O)c(C=O)c(O)c1C(=O)O	0	359.098	381.08	180.053	376.124	400.124	521.151	543.133	261.079	538.178	562.178	Phenolic acids (C6-C1)
5	JUAREZIC ACID	FEIQOMCWGDNMHM-KBXRYBNXSA-N	FEIQOMCWGDNMHM	C1=CC=C(C=C1)/C=C/C=C/C(=O)O	O=C(O)C=CC=Cc1ccccc1	0	337.129	359.111	169.068	354.155	378.155	499.182	521.164	250.095	516.209	540.209	Phenylpropanoids (C6-C3)
5	LARIXINIC ACID	XPCTZQVDEJYUGT-UHFFFAOYSA-N	XPCTZQVDEJYUGT	CC1=C(C(=O)C=CO1)O	Cc1occc(=O)c1O	0	289.092	311.074	145.05	306.119	330.119	451.146	473.128	226.076	468.172	492.172	Cyclic polyketides
5	Larixol	CLGDBTZPPRVUII-UHFFFAOYSA-N	CLGDBTZPPRVUII	CC1(CCCC2(C1C(CC(=C)C2CCC(C)(C=C)O)O)C)C	CC1(CCCC2(C1C(CC(=C)C2CCC(C)(C=C)O)O)C)C	0	469.316	491.298	235.162	486.343	510.343	631.37	653.352	316.189	324.198	672.396	Diterpenoids
5	LEOIDIN	RCLFRVZNHRFQGE-UHFFFAOYSA-N	RCLFRVZNHRFQGE	CC1=C2C(=C(C(=C1Cl)O)Cl)OC3=C(C(=C(C(=C3C)C(=O)OC)O)C)OC2=O	COC(=O)c1c(C)c2c(c(C)c1O)OC(=O)c1c(C)c(Cl)c(O)c(Cl)c1O2	0	575.072	597.054	288.04	592.099	616.099	737.126	759.107	369.066	754.152	778.152	Aromatic polyketides
5	MELATONIN	DRLFMBDRBRZALE-UHFFFAOYSA-N	DRLFMBDRBRZALE	CC(=O)NCCC1=CNC2=C1C=C(C=C2)OC	COc1ccc2[nH]cc(CCNC(C)=O)c2c1	0	395.182	417.164	198.095	412.208	436.208	557.235	579.217	279.121	574.262	598.262	Tryptophan alkaloids
5	MEVASTATIN	AJLFOPYRIVGYMJ-INTXDZFKSA-N	AJLFOPYRIVGYMJ	CC[C@H](C)C(=O)O[C@H]1CCC=C2[C@H]1[C@H]([C@H](C=C2)C)CC[C@@H]3C[C@H](CC(=O)O3)O	CCC(C)C(=O)OC1CCC=C2C=CC(C)C(CCC3CC(O)CC(=O)O3)C21	0	553.301	575.283	277.154	570.328	594.328	715.355	737.336	358.181	732.381	756.381	Cyclic polyketides
5	N-METHYLANTHRANILIC ACID	WVMBPWMAQDVZCM-UHFFFAOYSA-N	WVMBPWMAQDVZCM	CNC1=CC=CC=C1C(=O)O	CNc1ccccc1C(=O)O	0	314.124	336.106	157.566	331.15	355.15	476.177	498.159	238.592	493.204	517.204	Anthranilic acid alkaloids
5	PAEONOL	UILPJVPSNHJFIK-UHFFFAOYSA-N	UILPJVPSNHJFIK	CC(=O)C1=C(C=C(C=C1)OC)O	COc1ccc(C(C)=O)c(O)c1	0	329.124	351.106	165.065	346.15	370.15	491.177	513.159	246.092	508.203	532.203
5	Phloracetophenone	XLEYFDVVXLMULC-UHFFFAOYSA-N	XLEYFDVVXLMULC	CC(=O)C1=C(C=C(C=C1O)O)O	CC(=O)C1=C(C=C(C=C1O)O)O	0	331.103	353.085	166.055	348.129	372.129	493.156	515.138	247.082	255.091	534.183	Phloroglucinols
5	Phloretin	VGEREEWJJVICBM-UHFFFAOYSA-N	VGEREEWJJVICBM	C1=CC(=CC=C1CCC(=O)C2=C(C=C(C=C2O)O)O)O	C1=CC(=CC=C1CCC(=O)C2=C(C=C(C=C2O)O)O)O	0	437.145	459.127	219.076	454.171	478.171	599.198	621.18	300.103	308.112	640.225	Flavonoids
5	PHLORIDZIN	IOUVKUPGCMBWBT-QNDFHXLGSA-N	IOUVKUPGCMBWBT	C1=CC(=CC=C1CCC(=O)C2=C(C=C(C=C2O[C@H]3[C@@H]([C@H]([C@@H]([C@H](O3)CO)O)O)O)O)O)O	O=C(CCc1ccc(O)cc1)c1c(O)cc(O)cc1OC1OC(CO)C(O)C(O)C1O	0	599.198	621.179	300.102	616.224	640.224	761.251	783.233	381.129	778.277	802.277	Flavonoids
5	QUERCETIN	REFJWTPEDVJJIY-UHFFFAOYSA-N	REFJWTPEDVJJIY	C1=CC(=C(C=C1C2=C(C(=O)C3=C(C=C(C=C3O2)O)O)O)O)O	O=c1c(O)c(-c2ccc(O)c(O)c2)oc2cc(O)cc(O)c12	0	465.103	487.085	233.055	482.13	506.13	627.157	649.138	314.082	644.183	668.183	Flavonoids
5	QUERCITRIN	OXGUCUVFOIWWQJ-HQBVPOQASA-N	OXGUCUVFOIWWQJ	C[C@H]1[C@@H]([C@H]([C@H]([C@@H](O1)OC2=C(OC3=CC(=CC(=C3C2=O)O)O)C4=CC(=C(C=C4)O)O)O)O)O	CC1OC(Oc2c(-c3ccc(O)c(O)c3)oc3cc(O)cc(O)c3c2=O)C(O)C(O)C1O	0	611.161	633.143	306.084	628.188	652.188	773.214	795.196	387.111	790.241	814.241	Flavonoids
5	SOLIDAGENONE	XDYGCIOWNPNVIH-UHFFFAOYSA-N	XDYGCIOWNPNVIH	CC1=CC(=O)C2C(CCCC2(C1(CCC3=COC=C3)O)C)(C)C	CC1=CC(=O)C2C(C)(C)CCCC2(C)C1(O)CCc1ccoc1	0	479.264	501.246	240.136	496.291	520.291	641.318	663.3	321.162	658.344	682.344	Diterpenoids
5	TETRAHYDROSAPPANONE A TRIMETHYL ETHER	KXFFLWDYUNIJNU-BFUOFWGJSA-N	KXFFLWDYUNIJNU	COC1=CC2=C(C=C1)[C@@H]([C@@H](CO2)CC3=CC(=C(C=C3)OC)OC)O	COc1ccc2c(c1)OCC(Cc1ccc(OC)c(OC)c1)C2O	0	493.207	515.189	247.107	510.234	534.234	655.261	677.243	328.134	672.287	696.287
6	18ALPHA-GLYCYRRHETINIC ACID	MPDGHEJMBKOTSU-PMTKVOBESA-N	MPDGHEJMBKOTSU	C[C@]12CC[C@](C[C@@H]1C3=CC(=O)[C@@H]4[C@]5(CC[C@@H](C([C@@H]5CC[C@]4([C@@]3(CC2)C)C)(C)C)O)C)(C)C(=O)O	CC1(C(=O)O)CCC2(C)CCC3(C)C(=CC(=O)C4C5(C)CCC(O)C(C)(C)C5CCC43C)C2C1	0	633.4	655.382	317.204	650.427	674.427	795.453	817.435	398.23	812.48	836.48	Triterpenoids
6	3,4-DIDESMETHYL-5-DESHYDROXY-3'-ETHOXYSCLEROIN	GIPLQLQEWXCSIX-UHFFFAOYSA-N	GIPLQLQEWXCSIX	CCOC1=CC=CC(=C1)C(=O)C2=C(C(=C(C=C2)O)O)O	CCOc1cccc(C(=O)c2ccc(O)c(O)c2O)c1	0	437.145	459.127	219.076	454.171	478.171	599.198	621.18	300.103	616.225	640.225
6	3-HYDROXYFLAVONE	HVQAJTFOCKOKIN-UHFFFAOYSA-N	HVQAJTFOCKOKIN	C1=CC=C(C=C1)C2=C(C(=O)C3=CC=CC=C3O2)O	O=c1c(O)c(-c2ccccc2)oc2ccccc12	0	401.124	423.106	201.065	418.15	442.15	563.177	585.159	282.092	580.203	604.203	Flavonoids
6	4-HYDROXY-6-METHYLPYRAN-2-ONE	NSYSSMYQPLSPOD-UHFFFAOYSA-N	NSYSSMYQPLSPOD	CC1=CC(=CC(=O)O1)O	Cc1cc(=O)cc(O)o1	0	289.092	311.074	145.05	306.119	330.119	451.146	473.128	226.076	468.172	492.172	Chromanes;Cyclic polyketides
6	4-METHYLDAPHNETIN	NWQBYMPNIJXFNQ-UHFFFAOYSA-N	NWQBYMPNIJXFNQ	CC1=CC(=O)OC2=C1C=CC(=C2O)O	Cc1cc(=O)oc2c(O)c(O)ccc12	0	355.103	377.085	178.055	372.129	396.129	517.156	539.138	259.082	534.183	558.183	Coumarins
6	7,2'-DIHYDROXYFLAVONE	NUGPQONICGTVNA-UHFFFAOYSA-N	NUGPQONICGTVNA	C1=CC=C(C(=C1)C2=CC(=O)C3=C(O2)C=C(C=C3)O)O	O=c1cc(-c2ccccc2O)oc2cc(O)ccc12	0	417.118	439.1	209.063	434.145	458.145	579.172	601.154	290.09	596.198	620.198	Flavonoids
6	ACETOSYRINGONE	OJOBTAOGJIWAGB-UHFFFAOYSA-N	OJOBTAOGJIWAGB	CC(=O)C1=CC(=C(C(=C1)OC)O)OC	COc1cc(C(C)=O)cc(OC)c1O	0	359.134	381.116	180.071	376.161	400.161	521.187	543.169	261.097	538.214	562.214
6	ALOIN B	AFHJQYHRLPMKHU-WEZNYRQKSA-N	AFHJQYHRLPMKHU	C1=CC2=C(C(=C1)O)C(=O)C3=C([C@@H]2[C@H]4[C@@H]([C@H]([C@@H]([C@H](O4)CO)O)O)O)C=C(C=C3O)CO	OCc1cc(O)c2c(O)c3c(O)cccc3c(C3OC(CO)C(O)C(O)C3O)c2c1	0	581.187	603.169	291.097	598.214	622.214	743.24	765.222	372.124	760.267	784.267	Polycyclic aromatic polyketides
6	BERBAMINE	DFOCUWZXJBAUSQ-UHFFFAOYSA-N	DFOCUWZXJBAUSQ	CN1CCC2=CC(=C3C=C2C1CC4=CC=C(C=C4)OC5=C(C=CC(=C5)CC6C7=C(O3)C(=C(C=C7CCN6C)OC)OC)O)OC	COc1cc2c3cc1Oc1c(OC)c(OC)cc4c1C(Cc1ccc(O)c(c1)Oc1ccc(cc1)CC3N(C)CC2)N(C)CC4	0	771.349	793.331	386.178	788.376	812.376	933.403	955.384	467.205	950.429	974.429	Tyrosine alkaloids
6	BILIRUBIN	BPYKTIZUTYGOLE-IFADSCNNSA-N	BPYKTIZUTYGOLE	CC1=C(NC(=C1CCC(=O)O)CC2=C(C(=C(N2)/C=C\3/C(=C(C(=O)N3)C)C=C)C)CCC(=O)O)/C=C\4/C(=C(C(=O)N4)C=C)C	C=CC1=C(C)C(Cc2[nH]c(Cc3[nH]c(C=c4[nH]c(O)c(C)c4=CC)c(C)c3C=CC(=O)O)c(CCC(=O)O)c2C)=NC1=O	0	747.324	769.306	374.166	764.351	788.351	909.377	931.359	455.192	926.404	950.404
6	BOLDINE	LZJRNLRASBVRRX-ZDUSSCGKSA-N	LZJRNLRASBVRRX	CN1CCC2=CC(=C(C3=C2[C@@H]1CC4=CC(=C(C=C43)OC)O)OC)O	COc1cc2c(cc1O)CC1c3c(cc(O)c(OC)c3-2)CCN1C	0	490.208	512.19	245.607	507.234	531.234	652.261	674.243	326.634	669.287	693.287	Tyrosine alkaloids
6	CARMINIC ACID	DGQLVPJVXFOQEV-JNVSTXMASA-N	DGQLVPJVXFOQEV	CC1=C2C(=CC(=C1C(=O)O)O)C(=O)C3=C(C2=O)C(=C(C(=C3O)O)[C@H]4[C@@H]([C@H]([C@@H]([C@H](O4)CO)O)O)O)O	Cc1c(C(=O)O)c(O)cc2c(O)c3c(c(O)c12)C(=O)C(C1OC(CO)C(O)C(O)C1O)C(=O)C3=O	0	655.151	677.133	328.079	672.178	696.178	817.204	839.186	409.106	834.231	858.231	Polycyclic aromatic polyketides
6	CATECHIN TETRAMETHYLETHER	GKPNPQODFXMCGO-IFXJQAMLSA-N	GKPNPQODFXMCGO	COC1=C(C=C(C=C1)[C@@H]2[C@H](CC3=C(O2)C=C(C=C3OC)OC)O)OC	COc1cc(OC)c2c(c1)OC(c1ccc(OC)c(OC)c1)C(O)C2	0	509.202	531.184	255.105	526.229	550.229	671.256	693.237	336.131	688.282	712.282	Flavonoids
6	CHOL-11-ENIC ACID	KGXLWYQCBAUILI-NBHKXLOCSA-N	KGXLWYQCBAUILI	CC(CCC(=O)O)[C@H]1CCC2[C@@]1(C=CC3C2CC[C@H]4[C@@]3(CCC(=O)C4)C)C	CC(CCC(=O)O)C1CCC2C3CCC4CC(=O)CCC4(C)C3C=CC12C	0	535.327	557.309	268.167	552.354	576.354	697.38	719.362	349.194	714.407	738.407	Steroids
6	CHOLIC ACID, METHYL ESTER	DLYVTEULDNMQAR-SRNOMOOLSA-N	DLYVTEULDNMQAR	C[C@H](CCC(=O)OC)[C@H]1CC[C@@H]2[C@@]1([C@H](C[C@H]3[C@H]2[C@@H](C[C@H]4[C@@]3(CC[C@H](C4)O)C)O)O)C	COC(=O)CCC(C)C1CCC2C3C(O)CC4CC(O)CCC4(C)C3CC(O)C12C	0	585.364	607.346	293.186	602.39	626.39	747.417	769.399	374.212	764.444	788.444	Steroids
6	CORYNANTHINE	BLGXFZZNTVWLAY-DKJBZYCGSA-N	BLGXFZZNTVWLAY	COC(=O)[C@@H]1[C@H](CC[C@@H]2[C@@H]1C[C@H]3C4=C(CCN3C2)C5=CC=CC=C5N4)O	COC(=O)C1C(O)CCC2CN3CCc4c([nH]c5ccccc45)C3CC21	0	517.255	539.237	259.131	534.281	558.281	679.308	701.29	340.158	696.335	720.335	Tryptophan alkaloids
6	CYTISINE	ANJTVLIZGCUXLD-UHFFFAOYSA-N	ANJTVLIZGCUXLD	C1C2CNCC1C3=CC=CC(=O)N3C2	O=c1cccc2n1CC1CNCC2C1	0	353.171	375.153	177.089	370.198	394.198	515.224	537.206	258.116	532.251	556.251	Lysine alkaloids;Nicotinic acid alkaloids
6	DALBERGIONE, 4-METHOXY-4'-HYDROXY-	DLCVFIMWFKVRTM-UHFFFAOYSA-N	DLCVFIMWFKVRTM	COC1=CC(=O)C(=CC1=O)C(C=C)C2=CC=C(C=C2)O	CC=C(C1=CC(=O)C(OC)=CC1=O)c1ccc(O)cc1	0	433.15	455.132	217.079	450.176	474.176	595.203	617.185	298.105	612.23	636.23
6	EPI(13)TORULOSOL	IERFAZQCIAZODG-WFAGLZIHSA-N	IERFAZQCIAZODG	C[C@@]1(CCC[C@]2(C1CCC(=C)C2CC[C@@](C)(C=C)O)C)CO	C=CC(C)(O)CCC1C(=C)CCC2C(C)(CO)CCCC12C	0	469.316	491.298	235.162	486.343	510.343	631.37	653.352	316.189	648.396	672.396	Diterpenoids
6	ESCULETIN	ILEDWLMCKZNDJK-UHFFFAOYSA-N	ILEDWLMCKZNDJK	C1=CC(=O)OC2=CC(=C(C=C21)O)O	O=c1ccc2cc(O)c(O)cc2o1	0	341.087	363.069	171.047	358.114	382.114	503.14	525.122	252.074	520.167	544.167	Coumarins
6	FISETIN	XHEFDIBZLJXQHF-UHFFFAOYSA-N	XHEFDIBZLJXQHF	C1=CC(=C(C=C1C2=C(C(=O)C3=C(O2)C=C(C=C3)O)O)O)O	O=c1c(O)c(-c2ccc(O)c(O)c2)oc2cc(O)ccc12	0	449.108	471.09	225.058	466.135	490.135	611.162	633.144	306.084	628.188	652.188	Flavonoids
6	GINKGOLIDE A	FPUXKXIZEIDQKW-UHFFFAOYSA-N	FPUXKXIZEIDQKW	CC1C(=O)OC2C1(C34C(=O)OC5C3(C2)C6(C(C5)C(C)(C)C)C(C(=O)OC6O4)O)O	CC1C(=O)OC2CC34C5CC(C(C)(C)C)C36C(OC(=O)C6O)OC4(C(=O)O5)C21O	0	571.203	593.185	286.105	588.229	612.229	733.256	755.238	367.132	750.282	774.282	Sesquiterpenoids
6	HARMALINE	RERZNCLIYCABFS-UHFFFAOYSA-N	RERZNCLIYCABFS	CC1=NCCC2=C1NC3=C2C=CC(=C3)OC	COc1ccc2c3c([nH]c2c1)C(C)=NCC3	0	377.171	399.153	189.089	394.198	418.198	539.224	561.206	270.116	556.251	580.251	Tryptophan alkaloids
6	HARMANE	PSFDQSOCUJVVGF-UHFFFAOYSA-N	PSFDQSOCUJVVGF	CC1=NC=CC2=C1NC3=CC=CC=C23	Cc1nccc2c1[nH]c1ccccc12	0	345.145	367.127	173.076	362.172	386.172	507.198	529.18	254.103	524.225	548.225	Tryptophan alkaloids
6	HARMOL	LBBJNGFCXDOYMQ-UHFFFAOYSA-N	LBBJNGFCXDOYMQ	CC1=C2C(=C3C=CC(=O)C=C3N2)C=CN1	Cc1[nH]ccc2c1[nH]c1cc(=O)ccc12	0	361.14	383.122	181.074	378.166	402.166	523.193	545.175	262.1	540.22	564.22	Tryptophan alkaloids
6	HEMATEIN	HNNSUZPWERIYIL-UHFFFAOYSA-N	HLUCICHZHWJHLL	C1C2=CC(=C(C=C2C3=C4C=CC(=O)C(=C4OCC31O)O)O)O	Oc1cc2c(cc1O)=C1c3ccc(O)c(O)c3OCC1(O)C=2	0	463.124	485.106	232.066	480.151	504.151	625.177	647.159	313.092	642.204	666.204
6	Hesperetin	AIONOLUJZLIMTK-AWEZNQCLSA-N	AIONOLUJZLIMTK	COC1=C(C=C(C=C1)[C@@H]2CC(=O)C3=C(C=C(C=C3O2)O)O)O	COC1=C(C=C(C=C1)[C@@H]2CC(=O)C3=C(C=C(C=C3O2)O)O)O	0	465.14	487.122	233.073	482.166	506.166	627.193	649.175	314.1	322.11	668.219	Flavonoids
6	HESPERIDIN	QUQPHWDTPGMPEX-QJBIFVCTSA-N	QUQPHWDTPGMPEX	C[C@H]1[C@@H]([C@H]([C@H]([C@@H](O1)OC[C@@H]2[C@H]([C@@H]([C@H]([C@@H](O2)OC3=CC(=C4C(=O)C[C@H](OC4=C3)C5=CC(=C(C=C5)OC)O)O)O)O)O)O)O)O	COc1ccc(C2CC(=O)c3c(O)cc(OC4OC(COC5OC(C)C(O)C(O)C5O)C(O)C(O)C4O)cc3O2)cc1O	0	773.25	795.232	387.129	790.277	814.277	935.304	957.286	468.155	952.33	976.33	Flavonoids
6	KINETIN	QANMHLXAZMSUEX-UHFFFAOYSA-N	QANMHLXAZMSUEX	C1=COC(=C1)CNC2=NC=NC3=C2NC=N3	c1coc(CNc2ncnc3[nH]cnc23)c1	0	378.141	400.123	189.574	395.168	419.168	540.195	562.177	270.601	557.221	581.221	Pseudoalkaloids
6	LINALOOL (+)	CDOSHBSSFJOMGT-UHFFFAOYSA-N	CDOSHBSSFJOMGT	CC(=CCCC(C)(C=C)O)C	C=CC(C)(O)CCC=C(C)C	0	317.196	339.178	159.102	334.223	358.223	479.25	501.232	240.128	496.276	520.276	Monoterpenoids
6	MESO-ASTAXANTHIN	MQZIGYBFDRPAKN-GNBIBNSWSA-N	MQZIGYBFDRPAKN	CC1=C(C(C[C@H](C1=O)O)(C)C)/C=C/C(=C/C=C/C(=C/C=C/C=C(/C=C/C=C(/C=C/C2=C(C(=O)[C@H](CC2(C)C)O)C)\C)\C)/C)/C	CC(C=CC=C(C)C=CC1C(C)C(=O)C(=O)CC1(C)C)=CC=CC=C(C)C=CC=C(C)C=CC1C(C)C(=O)C(=O)CC1(C)C	0	759.447	781.429	380.227	776.474	800.474	921.5	943.482	461.254	938.527	962.527	Carotenoids (C40)
6	MONOCROTALINE	QVCMHGGNRFRMAD-XFGHUUIASA-N	QVCMHGGNRFRMAD	C[C@H]1C(=O)O[C@@H]2CCN3[C@@H]2C(=CC3)COC(=O)[C@]([C@]1(C)O)(C)O	CC1C(=O)OC2CCN3CC=C(COC(=O)C(C)(O)C1(C)O)C23	0	488.213	510.195	244.61	505.24	529.24	650.266	672.248	325.637	667.293	691.293	Ornithine alkaloids
6	Naringenin	FTVWIRXFELQLPI-UHFFFAOYSA-N	FTVWIRXFELQLPI	C1C(OC2=CC(=CC(=C2C1=O)O)O)C3=CC=C(C=C3)O	C1C(OC2=CC(=CC(=C2C1=O)O)O)C3=CC=C(C=C3)O	0	435.129	457.111	218.068	452.156	476.156	597.182	619.164	299.095	307.104	638.209	Flavonoids
6	NARINGIN	DFPMSGMNTNDNHN-ZPHOTFPESA-N	DFPMSGMNTNDNHN	C[C@H]1[C@@H]([C@H]([C@H]([C@@H](O1)O[C@@H]2[C@H]([C@@H]([C@H](O[C@H]2OC3=CC(=C4C(=O)C[C@H](OC4=C3)C5=CC=C(C=C5)O)O)CO)O)O)O)O)O	CC1OC(OC2C(Oc3cc(O)c4c(c3)OC(c3ccc(O)cc3)CC4=O)OC(CO)C(O)C2O)C(O)C(O)C1O	0	743.24	765.222	372.124	760.266	784.266	905.293	927.275	453.15	922.32	946.32	Flavonoids
6	PARTHENOLIDE	KTEXNACQROZXEV-UHFFFAOYSA-N	KTEXNACQROZXEV	CC1=CCCC2(C(O2)C3C(CC1)C(=C)C(=O)O3)C	C=C1C(=O)OC2C1CCC(C)=CCCC1(C)OC21	0	411.202	433.184	206.105	428.228	452.228	573.255	595.237	287.131	590.282	614.282	Sesquiterpenoids
6	PICROTOXININ	PIMZUZSSNYHVCU-UHFFFAOYSA-N	PIMZUZSSNYHVCU	CC(=C)C1C2C3C4(C(C1C(=O)O2)(CC5C4(O5)C(=O)O3)O)C	C=C(C)C1C2OC(=O)C1C1(O)CC3OC34C(=O)OC2C14C	0	455.155	477.137	228.081	472.182	496.182	617.209	639.191	309.108	634.235	658.235	Sesquiterpenoids
6	PIPERONYLIC ACID	VDVJGIYXDVPQLP-UHFFFAOYSA-N	VDVJGIYXDVPQLP	C1OC2=C(O1)C=C(C=C2)C(=O)O	O=C(O)c1ccc2c(c1)OCO2	0	329.087	351.069	165.047	346.114	370.114	491.14	513.122	246.074	508.167	532.167	Phenolic acids (C6-C1)
6	PRIMULETIN	IYBLVRRCNVHZQJ-UHFFFAOYSA-N	IYBLVRRCNVHZQJ	C1=CC=C(C=C1)C2=CC(=O)C3=C(C=CC=C3O2)O	O=c1cc(-c2ccccc2)oc2cccc(O)c12	0	401.124	423.106	201.065	418.15	442.15	563.177	585.159	282.092	580.203	604.203	Flavonoids
6	SCOPOLETIN	RODXRVNMMDRFIK-UHFFFAOYSA-N	RODXRVNMMDRFIK	COC1=C(C=C2C(=C1)C=CC(=O)O2)O	COc1cc2ccc(=O)oc2cc1O	0	355.103	377.085	178.055	372.129	396.129	517.156	539.138	259.082	534.183	558.183	Coumarins
6	S-Isocorydine (+)	QELDJEKNFOQJOY-ZDUSSCGKSA-N	QELDJEKNFOQJOY	CN1CCC2=CC(=C(C3=C2[C@@H]1CC4=C3C(=C(C=C4)OC)O)OC)OC	CN1CCC2=CC(=C(C3=C2[C@@H]1CC4=C3C(=C(C=C4)OC)O)OC)OC	0	504.223	526.205	252.615	521.25	545.25	666.277	688.259	333.642	341.652	707.303	Tyrosine alkaloids
7	(-)-SALSOLINE	YTPRLBGPGZHUPD-ZETCQYMHSA-N	YTPRLBGPGZHUPD	C[C@H]1C2=CC(=C(C=C2CCN1)O)OC	COc1cc2c(cc1O)CCNC2C	0	356.171	378.153	178.589	373.197	397.197	518.224	540.206	259.616	535.251	559.251	Tyrosine alkaloids
7	10-HYDROXYCAMPTOTHECIN	HAWSQZCWOQZXHI-FQEVSTJZSA-N	HAWSQZCWOQZXHI	CC[C@@]1(C2=C(COC1=O)C(=O)N3CC4=C(C3=C2)N=C5C=CC(=CC5=C4)O)O	CCC1(O)C(=O)OCc2c1cc1n(c2=O)Cc2cc3cc(O)ccc3nc2-1	0	527.166	549.148	264.087	544.193	568.193	689.22	711.202	345.114	706.246	730.246	Tryptophan alkaloids
7	2',4-DIHYDROXY-3,4',6'-TRIMETHOXYCHALCONE	BXXKRESPUSMTEI-FNORWQNLSA-N	BXXKRESPUSMTEI	COC1=CC(=C(C(=C1)OC)C(=O)/C=C/C2=CC(=C(C=C2)O)OC)O	COc1cc(O)c(C(=O)C=Cc2ccc(O)c(OC)c2)c(OC)c1	0	493.171	515.153	247.089	510.197	534.197	655.224	677.206	328.116	672.251	696.251	Flavonoids
7	2',4'-DIHYDROXYCHALCONE	JUMSUVHHUVPSOY-RMKNXTFCSA-N	JUMSUVHHUVPSOY	C1=CC=C(C=C1)/C=C/C(=O)C2=C(C=C(C=C2)O)O	O=C(C=Cc1ccccc1)c1ccc(O)cc1O	0	403.139	425.121	202.073	420.166	444.166	565.193	587.174	283.1	582.219	606.219	Flavonoids
7	21-ACETOXYPREGNENOLONE	MDJRZSNPHZEMJH-MTMZYOSNSA-N	MDJRZSNPHZEMJH	CC(=O)OCC(=O)[C@H]1CC[C@@H]2[C@@]1(CC[C@H]3[C@H]2CC=C4[C@@]3(CC[C@@H](C4)O)C)C	CC(=O)OCC(=O)C1CCC2C3CC=C4CC(O)CCC4(C)C3CCC12C	0	537.306	559.288	269.157	554.333	578.333	699.36	721.342	350.183	716.386	740.386	Steroids
7	DIMETHYLCAFFEIC ACID	HJBWJAPEBGSQPR-GQCTYLIASA-N	HJBWJAPEBGSQPR	COC1=C(C=C(C=C1)/C=C/C(=O)O)OC	COc1ccc(C=CC(=O)O)cc1OC	0	371.134	393.116	186.071	388.161	412.161	533.187	555.169	267.097	550.214	574.214	Phenylpropanoids (C6-C3)
7	3,7-DIHYDROXYFLAVONE	UWQJWDYDYIJWKY-UHFFFAOYSA-N	UWQJWDYDYIJWKY	C1=CC=C(C=C1)C2=C(C(=O)C3=C(O2)C=C(C=C3)O)O	O=c1c(O)c(-c2ccccc2)oc2cc(O)ccc12	0	417.118	439.1	209.063	434.145	458.145	579.172	601.154	290.09	596.198	620.198	Flavonoids
7	5-DEMETHYLNOBILETIN	DOFJNFPSMUCECH-UHFFFAOYSA-N	DOFJNFPSMUCECH	COC1=C(C=C(C=C1)C2=CC(=O)C3=C(C(=C(C(=C3O2)OC)OC)OC)O)OC	COc1ccc(-c2cc(=O)c3c(O)c(OC)c(OC)c(OC)c3o2)cc1OC	0	551.176	573.158	276.092	568.203	592.203	713.23	735.212	357.118	730.256	754.256	Flavonoids
7	ALPHA-MANGOSTIN	GNRIZKKCNOBBMO-UHFFFAOYSA-N	GNRIZKKCNOBBMO	CC(=CCC1=C(C2=C(C=C1O)OC3=C(C2=O)C(=C(C(=C3)O)OC)CC=C(C)C)O)C	COc1c(O)cc2oc3cc(O)c(CC=C(C)C)c(O)c3c(=O)c2c1C=CC(C)C	0	573.234	595.215	287.12	590.26	614.26	735.287	757.269	368.147	752.313	776.313	Xanthones
7	APHYLLIC ACID	VFENFLGNSRQELY-RFPFOJJUSA-N	VFENFLGNSRQELY	C1CCN[C@@H](C1)C2CC(C3CCCCN3C2)C(=O)O	O=C(O)C1CC(C2CCCCN2)CN2CCCCC12	0	429.26	451.242	215.134	446.287	470.287	591.313	613.295	296.16	608.34	632.34	Lysine alkaloids
7	BACCATIN III	OVMSOCFBDVBLFW-VHLOTGQHSA-N	OVMSOCFBDVBLFW	CC1=C2[C@H](C(=O)[C@@]3([C@H](C[C@@H]4[C@]([C@H]3[C@@H]([C@@](C2(C)C)(C[C@@H]1O)O)OC(=O)C5=CC=CC=C5)(CO4)OC(=O)C)O)C)OC(=O)C	CC(=O)OC1=C2C(C)C(O)CC(O)(C(OC(=O)c3ccccc3)C3C4(OC(C)=O)COC4CC(O)C3(C)C1=O)C2(C)C	0	749.302	771.284	375.155	766.329	790.329	911.355	933.337	456.181	928.382	952.382	Diterpenoids
7	BETULINIC ACID	QGJZLNKBHJESQX-FZFNOLFKSA-N	QGJZLNKBHJESQX	CC(=C)[C@@H]1CC[C@]2([C@H]1[C@H]3CC[C@@H]4[C@]5(CC[C@@H](C([C@@H]5CC[C@]4([C@@]3(CC2)C)C)(C)C)O)C)C(=O)O	C=C(C)C1CCC2(C(=O)O)CCC3(C)C(CCC4C5(C)CCC(O)C(C)(C)C5CCC43C)C12	0	619.421	641.403	310.214	636.447	660.447	781.474	803.456	391.241	798.501	822.501	Triterpenoids
7	CAFESTOL	DNJVYWXIDISQRD-HWUKTEKMSA-N	DNJVYWXIDISQRD	C[C@@]12CCC3=C([C@H]1CC[C@]45[C@H]2CC[C@H](C4)[C@](C5)(CO)O)C=CO3	CC12CCc3occc3C1CCC13CC(CCC12)C(O)(CO)C3	0	479.264	501.246	240.136	496.291	520.291	641.318	663.3	321.162	658.344	682.344	Diterpenoids
7	CAFESTOL ACETATE	PTGGVIKFNQSFBY-UHFFFAOYSA-N	PTGGVIKFNQSFBY	CC(=O)OCC1(CC23CCC4C5=C(CCC4(C2CCC1C3)C)OC=C5)O	CC(=O)OCC1(O)CC23CCC4c5ccoc5CCC4(C)C2CCC1C3	0	521.275	543.257	261.141	538.302	562.302	683.328	705.31	342.168	700.355	724.355	Diterpenoids
7	CAFFEIC ACID	QAIPRVGONGVQAS-DUXPYHPUSA-N	QAIPRVGONGVQAS	C1=CC(=C(C=C1/C=C/C(=O)O)O)O	O=C(O)C=Cc1ccc(O)c(O)c1	0	343.103	365.085	172.055	360.129	384.129	505.156	527.138	253.082	522.183	546.183	Phenylpropanoids (C6-C3)
7	CEVADINE	DBUCFOVFALNEOO-HWBIYQLFSA-N	DBUCFOVFALNEOO	C/C=C(/C)\C(=O)O[C@H]1CC[C@]2([C@H]3[C@@]1(O[C@@]24C[C@]5([C@@H]6CN7C[C@H](CC[C@H]7[C@@]([C@]6([C@H](C[C@]5([C@@H]4CC3)O)O)O)(C)O)C)O)O)C	CC=C(C)C(=O)OC1CCC2(C)C3CCC4C5(O)CC(O)C6(O)C(CN7CC(C)CCC7C6(C)O)C5(O)CC42OC13O	0	754.401	776.383	377.704	771.428	795.428	916.455	938.437	458.731	933.481	957.481	Pseudoalkaloids
7	CHRYSANTHEMIC ACID	XLOPRKKSAJMMEW-UHFFFAOYSA-N	XLOPRKKSAJMMEW	CC(=CC1C(C1(C)C)C(=O)O)C	CC(C)=CC1C(C(=O)O)C1(C)C	0	331.176	353.158	166.091	348.202	372.202	493.229	515.211	247.118	510.255	534.255	Monoterpenoids
7	CONVALLATOXIN	HULMNSIAKWANQO-JQKSAQOKSA-N	HULMNSIAKWANQO	C[C@H]1[C@@H]([C@H]([C@H]([C@@H](O1)O[C@H]2CC[C@@]3([C@H]4CC[C@@]5([C@H](CC[C@@]5([C@@H]4CC[C@@]3(C2)O)O)C6=CC(=O)OC6)C)C=O)O)O)O	CC1OC(OC2CCC3(C=O)C4CCC5(C)C(C6=CC(=O)OC6)CCC5(O)C4CCC3(O)C2)C(O)C(O)C1O	0	713.338	735.32	357.173	730.365	754.365	875.392	897.374	438.199	892.418	916.418	Steroids
7	Desacetylcolforsin	WPDITXOBNLYZHH-GGLAWTCMSA-N	WPDITXOBNLYZHH	C[C@@]1(CC(=O)[C@@]2([C@]3([C@H](CCC(C3[C@@H]([C@@H]([C@]2(O1)C)O)O)(C)C)O)C)O)C=C	C[C@@]1(CC(=O)[C@@]2([C@]3([C@H](CCC(C3[C@@H]([C@@H]([C@]2(O1)C)O)O)(C)C)O)C)O)C=C	0	531.28	553.262	266.144	548.307	572.307	693.334	715.316	347.171	355.18	734.36	Diterpenoids
7	DIOSMETIN	MBNGWHIJMBWFHU-UHFFFAOYSA-N	MBNGWHIJMBWFHU	COC1=C(C=C(C=C1)C2=CC(=O)C3=C(C=C(C=C3O2)O)O)O	COc1ccc(-c2cc(=O)c3c(O)cc(O)cc3o2)cc1O	0	463.124	485.106	232.066	480.151	504.151	625.177	647.159	313.092	642.204	666.204	Flavonoids
7	EVOXINE	FGANMDNHTVJAHL-UHFFFAOYSA-N	FGANMDNHTVJAHL	CC(C)(C(COC1=C(C2=C(C=C1)C(=C3C=COC3=N2)OC)OC)O)O	COc1c2ccoc2nc2c(OC)c(OCC(O)C(C)(C)O)ccc12	0	510.197	532.179	255.602	527.224	551.224	672.251	694.233	336.629	689.277	713.277	Tryptophan alkaloids;Anthranilic acid alkaloids
7	Harpagoside	KVRQGMOSZKPBNS-FMHLWDFHSA-N	KVRQGMOSZKPBNS	C[C@@]1(C[C@H]([C@]2([C@@H]1[C@@H](OC=C2)O[C@H]3[C@@H]([C@H]([C@@H]([C@H](O3)CO)O)O)O)O)O)OC(=O)/C=C/C4=CC=CC=C4	C[C@@]1(C[C@H]([C@]2([C@@H]1[C@@H](OC=C2)O[C@H]3[C@@H]([C@H]([C@@H]([C@H](O3)CO)O)O)O)O)O)OC(=O)/C=C/C4=CC=CC=C4	0	657.239	679.221	329.123	674.266	698.266	819.293	841.275	410.15	418.16	860.319	Monoterpenoids
7	HEDERAGENIN	PGOYMURMZNDHNS-MYPRUECHSA-N	PGOYMURMZNDHNS	C[C@]12CC[C@@H]([C@@]([C@@H]1CC[C@@]3([C@@H]2CC=C4[C@]3(CC[C@@]5([C@H]4CC(CC5)(C)C)C(=O)O)C)C)(C)CO)O	CC1(C)CCC2(C(=O)O)CCC3(C)C(=CCC4C5(C)CCC(O)C(C)(CO)C5CCC43C)C2C1	0	635.416	657.398	318.212	652.442	676.442	797.469	819.451	399.238	814.496	838.496	Triterpenoids
7	HIERACIN	ARSRJFRKVXALTF-UHFFFAOYSA-N	ARSRJFRKVXALTF	C1=C(C=C(C(=C1O)O)O)C2=CC(=O)C3=C(C=C(C=C3O2)O)O	O=c1cc(-c2cc(O)c(O)c(O)c2)oc2cc(O)cc(O)c12	0	465.103	487.085	233.055	482.13	506.13	627.157	649.138	314.082	644.183	668.183	Flavonoids
7	ISOLIQUIRITIGENIN	DXDRHHKMWQZJHT-FPYGCLRLSA-N	DXDRHHKMWQZJHT	C1=CC(=CC=C1/C=C/C(=O)C2=C(C=C(C=C2)O)O)O	O=C(C=Cc1ccc(O)cc1)c1ccc(O)cc1O	0	419.134	441.116	210.071	436.161	460.161	581.187	603.169	291.097	598.214	622.214	Flavonoids
7	LAGOCHILIN	XYPPDQHBNJURHU-IPOQXWOTSA-N	XYPPDQHBNJURHU	C[C@@H]1CC[C@@H]2[C@@]([C@@]13CC[C@](O3)(CCO)CO)(CC[C@@H]([C@@]2(C)CO)O)C	CC1CCC2C(C)(CO)C(O)CCC2(C)C12CCC(CO)(CCO)O2	0	519.317	541.299	260.162	536.343	560.343	681.37	703.352	341.189	698.397	722.397	Diterpenoids
7	LAPPACONITINE	NWBWCXBPKTTZNQ-UHFFFAOYSA-N	NWBWCXBPKTTZNQ	CCN1CC2(CCC(C34C2CC(C31)C5(CC(C6CC4C5(C6OC)O)OC)O)OC)OC(=O)C7=CC=CC=C7NC(=O)C	CCN1CC2(OC(=O)c3ccccc3NC(C)=O)CCC(OC)C34C1C(CC23)C1(O)CC(OC)C2CC4C1(O)C2OC	0	747.37	769.352	374.189	764.397	788.397	909.424	931.406	455.215	926.45	950.45	Pseudoalkaloids
7	MANGIFERIN	AEDDIBAIWPIIBD-ZJKJAXBQSA-N	AEDDIBAIWPIIBD	C1=C2C(=CC(=C1O)O)OC3=C(C2=O)C(=C(C(=C3)O)[C@H]4[C@@H]([C@H]([C@@H]([C@H](O4)CO)O)O)O)O	O=c1c2cc(O)c(O)cc2oc2cc(O)c(C3OC(CO)C(O)C(O)C3O)c(O)c12	0	585.145	607.127	293.076	602.172	626.172	747.199	769.181	374.103	764.225	788.225	Xanthones
7	MYRICETIN	IKMDFBPHZNJCSN-UHFFFAOYSA-N	IKMDFBPHZNJCSN	C1=C(C=C(C(=C1O)O)O)C2=C(C(=O)C3=C(C=C(C=C3O2)O)O)O	O=c1c(O)c(-c2cc(O)c(O)c(O)c2)oc2cc(O)cc(O)c12	0	481.098	503.08	241.053	498.125	522.125	643.151	665.133	322.079	660.178	684.178	Flavonoids
7	PICROPODOPHYLLIN	YJGVMLPVUAXIQN-HAEOHBJNSA-N	YJGVMLPVUAXIQN	COC1=CC(=CC(=C1OC)OC)[C@H]2[C@H]3[C@H](COC3=O)[C@H](C4=CC5=C(C=C24)OCO5)O	COc1cc(C2c3cc4c(cc3C(O)C3COC(=O)C23)OCO4)cc(OC)c1OC	0	577.192	599.174	289.1	594.219	618.219	739.245	761.227	370.126	756.272	780.272	Lignans
7	PLUMBAGIN	VCMMXZQDRFWYSE-UHFFFAOYSA-N	VCMMXZQDRFWYSE	CC1=CC(=O)C2=C(C1=O)C=CC=C2O	CC1=CC(=O)c2c(O)cccc2C1=O	0	351.108	373.09	176.058	368.134	392.134	513.161	535.143	257.084	530.188	554.188	Naphthalenes
7	RESVERATROL 4'-METHYL ETHER	IHVRWFJGOIWMGC-NSCUHMNNSA-N	IHVRWFJGOIWMGC	COC1=CC=C(C=C1)/C=C/C2=CC(=CC(=C2)O)O	COc1ccc(C=Cc2cc(O)cc(O)c2)cc1	0	405.155	427.137	203.081	422.181	446.181	567.208	589.19	284.108	584.235	608.235	Stilbenoids
7	RHETSININE	RAEOYMOPVHBBKE-UHFFFAOYSA-N	RAEOYMOPVHBBKE	CNC1=CC=CC=C1C(=O)N2CCC3=C(C2=O)NC4=CC=CC=C34	CNc1ccccc1C(=O)N1CCc2c([nH]c3ccccc23)C1=O	0	482.193	504.175	241.6	499.219	523.219	644.246	666.228	322.627	661.272	685.272	Tryptophan alkaloids
7	RHOIFOLIN	RPMNUQRUHXIGHK-PYXJVEIZSA-N	RPMNUQRUHXIGHK	C[C@H]1[C@@H]([C@H]([C@H]([C@@H](O1)O[C@@H]2[C@H]([C@@H]([C@H](O[C@H]2OC3=CC(=C4C(=C3)OC(=CC4=O)C5=CC=C(C=C5)O)O)CO)O)O)O)O)O	CC1OC(OC2C(Oc3cc(O)c4c(=O)cc(-c5ccc(O)cc5)oc4c3)OC(CO)C(O)C2O)C(O)C(O)C1O	0	741.224	763.206	371.116	758.251	782.251	903.277	925.259	452.142	920.304	944.304	Flavonoids
7	SALSOLIDINE	HMYJLVDKPJHJCF-UHFFFAOYSA-N	HMYJLVDKPJHJCF	CC1C2=CC(=C(C=C2CCN1)OC)OC	COc1cc2c(cc1OC)C(C)NCC2	0	370.187	392.168	185.597	387.213	411.213	532.24	554.222	266.624	549.266	573.266	Tyrosine alkaloids
7	Tryptamine	APJYDQYYACXCRM-UHFFFAOYSA-N	APJYDQYYACXCRM	C1=CC=C2C(=C1)C(=CN2)CCN	C1=CC=C2C(=C1)C(=CN2)CCN	0	323.161	345.143	162.084	340.187	364.187	485.214	507.196	243.111	251.12	526.24	Tryptophan alkaloids
7	TRYPTOPHAN	QIVBCDIJIAJPQS-VIFPVBQESA-N	QIVBCDIJIAJPQS	C1=CC=C2C(=C1)C(=CN2)C[C@@H](C(=O)[O-])[NH3+]	NC(Cc1c[nH]c2ccccc12)C(=O)O	0	367.15	389.132	184.079	384.177	408.177	529.204	551.186	265.106	546.23	570.23	Small peptides
7	URSINOIC ACID	XUXBOSSCMLZGTA-UHFFFAOYSA-N	XUXBOSSCMLZGTA	CC1(C=CC2=C(C=CC(=C2O1)C(=O)CC(=O)O)OC)C	COc1ccc(C(=O)CC(=O)O)c2c1C=CC(C)(C)O2	0	439.16	461.142	220.084	456.187	480.187	601.214	623.196	301.11	618.24	642.24	Meroterpenoids
7	URSODIOL	RUDATBOHQWOJDD-UZVSRGJWSA-N	RUDATBOHQWOJDD	C[C@H](CCC(=O)O)[C@H]1CC[C@@H]2[C@@]1(CC[C@H]3[C@H]2[C@H](C[C@H]4[C@@]3(CC[C@H](C4)O)C)O)C	CC(CCC(=O)O)C1CCC2C3C(O)CC4CC(O)CCC4(C)C3CCC12C	0	555.353	577.335	278.18	572.38	596.38	717.407	739.388	359.207	734.433	758.433	Steroids
8	(+)-NOREPHEDRINE	DLNKOYKMWOXYQA-VXNVDRBHSA-N	DLNKOYKMWOXYQA	C[C@H]([C@H](C1=CC=CC=C1)O)N	CC(N)C(O)c1ccccc1	0	314.16	336.142	157.584	331.187	355.187	476.214	498.196	238.61	493.24	517.24	Pseudoalkaloids
8	12A-HYDROXY-5-DEOXYDEHYDROMUNDUSERONE	WEJZLJFKUYPPDV-UHFFFAOYSA-N	WEJZLJFKUYPPDV	COC1=CC2=C(C=C1)C=C3C4=CC(=C(C=C4OCC3(O2)O)OC)OC	COc1ccc2c(c1)OC1(O)COc3cc(OC)c(OC)cc3C1=C2	0	505.171	527.153	253.089	522.197	546.197	667.224	689.206	334.116	684.251	708.251	Isoflavonoids
8	1-HYDROXY-3,6,7-TRIMETHOXY-2,8-DIPRENYLXANTHONE	FCIKYGUVHWZSJV-UHFFFAOYSA-N	FCIKYGUVHWZSJV	CC(=CCC1=C(C=C2C(=C1O)C(=O)C3=C(C(=C(C=C3O2)OC)OC)CC=C(C)C)OC)C	COc1cc2oc3cc(OC)c(OC)c(C=CC(C)C)c3c(=O)c2c(O)c1CC=C(C)C	0	601.265	623.247	301.136	618.291	642.291	763.318	785.3	382.163	780.345	804.345	Xanthones
8	2',3-DIHYDROXY-4,4',6'-TRIMETHOXYCHALCONE	WMOWJHFPSNZXSK-GQCTYLIASA-N	WMOWJHFPSNZXSK	COC1=C(C=C(C=C1)/C=C/C(=O)C2=C(C=C(C=C2OC)OC)O)O	COc1cc(O)c(C(=O)C=Cc2ccc(OC)c(O)c2)c(OC)c1	0	493.171	515.153	247.089	510.197	534.197	655.224	677.206	328.116	672.251	696.251	Flavonoids
8	2',5'-DIHYDROXY-4-METHOXYCHALCONE	FUQGIYDZGLORRC-XBXARRHUSA-N	FUQGIYDZGLORRC	COC1=CC=C(C=C1)/C=C/C(=O)C2=C(C=CC(=C2)O)O	COc1ccc(C=CC(=O)c2cc(O)ccc2O)cc1	0	433.15	455.132	217.079	450.176	474.176	595.203	617.185	298.105	612.23	636.23	Flavonoids
8	3-HYDROXY-3',4'-DIMETHOXYFLAVONE	BXLAVJWSFYZDPF-UHFFFAOYSA-N	BXLAVJWSFYZDPF	COC1=C(C=C(C=C1)C2=C(C(=O)C3=CC=CC=C3O2)O)OC	COc1ccc(-c2oc3ccccc3c(=O)c2O)cc1OC	0	461.145	483.127	231.076	478.171	502.171	623.198	645.18	312.103	640.225	664.225	Flavonoids
8	7,8-Dihydroxyflavone	COCYGNDCWFKTMF-UHFFFAOYSA-N	COCYGNDCWFKTMF	C1=CC=C(C=C1)C2=CC(=O)C3=C(O2)C(=C(C=C3)O)O	C1=CC=C(C=C1)C2=CC(=O)C3=C(O2)C(=C(C=C3)O)O	0	417.118	439.1	209.063	434.145	458.145	579.172	601.154	290.09	298.099	620.198	Flavonoids
8	ALPHA-ERGOCRYPTINE	YDOTUXAWKBPQJW-NSLWYYNWSA-N	YDOTUXAWKBPQJW	CC(C)C[C@H]1C(=O)N2CCC[C@H]2[C@]3(N1C(=O)[C@](O3)(C(C)C)NC(=O)[C@H]4CN([C@@H]5CC6=CNC7=CC=CC(=C67)C5=C4)C)O	CC(C)CC1C(=O)N2CCCC2C2(O)OC(NC(=O)C3C=C4c5cccc6[nH]cc(c56)CC4N(C)C3)(C(C)C)C(=O)N12	0	738.371	760.353	369.689	755.398	779.398	900.425	922.407	450.716	917.451	941.451	Tryptophan alkaloids
8	ASIATIC ACID	JXSVIVRDWWRQRT-UYDOISQJSA-N	JXSVIVRDWWRQRT	C[C@@H]1CC[C@@]2(CC[C@@]3(C(=CC[C@H]4[C@]3(CC[C@@H]5[C@@]4(C[C@H]([C@@H]([C@@]5(C)CO)O)O)C)C)[C@@H]2[C@H]1C)C)C(=O)O	CC1CCC2(C(=O)O)CCC3(C)C(=CCC4C5(C)CC(O)C(O)C(C)(CO)C5CCC43C)C2C1C	0	651.411	673.393	326.209	668.437	692.437	813.464	835.446	407.236	830.491	854.491	Triterpenoids
8	CITRININ	CBGDIJWINPWWJW-IYSWYEEDSA-N	CBGDIJWINPWWJW	C[C@@H]1[C@H](OC=C2C1=C(C(=C(C2=O)C(=O)O)O)C)C	CC1=c2c(C)c(O)c(C(=O)O)c(O)c2=COC1C	0	413.145	435.127	207.076	430.171	454.171	575.198	597.18	288.103	592.225	616.225
8	CURCUMIN	VFLDPWHFBUODDF-FCXRPNKRSA-N	VFLDPWHFBUODDF	COC1=C(C=CC(=C1)/C=C/C(=O)CC(=O)/C=C/C2=CC(=C(C=C2)O)OC)O	COc1cc(C=CC(=O)CC(=O)C=Cc2ccc(O)c(OC)c2)ccc1O	0	531.187	553.169	266.097	548.213	572.213	693.24	715.222	347.124	710.266	734.266	Diarylheptanoids
8	DIFFRACTAIC ACID	MIJKZXWOOXIEEU-UHFFFAOYSA-N	MIJKZXWOOXIEEU	CC1=CC(=C(C(=C1C(=O)O)O)C)OC(=O)C2=C(C(=C(C=C2C)OC)C)OC	COc1cc(C)c(C(=O)Oc2cc(C)c(C(=O)O)c(O)c2C)c(OC)c1C	0	537.197	559.179	269.102	554.224	578.224	699.25	721.232	350.129	716.277	740.277	Aromatic polyketides
8	DIMETHYLCAFFEIC ACID	HJBWJAPEBGSQPR-GQCTYLIASA-N	HJBWJAPEBGSQPR	COC1=C(C=C(C=C1)/C=C/C(=O)O)OC	COc1ccc(C=CC(=O)O)cc1OC	0	371.134	393.116	186.071	388.161	412.161	533.187	555.169	267.097	550.214	574.214	Phenylpropanoids (C6-C3)
8	EPITESTOSTERONE	MUMGGOZAMZWBJJ-KZYORJDKSA-N	MUMGGOZAMZWBJJ	C[C@]12CC[C@H]3[C@H]([C@@H]1CC[C@H]2O)CCC4=CC(=O)CC[C@]34C	CC12CCC(=O)CC1=CCC1C2CCC2(C)C(O)CCC12	0	451.27	473.251	226.138	468.296	492.296	613.323	635.305	307.165	630.349	654.349	Steroids
8	FORMONONETIN	HKQYGTCOTHHOMP-UHFFFAOYSA-N	HKQYGTCOTHHOMP	COC1=CC=C(C=C1)C2=COC3=C(C2=O)C=CC(=C3)O	COc1ccc(-c2coc3cc(O)ccc3c2=O)cc1	0	431.134	453.116	216.071	448.161	472.161	593.187	615.169	297.097	610.214	634.214	Isoflavonoids
8	GUAIOL(-)	TWVJWDMOZJXUID-SDDRHHMPSA-N	TWVJWDMOZJXUID	C[C@H]1CC[C@H](CC2=C1CC[C@@H]2C)C(C)(C)O	CC1CCC(C(C)(C)O)CC2=C1CCC2C	0	385.259	407.241	193.133	402.285	426.285	547.312	569.294	274.16	564.339	588.339	Sesquiterpenoids
8	HELICIN	BGOFCVIGEYGEOF-UJPOAAIJSA-N	BGOFCVIGEYGEOF	C1=CC=C(C(=C1)C=O)O[C@H]2[C@@H]([C@H]([C@@H]([C@H](O2)CO)O)O)O	O=Cc1ccccc1OC1OC(CO)C(O)C(O)C1O	0	447.15	469.132	224.079	464.177	488.177	609.203	631.185	305.105	626.23	650.23	Phenolic acids (C6-C1)
8	HUPERZINE A	ZRJBHWIHUMBLCN-UHFFFAOYSA-N	ZRJBHWIHUMBLCN	CC=C1C2CC3=C(C1(CC(=C2)C)N)C=CC(=O)N3	CC=C1C2C=C(C)CC1(N)c1ccc(=O)[nH]c1C2	0	405.202	427.184	203.105	422.229	446.229	567.256	589.238	284.132	584.282	608.282	Pseudoalkaloids
8	ICARIIN	TZJALUIVHRYQQB-XLRXWWTNSA-N	TZJALUIVHRYQQB	C[C@H]1[C@@H]([C@H]([C@H]([C@@H](O1)OC2=C(OC3=C(C2=O)C(=CC(=C3CC=C(C)C)O[C@H]4[C@@H]([C@H]([C@@H]([C@H](O4)CO)O)O)O)O)C5=CC=C(C=C5)OC)O)O)O	COc1ccc(-c2oc3c(CC=C(C)C)c(OC4OC(CO)C(O)C(O)C4O)cc(O)c3c(=O)c2OC2OC(C)C(O)C(O)C2O)cc1	0	839.297	861.279	420.152	856.324	880.324	1001.35	1023.33	501.179	1018.38	1042.38	Flavonoids
8	INDOLE-3-CARBINOL	IVYPNXXAYMYVSP-UHFFFAOYSA-N	IVYPNXXAYMYVSP	C1=CC=C2C(=C1)C(=CN2)CO	OCc1c[nH]c2ccccc12	0	310.129	332.111	155.568	327.156	351.156	472.182	494.164	236.595	489.209	513.209	Tryptophan alkaloids
8	KAEMPFEROL	IYRMWMYZSQPJKC-UHFFFAOYSA-N	IYRMWMYZSQPJKC	C1=CC(=CC=C1C2=C(C(=O)C3=C(C=C(C=C3O2)O)O)O)O	O=c1c(O)c(-c2ccc(O)cc2)oc2cc(O)cc(O)c12	0	449.108	471.09	225.058	466.135	490.135	611.162	633.144	306.084	628.188	652.188	Flavonoids
8	KOJIC ACID	BEJNERDRQOWKJM-UHFFFAOYSA-N	BEJNERDRQOWKJM	C1=C(OC=C(C1=O)O)CO	O=c1cc(CO)occ1O	0	305.087	327.069	153.047	322.114	346.114	467.14	489.122	234.074	484.167	508.167	Cyclic polyketides
8	LACCAIC ACID A	IHLWXZNPOVMUFQ-UHFFFAOYSA-N	IHLWXZNPOVMUFQ	CC(=O)NCCC1=CC(=C(C=C1)O)C2=C(C3=C(C(=C2O)O)C(=O)C4=CC(=C(C(=C4C3=O)C(=O)O)C(=O)O)O)O	CC(=O)NCCc1ccc(O)c(C2C(=O)C(=O)c3c(c(O)c4c(C(=O)O)c(C(=O)O)c(O)cc4c3O)C2=O)c1	0	700.151	722.133	350.579	717.178	741.178	862.205	884.187	431.606	879.231	903.231	Polycyclic aromatic polyketides
8	LOBARIC ACID	JHEWMLHQNRHTQX-UHFFFAOYSA-N	JHEWMLHQNRHTQX	CCCCCC1=C(C(=CC2=C1OC3=CC(=CC(=C3C(=O)O2)C(=O)CCCC)OC)O)C(=O)O	CCCCCc1c2c(cc(O)c1C(=O)O)OC(=O)c1c(cc(OC)cc1C(=O)CCCC)O2	0	619.239	641.221	310.123	636.266	660.266	781.292	803.274	391.15	798.319	822.319	Aromatic polyketides
8	MANDELIC ACID, METHYL ESTER	ITATYELQCJRCCK-UHFFFAOYSA-N	ITATYELQCJRCCK	COC(=O)C(C1=CC=CC=C1)O	COC(=O)C(O)c1ccccc1	0	329.124	351.106	165.065	346.15	370.15	491.177	513.159	246.092	508.203	532.203
8	MYCOPHENOLIC ACID	HPNSFSBZBAHARI-RUDMXATFSA-N	HPNSFSBZBAHARI	CC1=C2COC(=O)C2=C(C(=C1OC)C/C=C(\C)/CCC(=O)O)O	COc1c(C)c2c(c(O)c1CC=C(C)CCC(=O)O)C(=O)OC2	0	483.187	505.169	242.097	500.213	524.213	645.24	667.222	323.124	662.266	686.266	Cyclic polyketides
8	PERILLYL ALCOHOL	NDTYTMIUWGWIMO-UHFFFAOYSA-N	NDTYTMIUWGWIMO	CC(=C)C1CCC(=CC1)CO	C=C(C)C1CC=C(CO)CC1	0	315.181	337.163	158.094	332.207	356.207	477.234	499.216	239.121	494.261	518.261	Monoterpenoids
8	PIPERONIC ACID	RHBGITBPARBDPH-UHFFFAOYSA-N	RHBGITBPARBDPH	C1OC2=C(O1)C=C(C=C2)C=CC=CC(=O)O	O=C(O)C=CC=Cc1ccc2c(c1)OCO2	0	381.118	403.1	191.063	398.145	422.145	543.172	565.154	272.09	560.198	584.198	Phenylpropanoids (C6-C3)
8	PURPUROGALLIN-4-CARBOXYLIC ACID	PJSKCCANFAFYHW-UHFFFAOYSA-N	PJSKCCANFAFYHW	C1=C2C=C(C=C(C(=O)C2=C(C(=C1O)O)O)O)C(=O)O	O=C(O)c1cc(=O)c(O)c2c(O)c(O)c(O)cc2c1	0	427.088	449.07	214.047	444.114	468.114	589.141	611.123	295.074	606.167	630.167
8	PYROCATECHUIC ACID	GLDQAMYCGOIJDV-UHFFFAOYSA-N	GLDQAMYCGOIJDV	C1=CC(=C(C(=C1)O)O)C(=O)O	O=C(O)c1cccc(O)c1O	0	317.087	339.069	159.047	334.114	358.114	479.14	501.122	240.074	496.167	520.167	Phenolic acids (C6-C1)
8	RHIZOCARPIC ACID	DKDGWAKCXBFTMM-KFHWJWAOSA-N	DKDGWAKCXBFTMM	COC(=O)[C@H](CC1=CC=CC=C1)NC(=O)/C(=C\2/C(=C(C(=O)O2)C3=CC=CC=C3)O)/C4=CC=CC=C4	COC(=O)C(Cc1ccccc1)=NC(=O)C(c1ccccc1)c1oc(O)c(-c2ccccc2)c1O	0	632.213	654.195	316.61	649.24	673.24	794.266	816.248	397.637	811.293	835.293
8	RHODOCLADONIC ACID	UTQKMDZXMYCSCI-UHFFFAOYSA-N	XKWWCTISHMFHJB	CC(=O)C1=C(C2=C(O1)C=C3C(=C2O)C(=O)C(=C(C3=O)OC)O)O	COC1C(=O)C(=O)c2c(cc3oc(C(C)=O)c(O)c3c2O)C1=O	0	481.098	503.08	241.053	498.125	522.125	643.151	665.133	322.079	660.178	684.178	Naphthalenes
8	SEROTONIN	QZAYGJVTTNCVMB-UHFFFAOYSA-N	QZAYGJVTTNCVMB	C1=CC2=C(C=C1O)C(=CN2)CCN	NCCc1c[nH]c2ccc(O)cc12	0	339.156	361.137	170.081	356.182	380.182	501.209	523.191	251.108	518.235	542.235	Tryptophan alkaloids
8	SKATOLE	ZFRKQXVRDFCRJG-UHFFFAOYSA-N	ZFRKQXVRDFCRJG	CC1=CNC2=CC=CC=C12	Cc1c[nH]c2ccccc12	0	294.134	316.116	147.571	311.161	335.161	456.187	478.169	228.597	473.214	497.214	Tryptophan alkaloids
8	SYRINGIC ACID	JMSVCTWVEWCHDZ-UHFFFAOYSA-N	JMSVCTWVEWCHDZ	COC1=CC(=CC(=C1O)OC)C(=O)O	COc1cc(C(=O)O)cc(OC)c1O	0	361.113	383.095	181.06	378.14	402.14	523.167	545.149	262.087	540.193	564.193	Phenolic acids (C6-C1)
8	THEAFLAVIN DIGALLATE	ZEASWHWETFMWCV-UHFFFAOYSA-N	ZEASWHWETFMWCV	C1C(C(OC2=CC(=CC(=C21)O)O)C3=CC4=C(C(=C(C=C4C5C(CC6=C(C=C(C=C6O5)O)O)OC(=O)C7=CC(=C(C(=C7)O)O)O)O)O)C(=O)C(=C3)O)OC(=O)C8=CC(=C(C(=C8)O)O)O	O=C(OC1Cc2c(O)cc(O)cc2OC1c1cc(=O)c(O)c2c(O)c(O)cc(C3Oc4cc(O)cc(O)c4CC3OC(=O)c3cc(O)c(O)c(O)c3)c2c1)c1cc(O)c(O)c(O)c1	0	1031.21	1053.19	516.108	1048.24	1072.24	1193.26	1215.24	597.135	1210.29	1234.29	Flavonoids
8	UMBELLIFERONE	ORHBXUUXSCNDEV-UHFFFAOYSA-N	ORHBXUUXSCNDEV	C1=CC(=CC2=C1C=CC(=O)O2)O	O=c1ccc2ccc(O)cc2o1	0	325.092	347.074	163.05	342.119	366.119	487.146	509.128	244.076	504.172	528.172	Coumarins
8	XANTHOXYLIN	FBUBVLUPUDBFME-UHFFFAOYSA-N	FBUBVLUPUDBFME	CC(=O)C1=C(C=C(C=C1OC)OC)O	COc1cc(O)c(C(C)=O)c(OC)c1	0	359.134	381.116	180.071	376.161	400.161	521.187	543.169	261.097	538.214	562.214	Phloroglucinols
8	YOHIMBIC ACID	AADVZSXPNRLYLV-GKMXPDSGSA-N	AADVZSXPNRLYLV	C1C[C@@H]([C@@H]([C@@H]2[C@@H]1C[NH+]3CCC4=C([C@@H]3C2)NC5=CC=CC=C45)C(=O)[O-])O	O=C(O)C1C(O)CCC2CN3CCc4c([nH]c5ccccc45)C3CC21	0	503.239	525.221	252.123	520.266	544.266	665.293	687.275	333.15	682.319	706.319	Tryptophan alkaloids
8	YOHIMBINE	BLGXFZZNTVWLAY-SCYLSFHTSA-N	BLGXFZZNTVWLAY	COC(=O)[C@H]1[C@H](CC[C@@H]2[C@@H]1C[C@H]3C4=C(CCN3C2)C5=CC=CC=C5N4)O	COC(=O)C1C(O)CCC2CN3CCc4c([nH]c5ccccc45)C3CC21	0	517.255	539.237	259.131	534.281	558.281	679.308	701.29	340.158	696.335	720.335	Tryptophan alkaloids
9	2,3,4-TRIHYDROXY-4'-ETHOXYBENZOPHENONE	VYIBOCHDJVESIU-UHFFFAOYSA-N	VYIBOCHDJVESIU	CCOC1=CC=C(C=C1)C(=O)C2=C(C(=C(C=C2)O)O)O	CCOc1ccc(C(=O)c2ccc(O)c(O)c2O)cc1	0	437.145	459.127	219.076	454.171	478.171	599.198	621.18	300.103	616.225	640.225
9	2',4'-DIHYDROXY-4-METHOXYCHALCONE	ADRQFDIWPRFKSP-RUDMXATFSA-N	ADRQFDIWPRFKSP	COC1=CC=C(C=C1)/C=C/C(=O)C2=C(C=C(C=C2)O)O	COc1ccc(C=CC(=O)c2ccc(O)cc2O)cc1	0	433.15	455.132	217.079	450.176	474.176	595.203	617.185	298.105	612.23	636.23	Flavonoids
9	2-METHOXYRESORCINOL	QFYYAIBEHOEZKC-UHFFFAOYSA-N	QFYYAIBEHOEZKC	COC1=C(C=CC=C1O)O	COc1c(O)cccc1O	0	303.108	325.09	152.058	320.134	344.134	465.161	487.143	233.084	482.188	506.188	Phenylpropanoids (C6-C3)
9	4-ACETOXYPHENOL	HBMCQTHGYMTCOF-UHFFFAOYSA-N	HBMCQTHGYMTCOF	CC(=O)OC1=CC=C(C=C1)O	CC(=O)Oc1ccc(O)cc1	0	315.108	337.09	158.058	332.134	356.134	477.161	499.143	239.084	494.188	518.188	Phenolic acids (C6-C1)
9	4'-HYDROXYCHALCONE	UAHGNXFYLAJDIN-IZZDOVSWSA-N	UAHGNXFYLAJDIN	C1=CC=C(C=C1)/C=C/C(=O)C2=CC=C(C=C2)O	O=C(C=Cc1ccccc1)c1ccc(O)cc1	0	387.144	409.126	194.076	404.171	428.171	549.198	571.18	275.102	566.224	590.224	Flavonoids
9	6-HYDROXYANGOLENSIC ACID METHYL ESTER	GOYZKWCPWBKPIG-RNKBQGBYSA-N	GOYZKWCPWBKPIG	C[C@@]12CCC3C(=C)[C@]1(CC(=O)O[C@H]2C4=COC=C4)O[C@@H]5[C@]3([C@H](C(C(=O)C5)(C)C)C(C(=O)OC)O)C	C=C1C2CCC3(C)C(c4ccoc4)OC(=O)CC13OC1CC(=O)C(C)(C)C(C(O)C(=O)OC)C12C	0	649.286	671.268	325.147	666.312	690.312	811.339	833.321	406.173	828.366	852.366	Triterpenoids
9	ACETYL ISOGAMBOGIC ACID	REDMIYQFNIRTDF-AKZXAPPFSA-N	REDMIYQFNIRTDF	CC(=CCCC1(C=CC2=C(O1)C(=C3C(=C2OC(=O)C)C(=O)C4=C[C@@H]5CC6[C@@]4(O3)C(C5=O)(OC6(C)C)C/C=C(\C)/C(=O)O)CC=C(C)C)C)C	CC(=O)Oc1c2c(c(CC=C(C)C)c3c1C(=O)C1=CC4CC5C(C)(C)OC(CC=C(C)C(=O)O)(C4=O)C15O3)OC(C)(CCC=C(C)C)C=C2	0	833.375	855.357	417.191	850.401	874.401	995.428	1017.41	498.218	1012.45	1036.45
9	ARTEMISIN	LUHMMHZLDLBAKX-UHFFFAOYSA-N	LUHMMHZLDLBAKX	CC1C2C(CC3(C=CC(=O)C(=C3C2OC1=O)C)C)O	CC1=C2C3OC(=O)C(C)C3C(O)CC2(C)C=CC1=O	0	425.181	447.163	213.094	442.208	466.208	587.234	609.216	294.121	604.261	628.261	Sesquiterpenoids
9	BETA-TOXICAROL	MTTUVGLGBORPBI-UHFFFAOYSA-N	MTTUVGLGBORPBI	CC1(C=CC2=C(C3=C(C=C2O1)OC4COC5=CC(=C(C=C5C4C3=O)OC)OC)O)C	COc1cc2c(cc1OC)C1C(=O)c3c(cc4c(c3O)C=CC(C)(C)O4)OC1CO2	0	573.197	595.179	287.102	590.224	614.224	735.25	757.232	368.129	752.277	776.277	Isoflavonoids
9	Bisabolol	RGZSQWQPBWRIAQ-UHFFFAOYSA-N	RGZSQWQPBWRIAQ	CC1=CCC(CC1)C(C)(CCC=C(C)C)O	CC1=CCC(CC1)C(C)(CCC=C(C)C)O	0	385.259	407.241	193.133	402.285	426.285	547.312	569.294	274.16	282.169	588.339	Sesquiterpenoids
9	DIGITOXIN	WDJUZGPOPHTGOT-XUDUSOBPSA-N	WDJUZGPOPHTGOT	C[C@@H]1[C@H]([C@H](C[C@@H](O1)O[C@@H]2[C@H](O[C@H](C[C@@H]2O)O[C@@H]3[C@H](O[C@H](C[C@@H]3O)O[C@H]4CC[C@]5([C@@H](C4)CC[C@@H]6[C@@H]5CC[C@]7([C@@]6(CC[C@@H]7C8=CC(=O)OC8)O)C)C)C)C)O)O	CC1OC(OC2C(O)CC(OC3C(O)CC(OC4CCC5(C)C(CCC6C5CCC5(C)C(C7=CC(=O)OC7)CCC65O)C4)OC3C)OC2C)CC(O)C1O	0	927.495	949.477	464.251	944.522	968.522	1089.55	1111.53	545.278	1106.58	1130.58	Steroids
9	DIGOXIGENIN	SHIBSTMRCDJXLN-KCZCNTNESA-N	SHIBSTMRCDJXLN	C[C@]12CC[C@@H](C[C@H]1CC[C@@H]3[C@@H]2C[C@H]([C@]4([C@@]3(CC[C@@H]4C5=CC(=O)OC5)O)C)O)O	CC12CCC(O)CC1CCC1C2CC(O)C2(C)C(C3=CC(=O)OC3)CCC12O	0	553.301	575.283	277.154	570.328	594.328	715.355	737.336	358.181	732.381	756.381	Steroids
9	EMETINE	AUVVAXYIELKVAI-CKBKHPSWSA-N	AUVVAXYIELKVAI	CC[C@H]1CN2CCC3=CC(=C(C=C3[C@@H]2C[C@@H]1C[C@@H]4C5=CC(=C(C=C5CCN4)OC)OC)OC)OC	CCC1CN2CCc3cc(OC)c(OC)cc3C2CC1CC1NCCc2cc(OC)c(OC)cc21	0	643.359	665.341	322.183	660.386	684.386	805.413	827.395	403.21	822.439	846.439	Tyrosine alkaloids
9	EUGENOL	RRAFCDWBNXTKKO-UHFFFAOYSA-N	RRAFCDWBNXTKKO	COC1=C(C=CC(=C1)CC=C)O	C=CCc1ccc(O)c(OC)c1	0	327.144	349.126	164.076	344.171	368.171	489.198	511.18	245.102	506.224	530.224	Phenylpropanoids (C6-C3)
9	FUSIDIC ACID	IECPWNUMDGFDKC-MZJAQBGESA-N	IECPWNUMDGFDKC	C[C@H]1[C@@H]2CC[C@]3([C@H]([C@]2(CC[C@H]1O)C)[C@@H](C[C@@H]\4[C@@]3(C[C@@H](/C4=C(/CCC=C(C)C)\C(=O)O)OC(=O)C)C)O)C	CC(=O)OC1CC2(C)C(CC(O)C3C4(C)CCC(O)C(C)C4CCC32C)C1=C(CCC=C(C)C)C(=O)O	0	679.406	701.388	340.206	696.432	720.432	841.459	863.441	421.233	858.486	882.486	Triterpenoids
9	GAMBOGIC ACID	GEZHEQNLKAOMCA-UHFFFAOYSA-N	GEZHEQNLKAOMCA	CC(=CCCC1(C=CC2=C(C3=C(C(=C2O1)CC=C(C)C)OC45C6CC(C=C4C3=O)C(=O)C5(OC6(C)C)CC=C(C)C(=O)O)O)C)C	CC(C)=CCCC1(C)C=Cc2c(O)c3c(c(CC=C(C)C)c2O1)OC12C(=CC4CC1C(C)(C)OC2(CC=C(C)C(=O)O)C4=O)C3=O	0	791.364	813.346	396.186	808.391	832.391	953.417	975.399	477.212	970.444	994.444	Xanthones
9	GOSSYPETIN	YRRAGUMVDQQZIY-UHFFFAOYSA-N	YRRAGUMVDQQZIY	C1=CC(=C(C=C1C2=C(C(=O)C3=C(O2)C(=C(C=C3O)O)O)O)O)O	O=c1c(O)c(-c2ccc(O)c(O)c2)oc2c(O)c(O)cc(O)c12	0	481.098	503.08	241.053	498.125	522.125	643.151	665.133	322.079	660.178	684.178	Flavonoids
9	HAEMATOPORPHYRIN	KFKRXESVMDBTNQ-UHFFFAOYSA-N	KFKRXESVMDBTNQ	CC1=C(C2=CC3=NC(=CC4=NC(=CC5=C(C(=C(N5)C=C1N2)C(C)O)C)C(=C4CCC(=O)O)C)C(=C3C)CCC(=O)O)C(C)O	CC1=C(C(C)O)c2cc3nc(cc4[nH]c(cc5[nH]c(cc1n2)c(C)c5CCC(=O)O)c(CCC(=O)O)c4C)C(C(C)O)=C3C	0	761.34	783.322	381.173	778.366	802.366	923.393	945.375	462.2	940.42	964.42
9	HAEMATOXYLIN PENTAACETATE	JXUGSXOSZMZDGF-UHFFFAOYSA-N	JXUGSXOSZMZDGF	CC(=O)OC1=C(C2=C(C=C1)C3C4=CC(=C(C(=C4CC3(CO2)O)OC(=O)C)OC(=O)C)OC(=O)C)OC(=O)C	CC(=O)Oc1ccc2c(c1OC(C)=O)OCC1(O)Cc3c(cc(OC(C)=O)c(OC(C)=O)c3OC(C)=O)C21	0	691.187	713.169	346.097	708.214	732.214	853.241	875.223	427.124	870.267	894.267
9	HARMALOL	RHVPEFQDYMMNSY-UHFFFAOYSA-N	RHVPEFQDYMMNSY	CC1=NCCC2=C1NC3=C2C=CC(=C3)O	CC1=NCCc2c1[nH]c1cc(O)ccc21	0	363.156	385.137	182.081	380.182	404.182	525.209	547.191	263.108	542.235	566.235	Tryptophan alkaloids
9	HYDROQUINIDINE	LJOQGZACKSYWCH-UHFFFAOYSA-N	LJOQGZACKSYWCH	CCC1CN2CCC1CC2C(C3=C4C=C(C=CC4=NC=C3)OC)O	CCC1CN2CCC1CC2C(O)c1ccnc2ccc(OC)cc12	0	489.26	511.242	245.134	506.287	530.287	651.313	673.295	326.16	668.34	692.34	Tryptophan alkaloids
9	LOVASTATIN	PCZOHLXUXFIOCF-BXMDZJJMSA-N	PCZOHLXUXFIOCF	CC[C@H](C)C(=O)O[C@H]1C[C@H](C=C2[C@H]1[C@H]([C@H](C=C2)C)CC[C@@H]3C[C@H](CC(=O)O3)O)C	CCC(C)C(=O)OC1CC(C)C=C2C=CC(C)C(CCC3CC(O)CC(=O)O3)C21	0	567.317	589.299	284.162	584.343	608.343	729.37	751.352	365.189	746.397	770.397	Cyclic polyketides
9	MADECASSIC ACID	PRAUVHZJPXOEIF-UHFFFAOYSA-N	PRAUVHZJPXOEIF	CC1CCC2(CCC3(C(=CCC4C3(CC(C5C4(CC(C(C5(C)CO)O)O)C)O)C)C2C1C)C)C(=O)O	CC1CCC2(C(=O)O)CCC3(C)C(=CCC4C5(C)CC(O)C(O)C(C)(CO)C5C(O)CC43C)C2C1C	0	667.406	689.388	334.206	684.432	708.432	829.459	851.441	415.233	846.486	870.486	Triterpenoids
9	MITOMYCIN C	NWIBSHFKIJFRCO-WUDYKRTCSA-N	NWIBSHFKIJFRCO	CC1=C(C(=O)C2=C(C1=O)N3C[C@H]4[C@@H]([C@@]3([C@@H]2COC(=O)N)OC)N4)N	C=c1c(N)c(O)c2c(c1O)N1CC3NC3C1(OC)C=2COC(N)=O	0	497.188	519.17	249.098	514.215	538.215	659.242	681.224	330.124	676.268	700.268
9	MORIN	YXOLAZRVSSWPPT-UHFFFAOYSA-N	YXOLAZRVSSWPPT	C1=CC(=C(C=C1O)O)C2=C(C(=O)C3=C(C=C(C=C3O2)O)O)O	O=c1c(O)c(-c2ccc(O)cc2O)oc2cc(O)cc(O)c12	0	465.103	487.085	233.055	482.13	506.13	627.157	649.138	314.082	644.183	668.183	Flavonoids
9	NIACIN	PVNIIMVLHYAWGP-UHFFFAOYSA-N	PVNIIMVLHYAWGP	[H+].C1=CC(=CN=C1)C(=O)[O-]	O=C(O)c1cccnc1	0	286.093	308.075	143.55	303.119	327.119	448.146	470.128	224.577	465.172	489.172	Nicotinic acid alkaloids
9	NIACINAMIDE	DFPAKSUCGFBDDF-UHFFFAOYSA-N	DFPAKSUCGFBDDF	C1=CC(=CN=C1)C(=O)N	NC(=O)c1cccnc1	0	285.109	307.091	143.058	302.135	326.135	447.162	469.144	224.085	464.188	488.188	Nicotinic acid alkaloids
9	OCTOPAMINE	QHGUCRYDKWKLMG-UHFFFAOYSA-N	QHGUCRYDKWKLMG	C1=CC(=CC=C1C(CN)O)O	NCC(O)c1ccc(O)cc1	0	316.14	338.121	158.573	333.166	357.166	478.193	500.175	239.6	495.219	519.219	Tyrosine alkaloids
9	ONONETIN	XHBZOAYMBBUURD-UHFFFAOYSA-N	XHBZOAYMBBUURD	COC1=CC=C(C=C1)CC(=O)C2=C(C=C(C=C2)O)O	COc1ccc(CC(=O)c2ccc(O)cc2O)cc1	0	421.15	443.132	211.079	438.176	462.176	583.203	605.185	292.105	600.23	624.23	Phenylpropanoids (C6-C3)
9	ORSELLINIC ACID, ETHYL ESTER	UQSRXQMIXSZGLA-UHFFFAOYSA-N	UQSRXQMIXSZGLA	CCOC(=O)C1=C(C=C(C=C1C)O)O	CCOC(=O)c1c(C)cc(O)cc1O	0	359.134	381.116	180.071	376.161	400.161	521.187	543.169	261.097	538.214	562.214	Phenolic acids (C6-C1)
9	OXONITINE	SVQZFPSKTHNMRD-DZCZYSFVSA-N	SVQZFPSKTHNMRD	CC(=O)OC12[C@H]3[C@@H](C4[C@@]5(CN(C3[C@]4([C@H](C[C@H]5O)OC)C6C1C(C(C6)(C(C2O)OC)O)OC(=O)C7=CC=CC=C7)C=O)COC)OC	COCC12CN(C=O)C3C4C(OC)C1C3(C(OC)CC2O)C1CC2(O)C(OC)C(O)C4(OC(C)=O)C1C2OC(=O)c1ccccc1	0	808.339	830.321	404.673	825.366	849.366	970.392	992.374	485.7	987.419	1011.42	Pseudoalkaloids
9	PERILLIC ACID	CDSMSBUVCWHORP-UHFFFAOYSA-N	CDSMSBUVCWHORP	CC(=C)C1CCC(=CC1)C(=O)O	C=C(C)C1CC=C(C(=O)O)CC1	0	329.16	351.142	165.084	346.187	370.187	491.213	513.195	246.11	508.24	532.24	Monoterpenoids
9	PROSCILLARIDIN	MYEJFUXQJGHEQK-ALRJYLEOSA-N	MYEJFUXQJGHEQK	C[C@H]1[C@@H]([C@H]([C@H]([C@@H](O1)O[C@H]2CC[C@@]3([C@H]4CC[C@@]5([C@H](CC[C@@]5([C@@H]4CCC3=C2)O)C6=COC(=O)C=C6)C)C)O)O)O	CC1OC(OC2C=C3CCC4C(CCC5(C)C(c6ccc(=O)oc6)CCC45O)C3(C)CC2)C(O)C(O)C1O	0	693.349	715.33	347.178	710.375	734.375	855.402	877.384	428.205	872.428	896.428	Steroids
9	PYROCATECHUIC ACID	GLDQAMYCGOIJDV-UHFFFAOYSA-N	GLDQAMYCGOIJDV	C1=CC(=C(C(=C1)O)O)C(=O)O	O=C(O)c1cccc(O)c1O	0	317.087	339.069	159.047	334.114	358.114	479.14	501.122	240.074	496.167	520.167	Phenolic acids (C6-C1)
9	RETUSIN 7-METHYL ETHER	RRCYPDDIDYVEIW-UHFFFAOYSA-N	RRCYPDDIDYVEIW	COC1=CC=C(C=C1)C2=COC3=C(C2=O)C=CC(=C3O)OC	COc1ccc(-c2coc3c(O)c(OC)ccc3c2=O)cc1	0	461.145	483.127	231.076	478.171	502.171	623.198	645.18	312.103	640.225	664.225	Isoflavonoids
9	ROBUSTIC ACID	MBZKDBQDALOSRP-UHFFFAOYSA-N	MBZKDBQDALOSRP	CC1(C=CC2=C(O1)C=C3C(=C2OC)C(=C(C(=O)O3)C4=CC=C(C=C4)OC)O)C	COc1ccc(-c2c(O)c3c(OC)c4c(cc3oc2=O)OC(C)(C)C=C4)cc1	0	543.187	565.169	272.097	560.213	584.213	705.24	727.222	353.124	722.266	746.266	Coumarins
9	ROSMARINIC ACID	DOUMFZQKYFQNTF-WUTVXBCWSA-N	DOUMFZQKYFQNTF	C1=CC(=C(C=C1C[C@H](C(=O)O)OC(=O)/C=C/C2=CC(=C(C=C2)O)O)O)O	O=C(C=Cc1ccc(O)c(O)c1)OC(Cc1ccc(O)c(O)c1)C(=O)O	0	523.145	545.127	262.076	540.172	564.172	685.198	707.18	343.103	702.225	726.225	Phenylpropanoids (C6-C3)
9	RUTOSIDE (RUTIN)	IKGXIBQEEMLURG-NVPNHPEKSA-N	IKGXIBQEEMLURG	C[C@H]1[C@@H]([C@H]([C@H]([C@@H](O1)OC[C@@H]2[C@H]([C@@H]([C@H]([C@@H](O2)OC3=C(OC4=CC(=CC(=C4C3=O)O)O)C5=CC(=C(C=C5)O)O)O)O)O)O)O)O	CC1OC(OCC2OC(Oc3c(-c4ccc(O)c(O)c4)oc4cc(O)cc(O)c4c3=O)C(O)C(O)C2O)C(O)C(O)C1O	0	773.214	795.196	387.111	790.241	814.241	935.267	957.249	468.137	952.294	976.294	Flavonoids
9	TRIDESACETOXYKHIVORIN	MGQUMSFBIYXTTE-FIYJXLSPSA-N	MGQUMSFBIYXTTE	C[C@@]12CCC3[C@]4([C@H](C[C@H](C(C4C[C@H]([C@]3([C@@]15[C@H](O5)C(=O)O[C@H]2C6=COC=C6)C)O)(C)C)O)O)C	CC1(C)C(O)CC(O)C2(C)C1CC(O)C1(C)C2CCC2(C)C(c3ccoc3)OC(=O)C3OC321	0	623.307	645.289	312.157	640.333	664.333	785.36	807.342	393.184	802.387	826.387	Triterpenoids
9	TRIGONELLINE	WWNNZCOKKKDOPX-UHFFFAOYSA-N	WWNNZCOKKKDOPX	C[N+]1=CC=CC(=C1)C(=O)[O-]	C[n+]1cccc(C(=O)[O-])c1	0	300.108	322.09	150.558	317.135	341.135	462.162	484.143	231.584	479.188	503.188
10	(S)-RUTARETIN	FVFQELHSZVFPDZ-VIFPVBQESA-N	JWWFVRMFYKPZNE	CC(C)([C@@H]1CC2=C(O1)C(=C3C(=C2)C=CC(=O)O3)O)O	CC(C)(O)C1Cc2cc3ccc(=O)oc3c(O)c2O1	0	425.145	447.127	213.076	442.171	466.171	587.198	609.18	294.103	604.225	628.225	Coumarins
10	1-(4-HYDROXYPHENYL)-3-[(2R,3R,4S,5S,6R)-3,4,5-TRIHYDROXY-6-(HYDROXYMETHYL)OXAN-2-YL]OXYPROPAN-1-ONE	NPAQHLFPEOMKAL-UXXRCYHCSA-N	NPAQHLFPEOMKAL	C1=CC(=CC=C1C(=O)CCO[C@H]2[C@@H]([C@H]([C@@H]([C@H](O2)CO)O)O)O)O	O=C(CCOC1OC(CO)C(O)C(O)C1O)c1ccc(O)cc1	0	491.176	513.158	246.092	508.203	532.203	653.23	675.212	327.118	670.256	694.256	Phenylethanoids (C6-C2)
10	3-O-METHYLQUERCETIN	WEPBGSIAWZTEJR-UHFFFAOYSA-N	WEPBGSIAWZTEJR	COC1=C(OC2=CC(=CC(=C2C1=O)O)O)C3=CC(=C(C=C3)O)O	COc1c(-c2ccc(O)c(O)c2)oc2cc(O)cc(O)c2c1=O	0	479.119	501.101	240.063	496.145	520.145	641.172	663.154	321.09	658.199	682.199	Flavonoids
10	5-O-METHYLGENISTEIN (ISOPRUNETIN)	YSINCDVRUMTOPK-UHFFFAOYSA-N	YSINCDVRUMTOPK	COC1=CC(=CC2=C1C(=O)C(=CO2)C3=CC=C(C=C3)O)O	COc1cc(O)cc2occ(-c3ccc(O)cc3)c(=O)c12	0	447.129	469.111	224.068	464.156	488.156	609.182	631.164	305.095	626.209	650.209	Isoflavonoids
10	8-PRENYLKAEMPFEROL (DESMETHYL ICARITIN)	NADCVNHITZNGJU-UHFFFAOYSA-N	NADCVNHITZNGJU	CC(=CCC1=C2C(=C(C=C1O)O)C(=O)C(=C(O2)C3=CC=C(C=C3)O)O)C	CC(C)=CCc1c(O)cc(O)c2c(=O)c(O)c(-c3ccc(O)cc3)oc12	0	517.171	539.153	259.089	534.197	558.197	679.224	701.206	340.116	696.251	720.251	Flavonoids
10	ABIETIC ACID	RSWGJHLUYNHPMX-ONCXSQPRSA-N	RSWGJHLUYNHPMX	CC(C)C1=CC2=CC[C@@H]3[C@@]([C@H]2CC1)(CCC[C@@]3(C)C(=O)O)C	CC(C)C1=CC2=CCC3C(C)(C(=O)O)CCCC3(C)C2CC1	0	465.285	487.267	233.146	482.312	506.312	627.338	649.32	314.173	644.365	668.365	Diterpenoids
10	ALIZARIN	RGCKGOZRHPZPFP-UHFFFAOYSA-N	RGCKGOZRHPZPFP	C1=CC=C2C(=C1)C(=O)C3=C(C2=O)C(=C(C=C3)O)O	O=C1C=Cc2c(c(O)c3ccccc3c2O)C1=O	0	403.103	425.085	202.055	420.129	444.129	565.156	587.138	283.082	582.183	606.183	Naphthalenes
10	APIGENIN DIMETHYL ETHER	LZERJKGWTQYMBB-UHFFFAOYSA-N	LZERJKGWTQYMBB	COC1=CC=C(C=C1)C2=CC(=O)C3=C(C=C(C=C3O2)OC)O	COc1ccc(-c2cc(=O)c3c(O)cc(OC)cc3o2)cc1	0	461.145	483.127	231.076	478.171	502.171	623.198	645.18	312.103	640.225	664.225	Flavonoids
10	ARTHONIOIC ACID	DGXLEDCXMIJNPJ-UHFFFAOYSA-N	DGXLEDCXMIJNPJ	CCCCCC(=O)CC1=C(C(=CC(=C1)O)O)C(=O)OC2=CC(=C(C(=C2)OC)C(=O)O)CC(=O)CCCCC	CCCCCC(=O)Cc1cc(O)cc(O)c1C(=O)Oc1cc(CC(=O)CCCCC)c(C(=O)O)c(OC)c1	0	691.297	713.278	346.152	708.323	732.323	853.35	875.332	427.179	870.376	894.376	Aromatic polyketides
10	BUTYL PARABEN	QFOHBWFCKVYLES-UHFFFAOYSA-N	QFOHBWFCKVYLES	CCCCOC(=O)C1=CC=C(C=C1)O	CCCCOC(=O)c1ccc(O)cc1	0	357.155	379.137	179.081	374.181	398.181	519.208	541.19	260.108	536.235	560.235	Phenolic acids (C6-C1)
10	Calycosin	ZZAJQOPSWWVMBI-UHFFFAOYSA-N	ZZAJQOPSWWVMBI	COC1=C(C=C(C=C1)C2=COC3=C(C2=O)C=CC(=C3)O)O	COC1=C(C=C(C=C1)C2=COC3=C(C2=O)C=CC(=C3)O)O	0	447.129	469.111	224.068	464.156	488.156	609.182	631.164	305.095	313.104	650.209	Isoflavonoids
10	CHLOROGENIC ACID	CWVRJTMFETXNAD-JUHZACGLSA-N	CWVRJTMFETXNAD	C1[C@H]([C@H]([C@@H](C[C@@]1(C(=O)O)O)OC(=O)/C=C/C2=CC(=C(C=C2)O)O)O)O	O=C(C=Cc1ccc(O)c(O)c1)OC1CC(O)(C(=O)O)CC(O)C1O	0	517.156	539.138	259.081	534.182	558.182	679.209	701.191	340.108	696.236	720.236	Phenylpropanoids (C6-C3)
10	CHOLIC ACID	BHQCQFFYRZLCQQ-OELDTZBJSA-N	BHQCQFFYRZLCQQ	C[C@H](CCC(=O)O)[C@H]1CC[C@@H]2[C@@]1([C@H](C[C@H]3[C@H]2[C@@H](C[C@H]4[C@@]3(CC[C@H](C4)O)C)O)O)C	CC(CCC(=O)O)C1CCC2C3C(O)CC4CC(O)CCC4(C)C3CC(O)C12C	0	571.348	593.33	286.178	588.375	612.375	733.401	755.383	367.204	750.428	774.428	Steroids
10	CHRYSOPHANOL	LQGUBLBATBMXHT-UHFFFAOYSA-N	LQGUBLBATBMXHT	CC1=CC2=C(C(=C1)O)C(=O)C3=C(C2=O)C=CC=C3O	Cc1cc(O)c2c(c1)C(=O)c1cccc(O)c1C2=O	0	417.118	439.1	209.063	434.145	458.145	579.172	601.154	290.09	596.198	620.198	Polycyclic aromatic polyketides
10	CIANIDANOL	PFTAWBLQPZVEMU-DZGCQCFKSA-N	PFTAWBLQPZVEMU	C1[C@@H]([C@H](OC2=CC(=CC(=C21)O)O)C3=CC(=C(C=C3)O)O)O	Oc1cc(O)c2c(c1)OC(c1ccc(O)c(O)c1)C(O)C2	0	453.14	475.122	227.073	470.166	494.166	615.193	637.175	308.1	632.219	656.219	Flavonoids
10	CINCHONIDINE	KMPWYEUPVWOPIM-KODHJQJWSA-N	KMPWYEUPVWOPIM	C=C[C@H]1CN2CC[C@H]1C[C@H]2[C@@H](C3=CC=NC4=CC=CC=C34)O	C=CC1CN2CCC1CC2C(O)c1ccnc2ccccc12	0	457.234	479.216	229.121	474.26	498.26	619.287	641.269	310.147	636.314	660.314	Tryptophan alkaloids
10	Coniferyl Alcohol	JMFRWRFFLBVWSI-NSCUHMNNSA-N	JMFRWRFFLBVWSI	COC1=C(C=CC(=C1)/C=C/CO)O	COC1=C(C=CC(=C1)/C=C/CO)O	0	343.139	365.121	172.073	360.166	384.166	505.193	527.174	253.1	261.11	546.219	Phenylpropanoids (C6-C3)
10	CUCURBITACIN I	NISPVUDLMHQFRQ-MKIKIEMVSA-N	LIIOJBIJVPGVGO	C[C@@]12C[C@H]([C@@H]([C@]1(CC(=O)[C@@]3([C@H]2CC=C4[C@H]3C=C(C(=O)C4(C)C)O)C)C)[C@](C)(C(=O)/C=C/C(C)(C)O)O)O	CC(C)(O)C=CC(=O)C(C)(O)C1C(O)CC2(C)C3C=CC4C(CC(=O)C(=O)C4(C)C)C3(C)C(=O)CC12C	0	677.354	699.336	339.18	694.38	718.38	839.407	861.389	420.207	856.433	880.433	Triterpenoids
10	DANTHRON	QBPFLULOKWLNNW-UHFFFAOYSA-N	QBPFLULOKWLNNW	C1=CC2=C(C(=C1)O)C(=O)C3=C(C2=O)C=CC=C3O	O=C1c2cccc(O)c2C(=O)c2c(O)cccc21	0	403.103	425.085	202.055	420.129	444.129	565.156	587.138	283.082	582.183	606.183	Polycyclic aromatic polyketides
10	DIHYDROMUNDULETONE	RMVZECFNOTWEKD-UHFFFAOYSA-N	RMVZECFNOTWEKD	CC1(C=CC2=C(O1)C=CC(=C2OC)CC(=O)C3=C(C=C4C(=C3)CC(C(O4)(C)C)O)O)C	COc1c(CC(=O)c2cc3c(cc2O)OC(C)(C)C(O)C3)ccc2c1C=CC(C)(C)O2	0	587.249	609.231	294.128	604.276	628.276	749.302	771.284	375.155	766.329	790.329
10	EQUILIN	WKRLQDKEXYKHJB-HFTRVMKXSA-N	WKRLQDKEXYKHJB	C[C@]12CC[C@H]3C(=CCC4=C3C=CC(=C4)O)[C@@H]1CCC2=O	CC12CCC3c4ccc(O)cc4C=CC3C1CCC2=O	0	431.207	453.189	216.107	448.233	472.233	593.26	615.242	297.134	610.287	634.287	Steroids
10	ERGONOVINE	WVVSZNPYNCNODU-XTQGRXLLSA-N	WVVSZNPYNCNODU	C[C@@H](CO)NC(=O)[C@H]1CN([C@@H]2CC3=CNC4=CC=CC(=C34)C2=C1)C	CC(CO)NC(=O)C1C=C2c3cccc4[nH]cc(c34)CC2N(C)C1	0	488.24	510.222	244.623	505.266	529.266	650.293	672.275	325.65	667.319	691.319	Tryptophan alkaloids
10	ESTRIOL	PROQIPRRNZUXQM-ZXXIGWHRSA-N	PROQIPRRNZUXQM	C[C@]12CC[C@H]3[C@H]([C@@H]1C[C@H]([C@@H]2O)O)CCC4=C3C=CC(=C4)O	CC12CCC3c4ccc(O)cc4CCC3C1CC(O)C2O	0	451.233	473.215	226.12	468.26	492.26	613.286	635.268	307.147	630.313	654.313	Steroids
10	FORMONONETIN	HKQYGTCOTHHOMP-UHFFFAOYSA-N	HKQYGTCOTHHOMP	COC1=CC=C(C=C1)C2=COC3=C(C2=O)C=CC(=C3)O	COc1ccc(-c2coc3cc(O)ccc3c2=O)cc1	0	431.134	453.116	216.071	448.161	472.161	593.187	615.169	297.097	610.214	634.214	Isoflavonoids
10	FRAXETIN	HAVWRBANWNTOJX-UHFFFAOYSA-N	HAVWRBANWNTOJX	COC1=C(C(=C2C(=C1)C=CC(=O)O2)O)O	COc1cc2ccc(=O)oc2c(O)c1O	0	371.098	393.08	186.053	388.124	412.124	533.151	555.133	267.079	550.178	574.178	Coumarins
10	GOSSYPETIN	YRRAGUMVDQQZIY-UHFFFAOYSA-N	YRRAGUMVDQQZIY	C1=CC(=C(C=C1C2=C(C(=O)C3=C(O2)C(=C(C=C3O)O)O)O)O)O	O=c1c(O)c(-c2ccc(O)c(O)c2)oc2c(O)c(O)cc(O)c12	0	481.098	503.08	241.053	498.125	522.125	643.151	665.133	322.079	660.178	684.178	Flavonoids
10	HYDROXYPROGESTERONE	DBPWSSGDRRHUNT-CEGNMAFCSA-N	DBPWSSGDRRHUNT	CC(=O)[C@]1(CC[C@@H]2[C@@]1(CC[C@H]3[C@H]2CCC4=CC(=O)CC[C@]34C)C)O	CC(=O)C1(O)CCC2C3CC=C4CC(=O)CCC4(C)C3CCC21C	0	493.28	515.262	247.144	510.307	534.307	655.333	677.315	328.17	672.36	696.36	Steroids
10	HYOSCYAMINE	RKUNBYITZUJHSG-UHFFFAOYSA-N	RKUNBYITZUJHSG	CN1C2CCC1CC(C2)OC(=O)C(CO)C3=CC=CC=C3	CN1C2CCC1CC(OC(=O)C(CO)c1ccccc1)C2	0	452.228	474.21	226.618	469.255	493.255	614.282	636.264	307.644	631.308	655.308	Ornithine alkaloids
10	IRIGENIN	TUGWPJJTQNLKCL-UHFFFAOYSA-N	TUGWPJJTQNLKCL	COC1=CC(=CC(=C1OC)O)C2=COC3=C(C2=O)C(=C(C(=C3)O)OC)O	COc1cc(-c2coc3cc(O)c(OC)c(O)c3c2=O)cc(O)c1OC	0	523.145	545.127	262.076	540.172	564.172	685.198	707.18	343.103	702.225	726.225	Isoflavonoids
10	KUHLMANNIN	ABUBCBFUQXIEAU-UHFFFAOYSA-N	ABUBCBFUQXIEAU	COC1=C(C=C2C(=CC(=O)OC2=C1OC)C3=CC=CC=C3)O	COc1c(O)cc2c(-c3ccccc3)cc(=O)oc2c1OC	0	461.145	483.127	231.076	478.171	502.171	623.198	645.18	312.103	640.225	664.225	Flavonoids
10	KUROMANIN	RKWHWFONKJEUEF-GQUPQBGVSA-O	RKWHWFONKJEUEF	C1=CC(=C(C=C1C2=[O+]C3=CC(=CC(=C3C=C2OC4C(C(C(C(O4)CO)O)O)O)O)O)O)O	OCC1OC(Oc2cc3c(O)cc(O)cc3[o+]c2-c2ccc(O)c(O)c2)C(O)C(O)C1O	1	611.161	317.075	306.084	314.597	326.597	773.214	398.102	387.111	395.624	407.624
10	MAESOPSIN	LOFYFDPXORJJEE-UHFFFAOYSA-N	LOFYFDPXORJJEE	C1=CC(=CC=C1CC2(C(=O)C3=C(C=C(C=C3O2)O)O)O)O	O=C1c2c(O)cc(O)cc2OC1(O)Cc1ccc(O)cc1	0	451.124	473.106	226.066	468.151	492.151	613.177	635.159	307.092	630.204	654.204	Flavonoids
10	OLEOSIDE 11-METHYL ESTER	XSCVKBFEPYGZSL-JYVCFIOWSA-N	QYTFUUGRKFACBM	C/C=C/1\[C@@H](C(=CO[C@H]1O[C@H]2[C@@H]([C@H]([C@@H]([C@H](O2)CO)O)O)O)C(=O)OC)CC(=O)O	CC=C1C(OC2OC(CO)C(O)C(O)C2O)OC=C(C(=O)OC)C1CC(=O)O	0	567.192	589.174	284.1	584.219	608.219	729.246	751.228	365.127	746.272	770.272	Monoterpenoids
10	PSEUDOEPHEDRINE	KWGRBVOPPLSCSI-WCBMZHEXSA-N	KWGRBVOPPLSCSI	C[C@@H]([C@H](C1=CC=CC=C1)O)NC	CNC(C)C(O)c1ccccc1	0	328.176	350.158	164.592	345.202	369.202	490.229	512.211	245.618	507.256	531.256	Pseudoalkaloids
10	SINAPIC ACID	PCMORTLOPMLEFB-ONEGZZNKSA-N	PCMORTLOPMLEFB	COC1=CC(=CC(=C1O)OC)/C=C/C(=O)O	COc1cc(C=CC(=O)O)cc(OC)c1O	0	387.129	409.111	194.068	404.156	428.156	549.182	571.164	275.095	566.209	590.209	Phenylpropanoids (C6-C3)
10	VERATRIC ACID	DAUAQNGYDSHRET-UHFFFAOYSA-N	DAUAQNGYDSHRET	COC1=C(C=C(C=C1)C(=O)O)OC	COc1ccc(C(=O)O)cc1OC	0	345.118	367.1	173.063	362.145	386.145	507.172	529.154	254.09	524.198	548.198	Phenolic acids (C6-C1);Phenylpropanoids (C6-C3)
11	AGARIC ACID	HZLCGUXUOFWCCN-UHFFFAOYSA-N	HZLCGUXUOFWCCN	CCCCCCCCCCCCCCCCC(C(=O)O)C(CC(=O)O)(C(=O)O)O	CCCCCCCCCCCCCCCCC(C(=O)O)C(O)(CC(=O)O)C(=O)O	0	579.338	601.32	290.173	596.365	620.365	741.391	763.373	371.199	758.418	782.418	Fatty Acids and Conjugates
11	ALEURETIC ACID	MEHUJCGAYMDLEL-CABCVRRESA-N	MEHUJCGAYMDLEL	C(CCC[C@H]([C@H](CCCCCCO)O)O)CCCC(=O)O	O=C(O)CCCCCCCC(O)C(O)CCCCCCO	0	467.286	489.267	234.146	484.312	508.312	629.339	651.321	315.173	646.365	670.365	Fatty Acids and Conjugates
11	ALPHA-TOCHOPHEROL	GVJHHUAWPYXKBD-UHFFFAOYSA-N	GVJHHUAWPYXKBD	CC1=C(C2=C(CCC(O2)(C)CCCC(C)CCCC(C)CCCC(C)C)C(=C1O)C)C	Cc1c(C)c2c(c(C)c1O)CCC(C)(CCCC(C)CCCC(C)CCCC(C)C)O2	0	593.442	615.424	297.224	610.468	634.468	755.495	777.477	378.251	772.522	796.522	Meroterpenoids
11	AMPHOTERICIN B	APKFDSVGJQXUKY-INPOYWNPSA-N	APKFDSVGJQXUKY	C[C@H]1/C=C/C=C/C=C/C=C/C=C/C=C/C=C/[C@@H](C[C@H]2[C@@H]([C@H](C[C@](O2)(C[C@H](C[C@H]([C@@H](CC[C@H](C[C@H](CC(=O)O[C@H]([C@@H]([C@@H]1O)C)C)O)O)O)O)O)O)O)C(=O)[O-])O[C@H]3[C@H]([C@H]([C@@H]([C@H](O3)C)O)[NH3+])O	CC1C=CC=CC=CC=CC=CC=CC=CC(OC2OC(C)C(O)C(N)C2O)CC2OC(O)(CC(O)CC(O)C(O)CCC(O)CC(O)CC(=O)OC(C)C(C)C1O)CC(O)C2C(=O)O	0	1086.55	1108.53	543.778	1103.57	1127.57	1248.6	1270.58	624.805	1265.63	1289.63	Macrolides
11	ANDROSTERONE	QGXBDMJGAMFCBF-HLUDHZFRSA-N	QGXBDMJGAMFCBF	C[C@]12CC[C@H](C[C@@H]1CC[C@@H]3[C@@H]2CC[C@]4([C@H]3CCC4=O)C)O	CC12CCC3C(CCC4CC(O)CCC43C)C1CCC2=O	0	453.285	475.267	227.146	470.312	494.312	615.338	637.32	308.173	632.365	656.365	Steroids
11	ARTENIMOL	BJDCWCLMFKKGEE-KDTBHNEXSA-N	BJDCWCLMFKKGEE	C[C@@H]1CC[C@H]2[C@H]([C@@H](O[C@H]3[C@@]24[C@H]1CC[C@](O3)(OO4)C)O)C	CC1CCC2C(C)C(O)OC3OC4(C)CCC1C32OO4	0	447.223	469.205	224.115	464.249	488.249	609.276	631.258	305.142	626.303	650.303	Sesquiterpenoids
11	AVOCADYNE	OHLQBKZXSJYBMK-UHFFFAOYSA-N	OHLQBKZXSJYBMK	C#CCCCCCCCCCCCC(CC(CO)O)O	C#CCCCCCCCCCCCC(O)CC(O)CO	0	447.296	469.278	224.151	464.322	488.322	609.349	631.331	305.178	626.376	650.376
11	AZELAIC ACID	BDJRBEYXGGNYIS-UHFFFAOYSA-N	BDJRBEYXGGNYIS	[H+].[H+].C(CCCC(=O)[O-])CCCC(=O)[O-]	O=C(O)CCCCCCCC(=O)O	0	351.165	373.147	176.086	368.192	392.192	513.219	535.201	257.113	530.245	554.245	Fatty Acids and Conjugates
11	BATYL ALCOHOL	OGBUMNBNEWYMNJ-UHFFFAOYSA-N	OGBUMNBNEWYMNJ	CCCCCCCCCCCCCCCCCCOCC(CO)O	CCCCCCCCCCCCCCCCCCOCC(O)CO	0	507.39	529.372	254.198	524.416	548.416	669.443	691.425	335.225	686.469	710.469	Glycerolipids
11	BETA-AMYRIN	JFSHUTJDVKUMTJ-QHPUVITPSA-N	JFSHUTJDVKUMTJ	C[C@@]12CC[C@@]3(C(=CC[C@H]4[C@]3(CC[C@@H]5[C@@]4(CC[C@@H](C5(C)C)O)C)C)[C@@H]1CC(CC2)(C)C)C	CC1(C)CCC2(C)CCC3(C)C(=CCC4C5(C)CCC(O)C(C)(C)C5CCC43C)C2C1	0	589.447	611.429	295.227	606.473	630.473	751.5	773.482	376.254	768.527	792.527	Triterpenoids
11	BETA-SITOSTEROL	KZJWDPNRJALLNS-VJSFXXLFSA-N	KZJWDPNRJALLNS	CC[C@H](CC[C@@H](C)[C@H]1CC[C@@H]2[C@@]1(CC[C@H]3[C@H]2CC=C4[C@@]3(CC[C@@H](C4)O)C)C)C(C)C	CCC(CCC(C)C1CCC2C3CC=C4CC(O)CCC4(C)C3CCC12C)C(C)C	0	577.447	599.429	289.227	594.473	618.473	739.5	761.482	370.254	756.527	780.527	Steroids
11	BROMO-3-HYDROXY-4-(SUCCIN-2-YL)-CARYOLANE GAMMA-LACTONE	CWCXONZIEDNVKI-PQBTTZHESA-N	CWCXONZIEDNVKI	CC1(CC2C1CC[C@@]3(CCC4[C@]2(C3)OC(=O)C4CC(=O)O)CBr)C	CC1(C)CC2C1CCC1(CBr)CCC3C(CC(=O)O)C(=O)OC32C1	0	561.17	583.152	281.089	578.196	602.196	723.223	745.205	362.115	740.25	764.25	Sesquiterpenoids
11	CANTHAXANTHIN (EUGLENANONE)	FDSDTBUPSURDBL-DKLMTRRASA-N	FDSDTBUPSURDBL	CC1=C(C(CCC1=O)(C)C)/C=C/C(=C/C=C/C(=C/C=C/C=C(/C=C/C=C(/C=C/C2=C(C(=O)CCC2(C)C)C)\C)\C)/C)/C	CC(C=CC=C(C)C=CC1=C(C)C(=O)CCC1(C)C)=CC=CC=C(C)C=CC=C(C)C=CC1=C(C)C(=O)CCC1(C)C	0	727.457	749.439	364.232	744.484	768.484	889.511	911.493	445.259	906.537	930.537	Carotenoids (C40)
11	CAPERATIC ACID	HMJJWFFZRCLIDN-UHFFFAOYSA-N	HMJJWFFZRCLIDN	CCCCCCCCCCCCCCC(C(=O)O)C(CC(=O)OC)(C(=O)O)O	CCCCCCCCCCCCCCC(C(=O)O)C(O)(CC(=O)OC)C(=O)O	0	565.322	587.304	283.165	582.349	606.349	727.376	749.358	364.191	744.402	768.402	Fatty Acids and Conjugates
11	CAPSAICIN	YKPUWZUDDOIDPM-SOFGYWHQSA-N	YKPUWZUDDOIDPM	CC(C)/C=C/CCCCC(=O)NCC1=CC(=C(C=C1)O)OC	COc1cc(CNC(=O)CCCCC=CC(C)C)ccc1O	0	468.26	490.242	234.633	485.286	509.286	630.313	652.295	315.66	647.34	671.34	Pseudoalkaloids
11	CHAULMOOGRIC ACID	XMVQWNRDPAAMJB-UHFFFAOYSA-N	XMVQWNRDPAAMJB	C1CC(C=C1)CCCCCCCCCCCCC(=O)O	O=C(O)CCCCCCCCCCCCC1C=CCC1	0	443.301	465.283	222.154	460.327	484.327	605.354	627.336	303.181	622.381	646.381	Fatty Acids and Conjugates
11	CHENODIOL	RUDATBOHQWOJDD-BSWAIDMHSA-N	RUDATBOHQWOJDD	C[C@H](CCC(=O)O)[C@H]1CC[C@@H]2[C@@]1(CC[C@H]3[C@H]2[C@@H](C[C@H]4[C@@]3(CC[C@H](C4)O)C)O)C	CC(CCC(=O)O)C1CCC2C3C(O)CC4CC(O)CCC4(C)C3CCC12C	0	555.353	577.335	278.18	572.38	596.38	717.407	739.388	359.207	734.433	758.433	Steroids
11	CHOLECALCIFEROL	QYSXJUFSXHHAJI-YRZJJWOYSA-N	QYSXJUFSXHHAJI	C[C@H](CCCC(C)C)[C@H]1CC[C@@H]\2[C@@]1(CCC/C2=C\C=C/3\C[C@H](CCC3=C)O)C	C=C1CCC(O)CC1=CC=C1CCCC2(C)C1CCC2C(C)CCCC(C)C	0	547.4	569.382	274.204	564.426	588.426	709.453	731.435	355.23	726.48	750.48	Steroids
11	CHOLESTEROL	HVYWMOMLDIMFJA-DPAQBDIFSA-N	HVYWMOMLDIMFJA	C[C@H](CCCC(C)C)[C@H]1CC[C@@H]2[C@@]1(CC[C@H]3[C@H]2CC=C4[C@@]3(CC[C@@H](C4)O)C)C	CC(C)CCCC(C)C1CCC2C3CC=C4CC(O)CCC4(C)C3CCC12C	0	549.415	571.397	275.211	566.442	590.442	711.469	733.451	356.238	728.495	752.495	Steroids
11	COLFORSIN	OHCQJHSOBUTRHG-KGGHGJDLSA-N	OHCQJHSOBUTRHG	CC(=O)O[C@H]1[C@H]([C@@H]2[C@]([C@H](CCC2(C)C)O)([C@@]3([C@@]1(O[C@@](CC3=O)(C)C=C)C)O)C)O	C=CC1(C)CC(=O)C2(O)C(C)(O1)C(OC(C)=O)C(O)C1C(C)(C)CCC(O)C12C	0	573.291	595.273	287.149	590.318	614.318	735.344	757.326	368.176	752.371	776.371	Diterpenoids
11	DOCOSANOL	NOPFSRXAKWQILS-UHFFFAOYSA-N	NOPFSRXAKWQILS	CCCCCCCCCCCCCCCCCCCCCCO	CCCCCCCCCCCCCCCCCCCCCCO	0	489.415	511.397	245.211	506.442	530.442	651.469	673.451	326.238	668.495	692.495	Fatty acyls
11	EUPHOL	CAHGCLMLTWQZNJ-WZLOIPHISA-N	CAHGCLMLTWQZNJ	C[C@H](CCC=C(C)C)[C@@H]1CC[C@]2([C@]1(CCC3=C2CC[C@@H]4[C@@]3(CC[C@@H](C4(C)C)O)C)C)C	CC(C)=CCCC(C)C1CCC2(C)C3=C(CCC12C)C1(C)CCC(O)C(C)(C)C1CC3	0	589.447	611.429	295.227	606.473	630.473	751.5	773.482	376.254	768.527	792.527	Triterpenoids
11	FARNESOL	CRDAMVZIKSXKFV-UHFFFAOYSA-N	CRDAMVZIKSXKFV	CC(=CCCC(=CCCC(=CCO)C)C)C	CC(C)=CCCC(C)=CCCC(C)=CCO	0	385.259	407.241	193.133	402.285	426.285	547.312	569.294	274.16	564.339	588.339	Sesquiterpenoids;Monoterpenoids
11	FUCOSTANOL	LGJMUZUPVCAVPU-HRJGVYIJSA-N	LGJMUZUPVCAVPU	CC[C@H](CC[C@@H](C)[C@H]1CC[C@@H]2[C@@]1(CC[C@H]3[C@H]2CC[C@@H]4[C@@]3(CC[C@@H](C4)O)C)C)C(C)C	CCC(CCC(C)C1CCC2C3CCC4CC(O)CCC4(C)C3CCC12C)C(C)C	0	579.462	601.444	290.235	596.489	620.489	741.516	763.498	371.261	758.542	782.542	Steroids
11	LITHOCHOL-11-ENIC ACID	FEGCPHIPSRBREU-UHFFFAOYSA-N	FEGCPHIPSRBREU	CC(CCC(=O)O)C1CCC2C1(C=CC3C2CCC4C3(CCC(C4)O)C)C	CC(CCC(=O)O)C1CCC2C3CCC4CC(O)CCC4(C)C3C=CC12C	0	537.343	559.325	269.175	554.369	578.369	699.396	721.378	350.202	716.423	740.423	Steroids
11	MENTHOL(-)	NOOLISFMXDJSKH-KXUCPTDWSA-N	NOOLISFMXDJSKH	C[C@@H]1CC[C@H]([C@@H](C1)O)C(C)C	CC1CCC(C(C)C)C(O)C1	0	319.212	341.194	160.11	336.239	360.239	481.265	503.247	241.136	498.292	522.292	Monoterpenoids
11	MONENSIN	GAOZTHIDHYLHMS-UHFFFAOYSA-N	GAOZTHIDHYLHMS	CCC1(CCC(O1)C2(CCC3(O2)CC(C(C(O3)C(C)C(C(C)C(=O)O)OC)C)O)C)C4C(CC(O4)C5C(CC(C(O5)(CO)O)C)C)C	CCC1(C2OC(C3OC(O)(CO)C(C)CC3C)CC2C)CCC(C2(C)CCC3(CC(O)C(C)C(C(C)C(OC)C(C)C(=O)O)O3)O2)O1	0	833.49	855.472	417.249	850.516	874.516	995.543	1017.53	498.275	1012.57	1036.57	Polyethers
11	NEROL	GLZPCOQZEFWAFX-YFHOEESVSA-N	GLZPCOQZEFWAFX	CC(=CCC/C(=C\CO)/C)C	CC(C)=CCCC(C)=CCO	0	317.196	339.178	159.102	334.223	358.223	479.25	501.232	240.128	496.276	520.276	Monoterpenoids
11	NYSTATIN	VQOXZBDYSJBXMA-UHFFFAOYSA-N	VQOXZBDYSJBXMA	CC1C=CC=CCCC=CC=CC=CC=CC(CC2C(C(CC(O2)(CC(C(CCC(CC(CC(CC(=O)OC(C(C1O)C)C)O)O)O)O)O)O)O)C(=O)O)OC3C(C(C(C(O3)C)O)N)O	CC1C=CC=CCCC=CC=CC=CC=CC(OC2OC(C)C(O)C(N)C2O)CC2OC(O)(CC(O)C(O)CCC(O)CC(O)CC(O)CC(=O)OC(C)C(C)C1O)CC(O)C2C(=O)O	0	1088.56	1110.55	544.786	1105.59	1129.59	1250.62	1272.6	625.812	1267.64	1291.64	Macrolides
11	OUABAIN	LPMXVESGRSUGHW-HBYQJFLCSA-N	LPMXVESGRSUGHW	C[C@H]1[C@@H]([C@H]([C@H]([C@@H](O1)O[C@H]2C[C@H]([C@@]3([C@@H]4[C@@H](CC[C@@]3(C2)O)[C@]5(CC[C@@H]([C@]5(C[C@H]4O)C)C6=CC(=O)OC6)O)CO)O)O)O)O	CC1OC(OC2CC(O)C3(CO)C4C(O)CC5(C)C(C6=CC(=O)OC6)CCC5(O)C4CCC3(O)C2)C(O)C(O)C1O	0	747.344	769.326	374.176	764.37	788.37	909.397	931.379	455.202	926.424	950.424	Steroids
11	PSEUDO-ANISATIN	NOHXYGXFTACADH-UHFFFAOYSA-N	NOHXYGXFTACADH	CC1CC(C2(C13CC(=O)C(C2(COC(=O)C3)C)(C)O)O)O	CC1CC(O)C2(O)C13CC(=O)OCC2(C)C(C)(O)C(=O)C3	0	461.202	483.184	231.105	478.229	502.229	623.256	645.237	312.131	640.282	664.282	Sesquiterpenoids
11	RETINOL	FPIPGXGPPPQFEQ-OVSJKPMPSA-N	FPIPGXGPPPQFEQ	CC1=C(C(CCC1)(C)C)/C=C/C(=C/C=C/C(=C/CO)/C)/C	CC(C=CC1=C(C)CCCC1(C)C)=CC=CC(C)=CCO	0	449.29	471.272	225.149	466.317	490.317	611.344	633.325	306.175	628.37	652.37	Apocarotenoids;Diterpenoids
11	SOLANESYL ACETATE	JQXXWBAHSBAIEK-SHQQJEAKSA-N	JQXXWBAHSBAIEK	CC(=CCC/C(=C/CC/C(=C/CC/C(=C/CC/C(=C/CC/C(=C/CC/C(=C/CC/C(=C/CC/C(=C/COC(=O)C)/C)/C)/C)/C)/C)/C)/C)/C)C	CC(=O)OCC=C(C)CCC=C(C)CCC=C(C)CCC=C(C)CCC=C(C)CCC=C(C)CCC=C(C)CCC=C(C)CCC=C(C)C	0	835.645	857.627	418.326	852.672	876.672	997.698	1019.68	499.353	1014.72	1038.72	Polyprenols
11	SOLASODINE	KWVISVAMQJWJSZ-UHFFFAOYSA-N	KWVISVAMQJWJSZ	CC1CCC2(C(C3C(O2)CC4C3(CCC5C4CC=C6C5(CCC(C6)O)C)C)C)NC1	CC1CCC2(NC1)OC1CC3C4CC=C5CC(O)CCC5(C)C4CCC3(C)C1C2C	0	576.39	598.372	288.699	593.417	617.417	738.443	760.425	369.725	755.47	779.47	Pseudoalkaloids
11	UBIDECARENEONE	ACTIUHUUMQJHFO-AKWRHDLLSA-N	ACTIUHUUMQJHFO	CC1=C(C(=O)C(=C(C1=O)OC)OC)C/C=C(\C)/CC/C=C(\C)/CC/C=C(\C)/CC/C=C(/C)\CC/C=C(\C)/CC/C=C(\C)/CC/C=C(\C)/CC/C=C(\C)/CC/C=C(\C)/CCC=C(C)C	COc1c(O)c(C)c(C=CC(C)=CCC=C(C)CCC=C(C)CCC=C(C)CCC=C(C)CCC=C(C)CCC=C(C)CCC=C(C)CCC=C(C)CCC=C(C)C)c(O)c1OC	0	1025.74	1047.73	513.376	1042.77	1066.77	1187.8	1209.78	594.403	1204.82	1228.82	Meroterpenoids
12	1-MONOPALMITIN	QHZLMUACJMDIAE-UHFFFAOYSA-N	QHZLMUACJMDIAE	CCCCCCCCCCCCCCCC(=O)OCC(CO)O	CCCCCCCCCCCCCCCC(=O)OCC(O)CO	0	493.338	515.32	247.172	510.364	534.364	655.391	677.373	328.199	672.417	696.417	Glycerolipids
12	2-HYDROXY-5 (6)EPOXY-TETRAHYDROCARYOPHYLLENE	KGYCKUADVHYVLM-UHFFFAOYSA-N	KGYCKUADVHYVLM	CC1(CC2C1CCC3(C(O3)CCC2(C)O)C)C	CC1(C)CC2C1CCC1(C)OC1CCC2(C)O	0	401.254	423.236	201.131	418.28	442.28	563.307	585.289	282.157	580.334	604.334	Sesquiterpenoids
12	2-HYDROXYCHALCONE	UDOOPSJCRMKSGL-ZHACJKMWSA-N	UDOOPSJCRMKSGL	C1=CC=C(C=C1)C(=O)/C=C/C2=CC=CC=C2O	O=C(C=Cc1ccccc1O)c1ccccc1	0	387.144	409.126	194.076	404.171	428.171	549.198	571.18	275.102	566.224	590.224	Flavonoids
12	3-HYDROXY-4-(SUCCIN-2-YL)-CARYOLANE DELTA-LACTONE	QKVNMVAISCKGFO-NYWNYWLFSA-N	QKVNMVAISCKGFO	C[C@@]12CCC3C(CC(=O)O[C@]3(C1)C4CC(C4CC2)(C)C)C(=O)O	CC12CCC3C(CC3(C)C)C3(C1)OC(=O)CC(C(=O)O)C3CC2	0	483.259	505.241	242.133	500.286	524.286	645.313	667.295	323.16	662.339	686.339	Sesquiterpenoids
12	3-NOR-3-OXOPANASINSAN-6-OL	UHRWOVVMQAASAO-UHFFFAOYSA-N	UHRWOVVMQAASAO	CC1(CC23C1CCC2(C(CCC3=O)O)C)C	CC1(C)CC23C(=O)CCC(O)C2(C)CCC13	0	385.223	407.204	193.115	402.249	426.249	547.276	569.258	274.142	564.302	588.302	Sesquiterpenoids
12	5ALPHA-CHOLESTAN-3BETA-OL-6-ONE	JQMQKOQOLPGBBE-UHFFFAOYSA-N	JQMQKOQOLPGBBE	CC(C)CCCC(C)C1CCC2C1(CCC3C2CC(=O)C4C3(CCC(C4)O)C)C	CC(C)CCCC(C)C1CCC2C3CC(=O)C4CC(O)CCC4(C)C3CCC12C	0	565.41	587.392	283.209	582.437	606.437	727.464	749.446	364.235	744.49	768.49	Steroids
12	7-OXOCHOLESTEROL	YIKKMWSQVKJCOP-ABXCMAEBSA-N	YIKKMWSQVKJCOP	C[C@H](CCCC(C)C)[C@H]1CC[C@@H]2[C@@]1(CC[C@H]3[C@H]2C(=O)C=C4[C@@]3(CC[C@@H](C4)O)C)C	CC(C)CCCC(C)C1CCC2C3C(=O)C=C4CC(O)CCC4(C)C3CCC12C	0	563.395	585.377	282.201	580.421	604.421	725.448	747.43	363.228	742.475	766.475	Steroids
12	ABIETIC ACID	RSWGJHLUYNHPMX-ONCXSQPRSA-N	RSWGJHLUYNHPMX	CC(C)C1=CC2=CC[C@@H]3[C@@]([C@H]2CC1)(CCC[C@@]3(C)C(=O)O)C	CC(C)C1=CC2=CCC3C(C)(C(=O)O)CCCC3(C)C2CC1	0	465.285	487.267	233.146	482.312	506.312	627.338	649.32	314.173	644.365	668.365	Diterpenoids
12	ANDROGRAPANIN	WKKBRRFSRMDTJB-JYBIWHBTSA-N	WKKBRRFSRMDTJB	C[C@]1(CCC[C@@]2([C@@H]1CCC(=C)[C@H]2CCC3=CCOC3=O)C)CO	C=C1CCC2C(C)(CO)CCCC2(C)C1CCC1=CCOC1=O	0	481.28	503.262	241.144	498.307	522.307	643.333	665.315	322.17	660.36	684.36	Diterpenoids
12	ARACHIDIC ACID	VKOBVWXKNCXXDE-UHFFFAOYSA-N	VKOBVWXKNCXXDE	CCCCCCCCCCCCCCCCCCCC(=O)O	CCCCCCCCCCCCCCCCCCCC(=O)O	0	475.363	497.345	238.185	492.39	516.39	637.417	659.399	319.212	654.443	678.443	Fatty Acids and Conjugates
12	Astragaloside Iv	QMNWISYXSJWHRY-YLNUDOOFSA-N	QMNWISYXSJWHRY	C[C@]12CC[C@@]34C[C@@]35CC[C@@H](C([C@@H]5[C@H](C[C@H]4[C@@]1(C[C@@H]([C@@H]2[C@]6(CC[C@H](O6)C(C)(C)O)C)O)C)O[C@H]7[C@@H]([C@H]([C@@H]([C@H](O7)CO)O)O)O)(C)C)O[C@H]8[C@@H]([C@H]([C@@H](CO8)O)O)O	C[C@]12CC[C@@]34C[C@@]35CC[C@@H](C([C@@H]5[C@H](C[C@H]4[C@@]1(C[C@@H]([C@@H]2[C@]6(CC[C@H](O6)C(C)(C)O)C)O)C)O[C@H]7[C@@H]([C@H]([C@@H]([C@H](O7)CO)O)O)O)(C)C)O[C@H]8[C@@H]([C@H]([C@@H](CO8)O)O)O	0	947.521	969.503	474.264	964.548	988.548	1109.57	1131.56	555.291	563.301	1150.6	Triterpenoids
12	BETULIN	FVWJYYTZTCVBKE-ROUWMTJPSA-N	FVWJYYTZTCVBKE	CC(=C)[C@@H]1CC[C@]2([C@H]1[C@H]3CC[C@@H]4[C@]5(CC[C@@H](C([C@@H]5CC[C@]4([C@@]3(CC2)C)C)(C)C)O)C)CO	C=C(C)C1CCC2(CO)CCC3(C)C(CCC4C5(C)CCC(O)C(C)(C)C5CCC43C)C12	0	605.442	627.424	303.224	622.468	646.468	767.495	789.477	384.251	784.522	808.522	Triterpenoids
12	Biochanin A	WUADCCWRTIWANL-UHFFFAOYSA-N	WUADCCWRTIWANL	COC1=CC=C(C=C1)C2=COC3=CC(=CC(=C3C2=O)O)O	COC1=CC=C(C=C1)C2=COC3=CC(=CC(=C3C2=O)O)O	0	447.129	469.111	224.068	464.156	488.156	609.182	631.164	305.095	313.104	650.209	Isoflavonoids
12	CHOLIC ACID	BHQCQFFYRZLCQQ-OELDTZBJSA-N	BHQCQFFYRZLCQQ	C[C@H](CCC(=O)O)[C@H]1CC[C@@H]2[C@@]1([C@H](C[C@H]3[C@H]2[C@@H](C[C@H]4[C@@]3(CC[C@H](C4)O)C)O)O)C	CC(CCC(=O)O)C1CCC2C3C(O)CC4CC(O)CCC4(C)C3CC(O)C12C	0	571.348	593.33	286.178	588.375	612.375	733.401	755.383	367.204	750.428	774.428	Steroids
12	CIS-3-HEXENOL	UFLHIIWVXFIJGU-ARJAWSKDSA-N	OZIPFYKAIOOVEJ	CC/C=C\CCO	CCC=CCCO	0	263.149	285.131	132.078	280.176	304.176	425.203	447.185	213.105	442.229	466.229	Fatty acyls
12	CROCIN	SEBIKDIMAPSUBY-UHFFFAOYSA-N	SEBIKDIMAPSUBY	CC(=CC=CC=C(C)C=CC=C(C)C(=O)OC1C(C(C(C(O1)COC2C(C(C(C(O2)CO)O)O)O)O)O)O)C=CC=C(C)C(=O)OC3C(C(C(C(O3)COC4C(C(C(C(O4)CO)O)O)O)O)O)O	CC(C=CC=C(C)C(=O)OC1OC(COC2OC(CO)C(O)C(O)C2O)C(O)C(O)C1O)=CC=CC=C(C)C=CC=C(C)C(=O)OC1OC(COC2OC(CO)C(O)C(O)C2O)C(O)C(O)C1O	0	1139.44	1161.42	570.223	1156.47	1180.47	1301.49	1323.47	651.25	1318.52	1342.52	Apocarotenoids
12	CUCURBITACIN I	NISPVUDLMHQFRQ-MKIKIEMVSA-N	LIIOJBIJVPGVGO	C[C@@]12C[C@H]([C@@H]([C@]1(CC(=O)[C@@]3([C@H]2CC=C4[C@H]3C=C(C(=O)C4(C)C)O)C)C)[C@](C)(C(=O)/C=C/C(C)(C)O)O)O	CC(C)(O)C=CC(=O)C(C)(O)C1C(O)CC2(C)C3C=CC4C(CC(=O)C(=O)C4(C)C)C3(C)C(=O)CC12C	0	677.354	699.336	339.18	694.38	718.38	839.407	861.389	420.207	856.433	880.433	Triterpenoids
12	D-(-)-PANTOLACTONE	SERHXTVXHNVDKA-BYPYZUCNSA-N	SERHXTVXHNVDKA	CC1(COC(=O)[C@@H]1O)C	CC1(C)COC(=O)C1O	0	293.124	315.106	147.065	310.15	334.15	455.177	477.159	228.092	472.203	496.203
12	DIHYDROXY (3ALPHA,12ALPHA)PREGNAN-20-ONE	QIVOTMOKECOCJC-OKUZHXNBSA-N	QIVOTMOKECOCJC	CC(=O)C1CCC2C1([C@H](CC3C2CCC4C3(CC[C@H](C4)O)C)O)C	CC(=O)C1CCC2C3CCC4CC(O)CCC4(C)C3CC(O)C12C	0	497.311	519.293	249.159	514.338	538.338	659.365	681.347	330.186	676.391	700.391	Steroids
12	EPIANDROSTERONE	QGXBDMJGAMFCBF-LUJOEAJASA-N	QGXBDMJGAMFCBF	C[C@]12CC[C@@H](C[C@@H]1CC[C@@H]3[C@@H]2CC[C@]4([C@H]3CCC4=O)C)O	CC12CCC3C(CCC4CC(O)CCC43C)C1CCC2=O	0	453.285	475.267	227.146	470.312	494.312	615.338	637.32	308.173	632.365	656.365	Steroids
12	ERGOSTEROL	DNVPQKQSNYMLRS-APGDWVJJSA-N	DNVPQKQSNYMLRS	C[C@H](/C=C/[C@H](C)C(C)C)[C@H]1CC[C@@H]2[C@@]1(CC[C@H]3C2=CC=C4[C@@]3(CC[C@@H](C4)O)C)C	CC(C)C(C)C=CC(C)C1CCC2C3=CC=C4CC(O)CCC4(C)C3CCC21C	0	559.4	581.382	280.204	576.426	600.426	721.453	743.435	361.23	738.48	762.48	Steroids
12	GENIPIN	AZKVWQKMDGGDSV-BCMRRPTOSA-N	AZKVWQKMDGGDSV	COC(=O)C1=CO[C@H]([C@H]2[C@@H]1CC=C2CO)O	COC(=O)C1=COC(O)C2C(CO)=CCC12	0	389.145	411.127	195.076	406.171	430.171	551.198	573.18	276.103	568.225	592.225	Monoterpenoids
12	GIBBERELLIC ACID	IXORZMNAPKEEDV-OBDJNFEBSA-N	IXORZMNAPKEEDV	C[C@@]12[C@H](C=C[C@@]3([C@@H]1[C@@H]([C@]45[C@H]3CC[C@](C4)(C(=C)C5)O)C(=O)O)OC2=O)O	C=C1CC23CC1(O)CCC2C12C=CC(O)C(C)(C(=O)O1)C2C3C(=O)O	0	509.202	531.184	255.105	526.229	550.229	671.256	693.237	336.131	688.282	712.282	Diterpenoids
12	GITOXIN	LKRDZKPBAOKJBT-CNPIRKNPSA-N	LKRDZKPBAOKJBT	C[C@@H]1[C@H]([C@H](C[C@@H](O1)O[C@@H]2[C@H](O[C@H](C[C@@H]2O)O[C@@H]3[C@H](O[C@H](C[C@@H]3O)O[C@H]4CC[C@]5([C@@H](C4)CC[C@@H]6[C@@H]5CC[C@]7([C@@]6(C[C@@H]([C@@H]7C8=CC(=O)OC8)O)O)C)C)C)C)O)O	CC1OC(OC2C(O)CC(OC3C(O)CC(OC4CCC5(C)C(CCC6C5CCC5(C)C(C7=CC(=O)OC7)C(O)CC65O)C4)OC3C)OC2C)CC(O)C1O	0	943.49	965.472	472.249	960.517	984.517	1105.54	1127.53	553.275	1122.57	1146.57	Steroids
12	HEDERACOSIDE C	RYHDIBJJJRNDSX-MCGLQMIESA-N	RYHDIBJJJRNDSX	C[C@H]1[C@@H]([C@H]([C@H]([C@@H](O1)O[C@@H]2[C@H](O[C@H]([C@@H]([C@H]2O)O)OC[C@@H]3[C@H]([C@@H]([C@H]([C@@H](O3)OC(=O)[C@@]45CC[C@@]6(C(=CC[C@H]7[C@]6(CC[C@@H]8[C@@]7(CC[C@@H]([C@@]8(C)CO)O[C@H]9[C@@H]([C@H]([C@H](CO9)O)O)O[C@H]1[C@@H]([C@@H]([C@H]([C@@H](O1)C)O)O)O)C)C)[C@@H]4CC(CC5)(C)C)C)O)O)O)CO)O)O)O	CC1OC(OC2C(CO)OC(OCC3OC(OC(=O)C45CCC(C)(C)CC4C4=CCC6C7(C)CCC(OC8OCC(O)C(O)C8OC8OC(C)C(O)C(O)C8O)C(C)(CO)C7CCC6(C)C4(C)CC5)C(O)C(O)C3O)C(O)C2O)C(O)C(O)C1O	0	1383.68	1405.66	692.343	1400.71	1424.71	1545.73	1567.71	773.37	1562.76	1586.76	Triterpenoids
12	HYDROCORTISONE	JYGXADMDTFJGBT-VWUMJDOOSA-N	JYGXADMDTFJGBT	C[C@]12CCC(=O)C=C1CC[C@@H]3[C@@H]2[C@H](C[C@]4([C@H]3CC[C@@]4(C(=O)CO)O)C)O	CC12CCC(=O)C=C1CCC1C2C(O)CC2(C)C1CCC2(O)C(=O)CO	0	525.27	547.252	263.139	542.296	566.296	687.323	709.305	344.165	704.35	728.35	Steroids
12	IVERMECTIN	AZSNMRSAGSSBNP-XPNPUAGNSA-N	AZSNMRSAGSSBNP	CC[C@H](C)[C@@H]1[C@H](CC[C@@]2(O1)C[C@@H]3C[C@H](O2)C/C=C(/[C@H]([C@H](/C=C/C=C/4\CO[C@H]5[C@@]4([C@@H](C=C([C@H]5O)C)C(=O)O3)O)C)O[C@H]6C[C@@H]([C@H]([C@@H](O6)C)O[C@H]7C[C@@H]([C@H]([C@@H](O7)C)O)OC)OC)\C)C	CCC(C)C1OC2(CCC1C)CC1CC(CC=C(C)C(OC3CC(OC)C(OC4CC(OC)C(O)C(C)O4)C(C)O3)C(C)C=CC=C3COC4C(O)C(C)=CC(C(=O)O1)C34O)O2	0	1037.57	1059.55	519.288	1054.59	1078.59	1199.62	1221.6	600.315	1216.65	1240.65	Macrolides
12	MONOOLEIN	RZRNAYUHWVFMIP-KTKRTIGZSA-N	RZRNAYUHWVFMIP	CCCCCCCC/C=C\CCCCCCCC(=O)OCC(CO)O	CCCCCCCCC=CCCCCCCCC(=O)OCC(O)CO	0	519.353	541.335	260.18	536.38	560.38	681.407	703.388	341.207	698.433	722.433	Glycerolipids
12	PHYTOL	BOTWFXYSPFMFNR-UHFFFAOYSA-N	BOTWFXYSPFMFNR	CC(C)CCCC(C)CCCC(C)CCCC(=CCO)C	CC(=CCO)CCCC(C)CCCC(C)CCCC(C)C	0	459.368	481.35	230.188	476.395	500.395	621.422	643.404	311.215	638.448	662.448	Diterpenoids
12	PRASTERONE	FMGSKLZLMKYGDP-USOAJAOKSA-N	FMGSKLZLMKYGDP	C[C@]12CC[C@H]3[C@H]([C@@H]1CCC2=O)CC=C4[C@@]3(CC[C@@H](C4)O)C	CC12CCC3C(CC=C4CC(O)CCC43C)C1CCC2=O	0	451.27	473.251	226.138	468.296	492.296	613.323	635.305	307.165	630.349	654.349	Steroids
12	ROCCELLIC ACID	CADNMISJDLVPCK-UHFFFAOYSA-N	CADNMISJDLVPCK	CCCCCCCCCCCCC(C(C)C(=O)O)C(=O)O	CCCCCCCCCCCCC(C(=O)O)C(C)C(=O)O	0	463.291	485.273	232.149	480.317	504.317	625.344	647.326	313.176	642.37	666.37	Fatty Acids and Conjugates
12	SPERMIDINE	ATHGHQPFGPMSJY-UHFFFAOYSA-N	ATHGHQPFGPMSJY	C(CCNCCCN)CN	NCCCCNCCCN	0	308.218	330.2	154.613	325.245	349.245	470.272	492.254	235.64	487.298	511.298	Ornithine alkaloids
12	STEVIOL	QFVOYBUQQBFCRH-VQSWZGCSSA-N	QFVOYBUQQBFCRH	C[C@@]12CCC[C@@]([C@H]1CC[C@]34[C@H]2CC[C@](C3)(C(=C)C4)O)(C)C(=O)O	C=C1CC23CCC4C(C)(C(=O)O)CCCC4(C)C2CCC1(O)C3	0	481.28	503.262	241.144	498.307	522.307	643.333	665.315	322.17	660.36	684.36	Diterpenoids
12	STIGMASTEROL	HCXVJBMSMIARIN-PHZDYDNGSA-N	HCXVJBMSMIARIN	CC[C@H](/C=C/[C@@H](C)[C@H]1CC[C@@H]2[C@@]1(CC[C@H]3[C@H]2CC=C4[C@@]3(CC[C@@H](C4)O)C)C)C(C)C	CCC(C=CC(C)C1CCC2C3CC=C4CC(O)CCC4(C)C3CCC12C)C(C)C	0	575.431	597.413	288.219	592.458	616.458	737.484	759.466	369.246	754.511	778.511	Steroids
12	TODDALOLACTONE	GLWPLQBQHWYKRK-UHFFFAOYSA-N	GLWPLQBQHWYKRK	CC(C)(C(CC1=C(C=C2C(=C1OC)C=CC(=O)O2)OC)O)O	COc1cc2oc(=O)ccc2c(OC)c1CC(O)C(C)(C)O	0	471.187	493.169	236.097	488.213	512.213	633.24	655.222	317.124	650.266	674.266	Coumarins
12	TOMATINE	REJLGAUYTKNVJM-UHFFFAOYSA-N	REJLGAUYTKNVJM	CC1CCC2(C(C3C(O2)CC4C3(CCC5C4CCC6C5(CCC(C6)OC7C(C(C(C(O7)CO)OC8C(C(C(C(O8)CO)O)OC9C(C(C(CO9)O)O)O)OC2C(C(C(C(O2)CO)O)O)O)O)O)C)C)C)NC1	CC1CCC2(NC1)OC1CC3C4CCC5CC(OC6OC(CO)C(OC7OC(CO)C(O)C(OC8OCC(O)C(O)C8O)C7OC7OC(CO)C(O)C(O)C7O)C(O)C6O)CCC5(C)C4CCC3(C)C1C2C	0	1196.61	1218.59	598.807	1213.63	1237.63	1358.66	1380.64	679.833	1375.69	1399.69	Pseudoalkaloids
