# Supplementary material for: A substrate-multiplexed platform for profiling enzymatic potential of plant family 1 glycosyltransferases
Source: Nat Commun. 2025 Jul 10;16:6366. doi: 10.1038/s41467-025-61530-6 (PMC12246196; doi:10.1038/s41467-025-61530-6)
Supplement: Supplementary file 6 — Supplementary Data 3 [file 41467_2025_61530_MOESM6_ESM.xlsx]

## Sheet: Screen_CosineScore_0.85
Mix	Name	CSMILES	Enzyme_name	single_double	CosineScore_single	RT_single	AUC_single	Adduct_single	C-gly_single	MoNA_DB#_single	CosineScore_double	RT_double	AUC_double	Adduct_double	C-gly_double	MoNA_DB#_double
1	3-HYDROXYTYRAMINE	NCCc1ccc(O)c(O)c1	71C1	single	0.879	67.92	5282	M+Glu+H	FALSE	EQ329904
1	3-HYDROXYTYRAMINE	NCCc1ccc(O)c(O)c1	71D1	single	0.857	70.03	10375	M+Glu+H	FALSE	EQ329904
1	3-HYDROXYTYRAMINE	NCCc1ccc(O)c(O)c1	72B3	single	0.933	344.32	2455	M+Glu+H	FALSE	EQ329905
1	3-HYDROXYTYRAMINE	NCCc1ccc(O)c(O)c1	73B3	single	0.852	69.55	5107	M+Glu+H	FALSE	EQ329904
1	3-HYDROXYTYRAMINE	NCCc1ccc(O)c(O)c1	73C5	single	0.924	67.88	30531	M+Glu+H	FALSE	EQ329904
1	3ALPHA-HYDROXY-3-DEOXYANGOLENSIC ACID METHYL ESTER	C=C1C2CCC3(C)C(c4ccoc4)OC(=O)CC13OC1CC(O)C(C)(C)C(CC(=O)OC)C12C	73C3	single	0.884	533.82	60595	M+Glu+NH4	FALSE	VF-NPL-QEHF013677
1	3ALPHA-HYDROXY-3-DEOXYANGOLENSIC ACID METHYL ESTER	C=C1C2CCC3(C)C(c4ccoc4)OC(=O)CC13OC1CC(O)C(C)(C)C(CC(=O)OC)C12C	73C5	single	0.943	535.69	228638	M+Glu+H	FALSE	VF-NPL-QEHF013677
1	AVOCADYNE ACETATE	C#CCCCCCCCCCCCC(O)CC(O)COC(C)=O	760000	single	0.891	665.14	664691	M+Glu+H	FALSE	VF-NPL-QEHF011409
1	AVOCADYNE ACETATE	C#CCCCCCCCCCCCC(O)CC(O)COC(C)=O	79B11	single	0.902	652.87	617614	M+Glu+H	FALSE	VF-NPL-QEHF011409
1	AVOCADYNE ACETATE	C#CCCCCCCCCCCCC(O)CC(O)COC(C)=O	87A2	single	0.879	654.91	197285	M+Glu+H	FALSE	VF-NPL-QEHF011409
1	AVOCADYNE ACETATE	C#CCCCCCCCCCCCC(O)CC(O)COC(C)=O	89A1	single	0.885	678.7	694218	M+Glu+H	FALSE	VF-NPL-QEHF011409
1	CEAROIN	COc1cc(O)c(C(=O)c2ccccc2)cc1O	71B1	single	0.892	383.28	25132	M+Glu+H	FALSE	VF-NPL-QTOF007029
1	CEAROIN	COc1cc(O)c(C(=O)c2ccccc2)cc1O	71C1	single	0.916	387.06	625487	M+Glu+H	FALSE	VF-NPL-QTOF007029
1	CEAROIN	COc1cc(O)c(C(=O)c2ccccc2)cc1O	71C2	single	0.918	379.23	709242	M+Glu+H	FALSE	VF-NPL-QTOF007029
1	CEAROIN	COc1cc(O)c(C(=O)c2ccccc2)cc1O	71C3	single	0.903	380.73	12646	M+Glu+H	FALSE	VF-NPL-QTOF007029
1	CEAROIN	COc1cc(O)c(C(=O)c2ccccc2)cc1O	71D1	single	0.92	386.06	158329	M+Glu+H	FALSE	VF-NPL-QTOF007029
1	CEAROIN	COc1cc(O)c(C(=O)c2ccccc2)cc1O	72B1	single	0.867	385.21	20675	M+Glu+H	FALSE	VF-NPL-QTOF007029
1	CEAROIN	COc1cc(O)c(C(=O)c2ccccc2)cc1O	72D1	single	0.895	383.49	26032	M+Glu+H	FALSE	VF-NPL-QTOF007029
1	CEAROIN	COc1cc(O)c(C(=O)c2ccccc2)cc1O	73B3	single	0.929	316.17	18567	M+Glu+H	FALSE	VF-NPL-QTOF007029
1	CEAROIN	COc1cc(O)c(C(=O)c2ccccc2)cc1O	73B4	single	0.911	317.59	4608	M+Glu+H	FALSE	VF-NPL-QTOF007029
1	CEAROIN	COc1cc(O)c(C(=O)c2ccccc2)cc1O	73C2	single	0.865	381.18	4345	M+Glu+H	FALSE	VF-NPL-QTOF007029
1	CEAROIN	COc1cc(O)c(C(=O)c2ccccc2)cc1O	73C5	single	0.915	382.56	28133	M+Glu+H	FALSE	VF-NPL-QTOF007029
1	CEAROIN	COc1cc(O)c(C(=O)c2ccccc2)cc1O	74D1	single	0.921	383.32	22495	M+Glu+H	FALSE	VF-NPL-QTOF007029
1	CEAROIN	COc1cc(O)c(C(=O)c2ccccc2)cc1O	75B2	single	0.909	383.41	85706	M+Glu+H	FALSE	VF-NPL-QTOF007029
1	CEAROIN	COc1cc(O)c(C(=O)c2ccccc2)cc1O	76000000000	single_and_double	0.942	319.42	21314	M+Glu+H	FALSE	VF-NPL-QTOF007029	0.921	259.92	14620	M+2Glu+ACN+H	FALSE	VF-NPL-QTOF007029
1	CEAROIN	COc1cc(O)c(C(=O)c2ccccc2)cc1O	76F1	single	0.923	316.24	9946	M+Glu+H	FALSE	VF-NPL-QTOF007029
1	CEAROIN	COc1cc(O)c(C(=O)c2ccccc2)cc1O	76F2	single	0.909	380.77	13009	M+Glu+H	FALSE	VF-NPL-QTOF007029
1	CEAROIN	COc1cc(O)c(C(=O)c2ccccc2)cc1O	79B11	single	0.923	379.89	90597	M+Glu+H	FALSE	VF-NPL-QTOF007029
1	CEAROIN	COc1cc(O)c(C(=O)c2ccccc2)cc1O	79B2	single	0.866	490.35	60026	M+Glu+H	FALSE	VF-NPL-QTOF007029
1	CEAROIN	COc1cc(O)c(C(=O)c2ccccc2)cc1O	85A1	single	0.879	381.12	4356	M+Glu+H	FALSE	VF-NPL-QTOF007029
1	CEAROIN	COc1cc(O)c(C(=O)c2ccccc2)cc1O	87A2	single	0.92	383.3	245039	M+Glu+H	FALSE	VF-NPL-QTOF007029
1	CEAROIN	COc1cc(O)c(C(=O)c2ccccc2)cc1O	90A2	single	0.866	380.71	6089	M+Glu+H	FALSE	VF-NPL-QTOF007029
1	CEAROIN	COc1cc(O)c(C(=O)c2ccccc2)cc1O	90A4	single	0.861	380.78	5366	M+Glu+H	FALSE	VF-NPL-QTOF007029
1	CEAROIN	COc1cc(O)c(C(=O)c2ccccc2)cc1O	91B1	single	0.914	382.89	114321	M+Glu+H	FALSE	VF-NPL-QTOF007029
1	CELASTROL	C=c1c(O)c(O)cc2c1=CC=C1C2(C)CCC2(C)C3CC(C)(C(=O)O)CCC3(C)CCC12C	71B1	single	0.951	606.91	19339	M+Glu+H	FALSE	VF-NPL-QEHF002634
1	CELASTROL	C=c1c(O)c(O)cc2c1=CC=C1C2(C)CCC2(C)C3CC(C)(C(=O)O)CCC3(C)CCC12C	71C2	single	0.963	721.49	20594	M+Glu+H	FALSE	VF-NPL-QEHF002634
1	CELASTROL	C=c1c(O)c(O)cc2c1=CC=C1C2(C)CCC2(C)C3CC(C)(C(=O)O)CCC3(C)CCC12C	72B1	single	0.968	485.37	43237	M+Glu+H	FALSE	VF-NPL-QEHF002634
1	CELASTROL	C=c1c(O)c(O)cc2c1=CC=C1C2(C)CCC2(C)C3CC(C)(C(=O)O)CCC3(C)CCC12C	73B3	single	0.963	487.68	41834	M+Glu+H	FALSE	VF-NPL-QEHF002634
1	CELASTROL	C=c1c(O)c(O)cc2c1=CC=C1C2(C)CCC2(C)C3CC(C)(C(=O)O)CCC3(C)CCC12C	73B4	single	0.963	487.73	36574	M+Glu+H	FALSE	VF-NPL-QEHF002634
1	CELASTROL	C=c1c(O)c(O)cc2c1=CC=C1C2(C)CCC2(C)C3CC(C)(C(=O)O)CCC3(C)CCC12C	73C5	single	0.981	664.24	32870	M+Glu+H	FALSE	VF-NPL-QEHF002634
1	CELASTROL	C=c1c(O)c(O)cc2c1=CC=C1C2(C)CCC2(C)C3CC(C)(C(=O)O)CCC3(C)CCC12C	74B1	single	0.974	665.37	42036	M+Glu+H	FALSE	VF-NPL-QEHF002634
1	CELASTROL	C=c1c(O)c(O)cc2c1=CC=C1C2(C)CCC2(C)C3CC(C)(C(=O)O)CCC3(C)CCC12C	75D1	single	0.987	663.87	171111	M+Glu+H	FALSE	VF-NPL-QEHF002634
1	CELASTROL	C=c1c(O)c(O)cc2c1=CC=C1C2(C)CCC2(C)C3CC(C)(C(=O)O)CCC3(C)CCC12C	79B7	single	0.969	666.18	20628	M+Glu+H	FALSE	VF-NPL-QEHF002634
1	CELASTROL	C=c1c(O)c(O)cc2c1=CC=C1C2(C)CCC2(C)C3CC(C)(C(=O)O)CCC3(C)CCC12C	85A1	single	0.85	750.8	5867	M+Glu+H	FALSE	VF-NPL-QEHF002633
1	CELASTROL	C=c1c(O)c(O)cc2c1=CC=C1C2(C)CCC2(C)C3CC(C)(C(=O)O)CCC3(C)CCC12C	90A2	single	0.958	477.75	49466	M+Glu+H	FALSE	VF-NPL-QEHF002634
1	CORTISONE	CC12CCC(=O)C=C1CCC1C2C(=O)CC2(C)C1CCC2(O)C(=O)CO	71B1	single	0.88	245.08	12170	M+Glu+H	FALSE	LU112006
1	CORTISONE	CC12CCC(=O)C=C1CCC1C2C(=O)CC2(C)C1CCC2(O)C(=O)CO	71C1	single	0.872	246.5	13860	M+Glu+H	FALSE	LU112006
1	CORTISONE	CC12CCC(=O)C=C1CCC1C2C(=O)CC2(C)C1CCC2(O)C(=O)CO	71C2	single	0.856	245.99	20740	M+Glu+H	FALSE	LU112006
1	CORTISONE	CC12CCC(=O)C=C1CCC1C2C(=O)CC2(C)C1CCC2(O)C(=O)CO	71C3	single	0.961	561.25	6993	M+Glu+H	FALSE	LU112006
1	CORTISONE	CC12CCC(=O)C=C1CCC1C2C(=O)CC2(C)C1CCC2(O)C(=O)CO	71D1	single	0.887	246.03	22510	M+Glu+H	FALSE	LU112006
1	CORTISONE	CC12CCC(=O)C=C1CCC1C2C(=O)CC2(C)C1CCC2(O)C(=O)CO	72B1	single_and_double	0.92	247.63	12558	M+Glu+H	FALSE	LU112006	0.988	720.97	180207	M+2Glu+ACN+H	FALSE	LU112006
1	CORTISONE	CC12CCC(=O)C=C1CCC1C2C(=O)CC2(C)C1CCC2(O)C(=O)CO	72B3	single	0.986	560.83	4103	M+Glu+H	FALSE	LU112006
1	CORTISONE	CC12CCC(=O)C=C1CCC1C2C(=O)CC2(C)C1CCC2(O)C(=O)CO	72D1	single	0.881	244.54	29631	M+Glu+H	FALSE	LU112006
1	CORTISONE	CC12CCC(=O)C=C1CCC1C2C(=O)CC2(C)C1CCC2(O)C(=O)CO	720	single	0.866	248.39	15012	M+Glu+H	FALSE	LU112006
1	CORTISONE	CC12CCC(=O)C=C1CCC1C2C(=O)CC2(C)C1CCC2(O)C(=O)CO	7200	single	0.908	244.79	46153	M+Glu+H	FALSE	LU112006
1	CORTISONE	CC12CCC(=O)C=C1CCC1C2C(=O)CC2(C)C1CCC2(O)C(=O)CO	72000	single	0.894	244.5	16194	M+Glu+H	FALSE	LU112006
1	CORTISONE	CC12CCC(=O)C=C1CCC1C2C(=O)CC2(C)C1CCC2(O)C(=O)CO	73B2	single	0.905	248.66	13771	M+Glu+H	FALSE	LU112006
1	CORTISONE	CC12CCC(=O)C=C1CCC1C2C(=O)CC2(C)C1CCC2(O)C(=O)CO	73B4	single	0.873	245.84	6737	M+Glu+H	FALSE	LU112006
1	CORTISONE	CC12CCC(=O)C=C1CCC1C2C(=O)CC2(C)C1CCC2(O)C(=O)CO	73C2	single	0.906	418.13	4718	M+Glu+H	FALSE	LU112006
1	CORTISONE	CC12CCC(=O)C=C1CCC1C2C(=O)CC2(C)C1CCC2(O)C(=O)CO	73C5	single	0.877	247.73	38175	M+Glu+H	FALSE	LU112006
1	CORTISONE	CC12CCC(=O)C=C1CCC1C2C(=O)CC2(C)C1CCC2(O)C(=O)CO	74C1	single	0.93	244.93	20133	M+Glu+H	FALSE	LU112006
1	CORTISONE	CC12CCC(=O)C=C1CCC1C2C(=O)CC2(C)C1CCC2(O)C(=O)CO	75B2	single	0.988	560.4	2578	M+Glu+H	FALSE	LU112006
1	CORTISONE	CC12CCC(=O)C=C1CCC1C2C(=O)CC2(C)C1CCC2(O)C(=O)CO	75C1	single	0.894	620.1	1819	M+Glu+H	FALSE	LU112006
1	CORTISONE	CC12CCC(=O)C=C1CCC1C2C(=O)CC2(C)C1CCC2(O)C(=O)CO	76C3	single	0.864	248.56	12736	M+Glu+H	FALSE	LU112006
1	CORTISONE	CC12CCC(=O)C=C1CCC1C2C(=O)CC2(C)C1CCC2(O)C(=O)CO	76D1	single	0.987	380.09	69791	M+Glu+H	FALSE	LU112006
1	CORTISONE	CC12CCC(=O)C=C1CCC1C2C(=O)CC2(C)C1CCC2(O)C(=O)CO	7600	single	0.85	245.21	9982	M+Glu+H	FALSE	LU112006
1	CORTISONE	CC12CCC(=O)C=C1CCC1C2C(=O)CC2(C)C1CCC2(O)C(=O)CO	76000000	single	0.859	245.1	12257	M+Glu+H	FALSE	LU112006
1	CORTISONE	CC12CCC(=O)C=C1CCC1C2C(=O)CC2(C)C1CCC2(O)C(=O)CO	760000000	single	0.863	245.66	15623	M+Glu+H	FALSE	LU112006
1	CORTISONE	CC12CCC(=O)C=C1CCC1C2C(=O)CC2(C)C1CCC2(O)C(=O)CO	76F2	single	0.901	244.97	16525	M+Glu+H	FALSE	LU112006
1	CORTISONE	CC12CCC(=O)C=C1CCC1C2C(=O)CC2(C)C1CCC2(O)C(=O)CO	78D1	single	0.906	245.85	16819	M+Glu+H	FALSE	LU112006
1	CORTISONE	CC12CCC(=O)C=C1CCC1C2C(=O)CC2(C)C1CCC2(O)C(=O)CO	78D2	single	0.912	248.42	18244	M+Glu+H	FALSE	LU112006
1	CORTISONE	CC12CCC(=O)C=C1CCC1C2C(=O)CC2(C)C1CCC2(O)C(=O)CO	78D3	single	0.85	245.32	12330	M+Glu+H	FALSE	LU112006
1	CORTISONE	CC12CCC(=O)C=C1CCC1C2C(=O)CC2(C)C1CCC2(O)C(=O)CO	79B1	single	0.908	247.32	17053	M+Glu+H	FALSE	LU112006
1	CORTISONE	CC12CCC(=O)C=C1CCC1C2C(=O)CC2(C)C1CCC2(O)C(=O)CO	79B10	single	0.883	246.4	22350	M+Glu+H	FALSE	LU112006
1	CORTISONE	CC12CCC(=O)C=C1CCC1C2C(=O)CC2(C)C1CCC2(O)C(=O)CO	79B11	single	0.971	559.29	38931	M+Glu+H	FALSE	LU112006
1	CORTISONE	CC12CCC(=O)C=C1CCC1C2C(=O)CC2(C)C1CCC2(O)C(=O)CO	79B7	single	0.863	245.92	10858	M+Glu+H	FALSE	LU112006
1	CORTISONE	CC12CCC(=O)C=C1CCC1C2C(=O)CC2(C)C1CCC2(O)C(=O)CO	79B9	single	0.856	247.18	19612	M+Glu+H	FALSE	LU112006
1	CORTISONE	CC12CCC(=O)C=C1CCC1C2C(=O)CC2(C)C1CCC2(O)C(=O)CO	80A2	single	0.897	244.78	19763	M+Glu+H	FALSE	LU112006
1	CORTISONE	CC12CCC(=O)C=C1CCC1C2C(=O)CC2(C)C1CCC2(O)C(=O)CO	84A2	single_and_double	0.869	248	8773	M+Glu+H	FALSE	LU112006	0.988	719.79	187526	M+2Glu+ACN+H	FALSE	LU112006
1	CORTISONE	CC12CCC(=O)C=C1CCC1C2C(=O)CC2(C)C1CCC2(O)C(=O)CO	84B2	single	0.868	248.14	12125	M+Glu+H	FALSE	LU112006
1	CORTISONE	CC12CCC(=O)C=C1CCC1C2C(=O)CC2(C)C1CCC2(O)C(=O)CO	85A1	single	0.913	417.61	8196	M+Glu+H	FALSE	LU112006
1	CORTISONE	CC12CCC(=O)C=C1CCC1C2C(=O)CC2(C)C1CCC2(O)C(=O)CO	86A2	single	0.855	247.02	19356	M+Glu+H	FALSE	LU112006
1	CORTISONE	CC12CCC(=O)C=C1CCC1C2C(=O)CC2(C)C1CCC2(O)C(=O)CO	87A1	single	0.852	248	13432	M+Glu+H	FALSE	LU112006
1	CORTISONE	CC12CCC(=O)C=C1CCC1C2C(=O)CC2(C)C1CCC2(O)C(=O)CO	87A2	single	0.979	558.37	16018	M+Glu+H	FALSE	LU112006
1	CORTISONE	CC12CCC(=O)C=C1CCC1C2C(=O)CC2(C)C1CCC2(O)C(=O)CO	89A1	single	0.951	560.67	6353	M+Glu+H	FALSE	LU112006
1	CORTISONE	CC12CCC(=O)C=C1CCC1C2C(=O)CC2(C)C1CCC2(O)C(=O)CO	89A2	single	0.928	247.47	14092	M+Glu+H	FALSE	LU112006
1	CORTISONE	CC12CCC(=O)C=C1CCC1C2C(=O)CC2(C)C1CCC2(O)C(=O)CO	89B1	single	0.89	244.32	34095	M+Glu+H	FALSE	LU112006
1	CORTISONE	CC12CCC(=O)C=C1CCC1C2C(=O)CC2(C)C1CCC2(O)C(=O)CO	90A2	single	0.949	379.54	5371	M+Glu+H	FALSE	LU112006
1	CORTISONE	CC12CCC(=O)C=C1CCC1C2C(=O)CC2(C)C1CCC2(O)C(=O)CO	90A4	single	0.872	246.58	21021	M+Glu+H	FALSE	LU112006
1	CORTISONE	CC12CCC(=O)C=C1CCC1C2C(=O)CC2(C)C1CCC2(O)C(=O)CO	91A1	single	0.867	246.33	12647	M+Glu+H	FALSE	LU112006
1	CORTISONE	CC12CCC(=O)C=C1CCC1C2C(=O)CC2(C)C1CCC2(O)C(=O)CO	91B1	single	0.895	244.26	19914	M+Glu+H	FALSE	LU112006
1	DEOXYCHOLIC ACID	CC(CCC(=O)O)C1CCC2C3CCC4CC(O)CCC4(C)C3CC(O)C12C	71D1	single	0.963	533.02	219053	M+Glu+NH4	FALSE	VF-NPL-QEHF013890
1	DEOXYCHOLIC ACID	CC(CCC(=O)O)C1CCC2C3CCC4CC(O)CCC4(C)C3CC(O)C12C	72B3	single	0.935	532.45	259607	M+Glu+NH4	FALSE	VF-NPL-QEHF013890
1	DEOXYCHOLIC ACID	CC(CCC(=O)O)C1CCC2C3CCC4CC(O)CCC4(C)C3CC(O)C12C	73C5	single_and_double	0.971	531.62	748351	M+Glu+H	FALSE	VF-NPL-QEHF013890	0.915	533.62	385784	M+2Glu+H	FALSE	VF-NPL-QEHF013890
1	DEOXYCHOLIC ACID	CC(CCC(=O)O)C1CCC2C3CCC4CC(O)CCC4(C)C3CC(O)C12C	74D1	single	0.908	537.15	53738	M+Glu+NH4	FALSE	VF-NPL-QEHF013890
1	DEOXYCHOLIC ACID	CC(CCC(=O)O)C1CCC2C3CCC4CC(O)CCC4(C)C3CC(O)C12C	75B2	single	0.966	542.21	417292	M+Glu+NH4	FALSE	VF-NPL-QEHF013890
1	DEOXYCHOLIC ACID	CC(CCC(=O)O)C1CCC2C3CCC4CC(O)CCC4(C)C3CC(O)C12C	75D1	single	0.941	543.49	492261	M+Glu+NH4	FALSE	VF-NPL-QEHF013890
1	DEOXYCHOLIC ACID	CC(CCC(=O)O)C1CCC2C3CCC4CC(O)CCC4(C)C3CC(O)C12C	76C5	single	0.929	533.11	104951	M+Glu+NH4	FALSE	VF-NPL-QEHF013890
1	DEOXYCHOLIC ACID	CC(CCC(=O)O)C1CCC2C3CCC4CC(O)CCC4(C)C3CC(O)C12C	84A4	single	0.919	531.61	92607	M+Glu+NH4	FALSE	VF-NPL-QEHF013890
1	DEOXYCHOLIC ACID	CC(CCC(=O)O)C1CCC2C3CCC4CC(O)CCC4(C)C3CC(O)C12C	85A3	single	0.955	543.45	103387	M+Glu+NH4	FALSE	VF-NPL-QEHF013890
1	DEOXYCHOLIC ACID	CC(CCC(=O)O)C1CCC2C3CCC4CC(O)CCC4(C)C3CC(O)C12C	87A2	single	0.944	533.08	253023	M+Glu+NH4	FALSE	VF-NPL-QEHF013890
1	EMODIN	Cc1cc(O)c2c(c1)C(=O)c1cc(O)cc(O)c1C2=O	73B3	single	0.858	348.27	22989	M+Glu+H	FALSE	CCMSLIB00000845961
1	GLUTAMINE (L)	NC(=O)CCC(N)C(=O)O	73B1	single	0.891	173.49	1407	M+ACN+H	FALSE	MoNA003304
1	GLYCOCHOLIC ACID	CC(CCC(=O)NCC(=O)O)C1CCC2C3C(O)CC4CC(O)CCC4(C)C3CC(O)C12C	73C5	single	0.988	437.48	1673984	M+Glu+H	FALSE	VF-NPL-QEHF025254
1	LUPININE	OCC1CCCN2CCCCC12	72B3	single	0.973	142.34	41671	M+Glu+H	FALSE	NA000360
1	LUPININE	OCC1CCCN2CCCCC12	73B1	single	0.879	139.2	4408	M+Glu+H	FALSE	NA000360
1	LUPININE	OCC1CCCN2CCCCC12	74D1	single	0.907	139.37	4866	M+Glu+H	FALSE	NA000360
1	LUPININE	OCC1CCCN2CCCCC12	75B2	single	0.971	145.08	22405	M+Glu+H	FALSE	NA000360
1	LUPININE	OCC1CCCN2CCCCC12	79B11	single	0.858	142.17	7541	M+Glu+H	FALSE	NA000360
1	LUPININE	OCC1CCCN2CCCCC12	84A1	single	0.905	140.3	4368	M+Glu+H	FALSE	NA000360
1	LUPININE	OCC1CCCN2CCCCC12	87A2	single	0.93	145.82	9616	M+Glu+H	FALSE	NA000360
1	LUPININE	OCC1CCCN2CCCCC12	ALG14LP	single	0.963	140.69	4899	M+Glu+H	FALSE	NA000360
1	METHYL ORSELLINATE	COC(=O)c1c(C)cc(O)cc1O	71B1	single	0.919	316.99	63408	M+Glu+H	FALSE	VF-NPL-QEHF011015
1	METHYL ORSELLINATE	COC(=O)c1c(C)cc(O)cc1O	71C2	single	0.946	320.6	91290	M+Glu+H	FALSE	VF-NPL-QEHF011015
1	METHYL ORSELLINATE	COC(=O)c1c(C)cc(O)cc1O	72D1	single	0.912	318.59	7466	M+Glu+H	FALSE	VF-NPL-QEHF011015
1	METHYL ORSELLINATE	COC(=O)c1c(C)cc(O)cc1O	7200	single	0.95	320.69	466616	M+Glu+H	FALSE	VF-NPL-QEHF011015
1	METHYL ORSELLINATE	COC(=O)c1c(C)cc(O)cc1O	73B3	single	0.955	230.25	5729	M+Glu+H	FALSE	VF-NPL-QEHF011015
1	METHYL ORSELLINATE	COC(=O)c1c(C)cc(O)cc1O	73B4	single	0.883	319.36	47621	M+Glu+H	FALSE	VF-NPL-QEHF011015
1	METHYL ORSELLINATE	COC(=O)c1c(C)cc(O)cc1O	73C5	single	0.885	319.29	93929	M+Glu+H	FALSE	VF-NPL-QEHF011015
1	METHYL ORSELLINATE	COC(=O)c1c(C)cc(O)cc1O	74C1	single	0.914	317.63	15148	M+Glu+H	FALSE	VF-NPL-QEHF011015
1	METHYL ORSELLINATE	COC(=O)c1c(C)cc(O)cc1O	78D2	single	0.921	322.95	80425	M+Glu+H	FALSE	VF-NPL-QEHF011015
1	METHYL ORSELLINATE	COC(=O)c1c(C)cc(O)cc1O	79B11	single	0.862	318.62	11790	M+Glu+H	FALSE	VF-NPL-QEHF011015
1	METHYL ORSELLINATE	COC(=O)c1c(C)cc(O)cc1O	85A1	single	0.946	318.29	19161	M+Glu+H	FALSE	VF-NPL-QEHF011015
1	METHYL ORSELLINATE	COC(=O)c1c(C)cc(O)cc1O	89A1	single	0.86	318.04	10727	M+Glu+H	FALSE	VF-NPL-QEHF011015
1	METHYL ORSELLINATE	COC(=O)c1c(C)cc(O)cc1O	90A2	single	0.953	320.97	164440	M+Glu+H	FALSE	VF-NPL-QEHF011015
1	METHYL ORSELLINATE	COC(=O)c1c(C)cc(O)cc1O	90A4	single	0.859	318.03	10573	M+Glu+H	FALSE	VF-NPL-QEHF011015
1	PEUCENIN	CC(C)=CCc1c(O)cc2oc(C)cc(=O)c2c1O	71B1	single	0.993	431.29	6617375	M+Glu+H	FALSE	VF-NPL-QEHF002607
1	PEUCENIN	CC(C)=CCc1c(O)cc2oc(C)cc(=O)c2c1O	71B2	single	0.993	432.87	7486533	M+Glu+H	FALSE	VF-NPL-QEHF002607
1	PEUCENIN	CC(C)=CCc1c(O)cc2oc(C)cc(=O)c2c1O	71B8	single_and_double	0.993	426.57	806454	M+Glu+H	FALSE	VF-NPL-QEHF002607	0.907	465.93	30195	M+2Glu+2H	FALSE	VF-NPL-QEHF002607
1	PEUCENIN	CC(C)=CCc1c(O)cc2oc(C)cc(=O)c2c1O	71C1	single	0.993	434.48	269004	M+Glu+H	FALSE	VF-NPL-QEHF002607
1	PEUCENIN	CC(C)=CCc1c(O)cc2oc(C)cc(=O)c2c1O	71C2	single	0.993	426.79	21736386	M+Glu+H	FALSE	VF-NPL-QEHF002607
1	PEUCENIN	CC(C)=CCc1c(O)cc2oc(C)cc(=O)c2c1O	71C3	single_and_double	0.993	431.15	1172633	M+Glu+H	FALSE	VF-NPL-QEHF002607	0.882	462.88	150458	M+2Glu+2H	FALSE	VF-NPL-QEHF002607
1	PEUCENIN	CC(C)=CCc1c(O)cc2oc(C)cc(=O)c2c1O	71D1	single	0.993	427.79	22286410	M+Glu+H	FALSE	VF-NPL-QEHF002607
1	PEUCENIN	CC(C)=CCc1c(O)cc2oc(C)cc(=O)c2c1O	72B1	single_and_double	0.993	426.29	2379353	M+Glu+H	FALSE	VF-NPL-QEHF002607	0.884	465.99	23993	M+2Glu+2H	FALSE	VF-NPL-QEHF002607
1	PEUCENIN	CC(C)=CCc1c(O)cc2oc(C)cc(=O)c2c1O	72B3	single_and_double	0.993	428.14	126931	M+Glu+H	FALSE	VF-NPL-QEHF002607	0.869	462.88	204555	M+2Glu+2H	FALSE	VF-NPL-QEHF002607
1	PEUCENIN	CC(C)=CCc1c(O)cc2oc(C)cc(=O)c2c1O	72D1	single	0.993	435.01	449877	M+Glu+H	FALSE	VF-NPL-QEHF002607
1	PEUCENIN	CC(C)=CCc1c(O)cc2oc(C)cc(=O)c2c1O	720	single_and_double	0.993	429.12	2661305	M+Glu+H	FALSE	VF-NPL-QEHF002607	0.874	465.27	61231	M+2Glu+2H	FALSE	VF-NPL-QEHF002607
1	PEUCENIN	CC(C)=CCc1c(O)cc2oc(C)cc(=O)c2c1O	7200	single_and_double	0.993	428.21	280130	M+Glu+H	FALSE	VF-NPL-QEHF002607	0.881	462.63	211375	M+2Glu+2H	FALSE	VF-NPL-QEHF002607
1	PEUCENIN	CC(C)=CCc1c(O)cc2oc(C)cc(=O)c2c1O	72000	single_and_double	0.993	427.82	195588	M+Glu+H	FALSE	VF-NPL-QEHF002607	0.883	463.52	46726	M+2Glu+2H	FALSE	VF-NPL-QEHF002607
1	PEUCENIN	CC(C)=CCc1c(O)cc2oc(C)cc(=O)c2c1O	73B1	single	0.993	430.92	1534685	M+Glu+H	FALSE	VF-NPL-QEHF002607
1	PEUCENIN	CC(C)=CCc1c(O)cc2oc(C)cc(=O)c2c1O	73B2	single	0.993	442.94	152527	M+Glu+H	FALSE	VF-NPL-QEHF002607
1	PEUCENIN	CC(C)=CCc1c(O)cc2oc(C)cc(=O)c2c1O	73B3	single_and_double	0.993	439.43	130486	M+Glu+H	FALSE	VF-NPL-QEHF002607	0.989	371.03	16719	M+2Glu+H	FALSE	VF-NPL-QEHF002607
1	PEUCENIN	CC(C)=CCc1c(O)cc2oc(C)cc(=O)c2c1O	73B4	single_and_double	0.993	432.7	7552213	M+Glu+H	FALSE	VF-NPL-QEHF002607	0.988	371.75	11083	M+2Glu+H	FALSE	VF-NPL-QEHF002607
1	PEUCENIN	CC(C)=CCc1c(O)cc2oc(C)cc(=O)c2c1O	73B5	single_and_double	0.993	426.24	3974770	M+Glu+H	FALSE	VF-NPL-QEHF002607	0.859	467.42	65677	M+2Glu+2H	FALSE	VF-NPL-QEHF002607
1	PEUCENIN	CC(C)=CCc1c(O)cc2oc(C)cc(=O)c2c1O	73C2	single	0.993	428.2	202956	M+Glu+H	FALSE	VF-NPL-QEHF002607
1	PEUCENIN	CC(C)=CCc1c(O)cc2oc(C)cc(=O)c2c1O	73C3	single	0.993	433.27	4025860	M+Glu+H	FALSE	VF-NPL-QEHF002607
1	PEUCENIN	CC(C)=CCc1c(O)cc2oc(C)cc(=O)c2c1O	73C4	single_and_double	0.993	426.16	1778685	M+Glu+H	FALSE	VF-NPL-QEHF002607	0.874	465.05	76146	M+2Glu+2H	FALSE	VF-NPL-QEHF002607
1	PEUCENIN	CC(C)=CCc1c(O)cc2oc(C)cc(=O)c2c1O	73C5	single	0.993	457.84	165267	M+Glu+H	FALSE	VF-NPL-QEHF002607
1	PEUCENIN	CC(C)=CCc1c(O)cc2oc(C)cc(=O)c2c1O	73C6	single	0.993	429.46	1263940	M+Glu+H	FALSE	VF-NPL-QEHF002607
1	PEUCENIN	CC(C)=CCc1c(O)cc2oc(C)cc(=O)c2c1O	73D1	single	0.993	428.08	218246	M+Glu+H	FALSE	VF-NPL-QEHF002607
1	PEUCENIN	CC(C)=CCc1c(O)cc2oc(C)cc(=O)c2c1O	74B1	single_and_double	0.993	428.22	360404	M+Glu+H	FALSE	VF-NPL-QEHF002607	0.882	463.12	111530	M+2Glu+2H	FALSE	VF-NPL-QEHF002607
1	PEUCENIN	CC(C)=CCc1c(O)cc2oc(C)cc(=O)c2c1O	74C1	single_and_double	0.993	428.23	205439	M+Glu+H	FALSE	VF-NPL-QEHF002607	0.867	462.18	132101	M+2Glu+2H	FALSE	VF-NPL-QEHF002607
1	PEUCENIN	CC(C)=CCc1c(O)cc2oc(C)cc(=O)c2c1O	74D1	single	0.993	431.06	162058	M+Glu+H	FALSE	VF-NPL-QEHF002607
1	PEUCENIN	CC(C)=CCc1c(O)cc2oc(C)cc(=O)c2c1O	74F2	single_and_double	0.993	426.83	212906	M+Glu+H	FALSE	VF-NPL-QEHF002607	0.878	465.1	108329	M+2Glu+2H	FALSE	VF-NPL-QEHF002607
1	PEUCENIN	CC(C)=CCc1c(O)cc2oc(C)cc(=O)c2c1O	75B2	single_and_double	0.993	427.85	325758	M+Glu+H	FALSE	VF-NPL-QEHF002607	0.867	462.68	220961	M+2Glu+2H	FALSE	VF-NPL-QEHF002607
1	PEUCENIN	CC(C)=CCc1c(O)cc2oc(C)cc(=O)c2c1O	75C1	single_and_double	0.993	427.96	85683	M+Glu+H	FALSE	VF-NPL-QEHF002607	0.873	462.83	108799	M+2Glu+2H	FALSE	VF-NPL-QEHF002607
1	PEUCENIN	CC(C)=CCc1c(O)cc2oc(C)cc(=O)c2c1O	75D1	single_and_double	0.993	430.27	230150	M+Glu+H	FALSE	VF-NPL-QEHF002607	0.878	465.2	110247	M+2Glu+2H	FALSE	VF-NPL-QEHF002607
1	PEUCENIN	CC(C)=CCc1c(O)cc2oc(C)cc(=O)c2c1O	76C1	single_and_double	0.977	427.18	13955	M+Glu+H	FALSE	VF-NPL-QEHF002607	0.869	465.1	45112	M+2Glu+2H	FALSE	VF-NPL-QEHF002607
1	PEUCENIN	CC(C)=CCc1c(O)cc2oc(C)cc(=O)c2c1O	76C2	single_and_double	0.991	430.12	26718	M+Glu+H	FALSE	VF-NPL-QEHF002607	0.883	464.88	166907	M+2Glu+2H	FALSE	VF-NPL-QEHF002607
1	PEUCENIN	CC(C)=CCc1c(O)cc2oc(C)cc(=O)c2c1O	76C3	single_and_double	0.993	430.03	251888	M+Glu+H	FALSE	VF-NPL-QEHF002607	0.875	464.88	95530	M+2Glu+2H	FALSE	VF-NPL-QEHF002607
1	PEUCENIN	CC(C)=CCc1c(O)cc2oc(C)cc(=O)c2c1O	76C5	single_and_double	0.98	428.15	15270	M+Glu+H	FALSE	VF-NPL-QEHF002607	0.883	465.99	383507	M+2Glu+2H	FALSE	VF-NPL-QEHF002607
1	PEUCENIN	CC(C)=CCc1c(O)cc2oc(C)cc(=O)c2c1O	76D1	single_and_double	0.973	425.63	8312	M+Glu+H	FALSE	VF-NPL-QEHF002607	0.885	463.49	58273	M+2Glu+2H	FALSE	VF-NPL-QEHF002607
1	PEUCENIN	CC(C)=CCc1c(O)cc2oc(C)cc(=O)c2c1O	7600	single_and_double	0.987	430.05	14241	M+Glu+H	FALSE	VF-NPL-QEHF002607	0.88	468.56	177637	M+2Glu+2H	FALSE	VF-NPL-QEHF002607
1	PEUCENIN	CC(C)=CCc1c(O)cc2oc(C)cc(=O)c2c1O	76000	single	0.976	427.35	11056	M+Glu+H	FALSE	VF-NPL-QEHF002607
1	PEUCENIN	CC(C)=CCc1c(O)cc2oc(C)cc(=O)c2c1O	760000	single_and_double	0.993	429.32	988065	M+Glu+H	FALSE	VF-NPL-QEHF002607	0.888	465.33	49533	M+2Glu+2H	FALSE	VF-NPL-QEHF002607
1	PEUCENIN	CC(C)=CCc1c(O)cc2oc(C)cc(=O)c2c1O	76000000	single	0.993	430.12	187698	M+Glu+H	FALSE	VF-NPL-QEHF002607
1	PEUCENIN	CC(C)=CCc1c(O)cc2oc(C)cc(=O)c2c1O	760000000	single_and_double	0.993	430.73	6638907	M+Glu+H	FALSE	VF-NPL-QEHF002607	0.874	466.89	53766	M+2Glu+2H	FALSE	VF-NPL-QEHF002607
1	PEUCENIN	CC(C)=CCc1c(O)cc2oc(C)cc(=O)c2c1O	76000000000	single	0.993	436.32	1097189	M+Glu+H	FALSE	VF-NPL-QEHF002607
1	PEUCENIN	CC(C)=CCc1c(O)cc2oc(C)cc(=O)c2c1O	76F1	single	0.993	425.92	5688064	M+Glu+H	FALSE	VF-NPL-QEHF002607
1	PEUCENIN	CC(C)=CCc1c(O)cc2oc(C)cc(=O)c2c1O	76F2	single	0.993	428.56	105291	M+Glu+H	FALSE	VF-NPL-QEHF002607
1	PEUCENIN	CC(C)=CCc1c(O)cc2oc(C)cc(=O)c2c1O	78D1	single_and_double	0.993	429.43	709399	M+Glu+H	FALSE	VF-NPL-QEHF002607	0.888	465	59180	M+2Glu+2H	FALSE	VF-NPL-QEHF002607
1	PEUCENIN	CC(C)=CCc1c(O)cc2oc(C)cc(=O)c2c1O	78D2	single_and_double	0.993	428.66	18687755	M+Glu+H	FALSE	VF-NPL-QEHF002607	0.991	371.84	27961	M+2Glu+H	FALSE	VF-NPL-QEHF002607
1	PEUCENIN	CC(C)=CCc1c(O)cc2oc(C)cc(=O)c2c1O	78D3	single_and_double	0.993	429.57	680356	M+Glu+H	FALSE	VF-NPL-QEHF002607	0.871	465.09	53803	M+2Glu+2H	FALSE	VF-NPL-QEHF002607
1	PEUCENIN	CC(C)=CCc1c(O)cc2oc(C)cc(=O)c2c1O	79B1	single_and_double	0.993	427.47	6111422	M+Glu+H	FALSE	VF-NPL-QEHF002607	0.865	464.78	85114	M+2Glu+2H	FALSE	VF-NPL-QEHF002607
1	PEUCENIN	CC(C)=CCc1c(O)cc2oc(C)cc(=O)c2c1O	79B10	single	0.993	429.1	5079148	M+Glu+H	FALSE	VF-NPL-QEHF002607
1	PEUCENIN	CC(C)=CCc1c(O)cc2oc(C)cc(=O)c2c1O	79B11	single_and_double	0.993	427.65	444703	M+Glu+H	FALSE	VF-NPL-QEHF002607	0.884	463.13	115474	M+2Glu+2H	FALSE	VF-NPL-QEHF002607
1	PEUCENIN	CC(C)=CCc1c(O)cc2oc(C)cc(=O)c2c1O	79B2	single	0.993	431.13	109263	M+Glu+H	FALSE	VF-NPL-QEHF002607
1	PEUCENIN	CC(C)=CCc1c(O)cc2oc(C)cc(=O)c2c1O	79B3	single	0.993	431.55	161163	M+Glu+H	FALSE	VF-NPL-QEHF002607
1	PEUCENIN	CC(C)=CCc1c(O)cc2oc(C)cc(=O)c2c1O	79B6	single	0.993	428.51	100337	M+Glu+H	FALSE	VF-NPL-QEHF002607
1	PEUCENIN	CC(C)=CCc1c(O)cc2oc(C)cc(=O)c2c1O	79B7	single_and_double	0.982	430.37	9356	M+Glu+H	FALSE	VF-NPL-QEHF002607	0.873	465.27	75827	M+2Glu+2H	FALSE	VF-NPL-QEHF002607
1	PEUCENIN	CC(C)=CCc1c(O)cc2oc(C)cc(=O)c2c1O	79B9	single	0.985	428.65	18319	M+Glu+H	FALSE	VF-NPL-QEHF002607
1	PEUCENIN	CC(C)=CCc1c(O)cc2oc(C)cc(=O)c2c1O	80A2	single_and_double	0.976	425.95	5734	M+Glu+H	FALSE	VF-NPL-QEHF002607	0.873	463.8	50723	M+2Glu+2H	FALSE	VF-NPL-QEHF002607
1	PEUCENIN	CC(C)=CCc1c(O)cc2oc(C)cc(=O)c2c1O	82A1	single	0.993	426.42	2121025	M+Glu+H	FALSE	VF-NPL-QEHF002607
1	PEUCENIN	CC(C)=CCc1c(O)cc2oc(C)cc(=O)c2c1O	84A2	single	0.993	430.23	51529	M+Glu+H	FALSE	VF-NPL-QEHF002607
1	PEUCENIN	CC(C)=CCc1c(O)cc2oc(C)cc(=O)c2c1O	84A3	single_and_double	0.993	430.21	83989	M+Glu+H	FALSE	VF-NPL-QEHF002607	0.876	464.71	115053	M+2Glu+2H	FALSE	VF-NPL-QEHF002607
1	PEUCENIN	CC(C)=CCc1c(O)cc2oc(C)cc(=O)c2c1O	84A4	single	0.993	431.68	174513	M+Glu+H	FALSE	VF-NPL-QEHF002607
1	PEUCENIN	CC(C)=CCc1c(O)cc2oc(C)cc(=O)c2c1O	84B2	single_and_double	0.989	430.48	16108	M+Glu+H	FALSE	VF-NPL-QEHF002607	0.869	465.33	124249	M+2Glu+2H	FALSE	VF-NPL-QEHF002607
1	PEUCENIN	CC(C)=CCc1c(O)cc2oc(C)cc(=O)c2c1O	85A1	single_and_double	0.993	427.72	618027	M+Glu+H	FALSE	VF-NPL-QEHF002607	0.867	463.22	62367	M+2Glu+2H	FALSE	VF-NPL-QEHF002607
1	PEUCENIN	CC(C)=CCc1c(O)cc2oc(C)cc(=O)c2c1O	85A3	single_and_double	0.953	425.42	9603	M+Glu+H	FALSE	VF-NPL-QEHF002607	0.872	462.6	131198	M+2Glu+2H	FALSE	VF-NPL-QEHF002607
1	PEUCENIN	CC(C)=CCc1c(O)cc2oc(C)cc(=O)c2c1O	86A2	single_and_double	0.993	428.29	131007	M+Glu+H	FALSE	VF-NPL-QEHF002607	0.876	465.05	61246	M+2Glu+2H	FALSE	VF-NPL-QEHF002607
1	PEUCENIN	CC(C)=CCc1c(O)cc2oc(C)cc(=O)c2c1O	87A1	single_and_double	0.993	430.13	92915	M+Glu+H	FALSE	VF-NPL-QEHF002607	0.85	465.23	35294	M+2Glu+2H	FALSE	VF-NPL-QEHF002607
1	PEUCENIN	CC(C)=CCc1c(O)cc2oc(C)cc(=O)c2c1O	87A2	single_and_double	0.993	427.93	297674	M+Glu+H	FALSE	VF-NPL-QEHF002607	0.876	462.01	512276	M+2Glu+2H	FALSE	VF-NPL-QEHF002607
1	PEUCENIN	CC(C)=CCc1c(O)cc2oc(C)cc(=O)c2c1O	89A1	single_and_double	0.992	428.33	50072	M+Glu+H	FALSE	VF-NPL-QEHF002607	0.868	463.35	85676	M+2Glu+2H	FALSE	VF-NPL-QEHF002607
1	PEUCENIN	CC(C)=CCc1c(O)cc2oc(C)cc(=O)c2c1O	89A2	single	0.989	430.36	21409	M+Glu+H	FALSE	VF-NPL-QEHF002607
1	PEUCENIN	CC(C)=CCc1c(O)cc2oc(C)cc(=O)c2c1O	89B1	single	0.963	427.05	2683	M+Glu+H	FALSE	VF-NPL-QEHF002607
1	PEUCENIN	CC(C)=CCc1c(O)cc2oc(C)cc(=O)c2c1O	90A2	single_and_double	0.993	427.71	224768	M+Glu+H	FALSE	VF-NPL-QEHF002607	0.877	462.01	173259	M+2Glu+2H	FALSE	VF-NPL-QEHF002607
1	PEUCENIN	CC(C)=CCc1c(O)cc2oc(C)cc(=O)c2c1O	90A4	single_and_double	0.993	427.9	127066	M+Glu+H	FALSE	VF-NPL-QEHF002607	0.878	462.28	102313	M+2Glu+2H	FALSE	VF-NPL-QEHF002607
1	PEUCENIN	CC(C)=CCc1c(O)cc2oc(C)cc(=O)c2c1O	91A1	single_and_double	0.993	429.95	244647	M+Glu+H	FALSE	VF-NPL-QEHF002607	0.884	464.81	108521	M+2Glu+2H	FALSE	VF-NPL-QEHF002607
1	PEUCENIN	CC(C)=CCc1c(O)cc2oc(C)cc(=O)c2c1O	91B1	single_and_double	0.993	427.74	1196456	M+Glu+H	FALSE	VF-NPL-QEHF002607	0.87	462.22	111843	M+2Glu+2H	FALSE	VF-NPL-QEHF002607
1	PODOFILOX	COc1cc(C2c3cc4c(cc3C(O)C3COC(=O)C23)OCO4)cc(OC)c1OC	73B3	single	0.936	396.66	23194	M+Glu+NH4	FALSE	MoNA041635
1	POMIFERIN	CC(C)=CCc1c2c(c3occ(-c4ccc(O)c(O)c4)c(=O)c3c1O)C=CC(C)(C)O2	71C2	single	0.946	673.07	986150	M+Glu+H	FALSE	VF-NPL-QEHF011232
1	POMIFERIN	CC(C)=CCc1c2c(c3occ(-c4ccc(O)c(O)c4)c(=O)c3c1O)C=CC(C)(C)O2	71C3	single	0.945	674.64	190216	M+Glu+H	FALSE	VF-NPL-QEHF011232
1	POMIFERIN	CC(C)=CCc1c2c(c3occ(-c4ccc(O)c(O)c4)c(=O)c3c1O)C=CC(C)(C)O2	71D1	single	0.952	680.78	5437366	M+Glu+H	FALSE	VF-NPL-QEHF011232
1	POMIFERIN	CC(C)=CCc1c2c(c3occ(-c4ccc(O)c(O)c4)c(=O)c3c1O)C=CC(C)(C)O2	72B1	single	0.966	680.2	834697	M+Glu+H	FALSE	VF-NPL-QEHF011232
1	POMIFERIN	CC(C)=CCc1c2c(c3occ(-c4ccc(O)c(O)c4)c(=O)c3c1O)C=CC(C)(C)O2	72B3	single	0.915	679	37146	M+Glu+H	FALSE	VF-NPL-QEHF011232
1	POMIFERIN	CC(C)=CCc1c2c(c3occ(-c4ccc(O)c(O)c4)c(=O)c3c1O)C=CC(C)(C)O2	72000	single	0.902	674.85	91834	M+Glu+H	FALSE	VF-NPL-QEHF011232
1	POMIFERIN	CC(C)=CCc1c2c(c3occ(-c4ccc(O)c(O)c4)c(=O)c3c1O)C=CC(C)(C)O2	73B2	single	0.964	678.07	1226876	M+Glu+H	FALSE	VF-NPL-QEHF011232
1	POMIFERIN	CC(C)=CCc1c2c(c3occ(-c4ccc(O)c(O)c4)c(=O)c3c1O)C=CC(C)(C)O2	73B3	single	0.965	679.15	2975178	M+Glu+H	FALSE	VF-NPL-QEHF011232
1	POMIFERIN	CC(C)=CCc1c2c(c3occ(-c4ccc(O)c(O)c4)c(=O)c3c1O)C=CC(C)(C)O2	73B4	single	0.882	676.55	48392	M+Glu+H	FALSE	VF-NPL-QEHF004566
1	POMIFERIN	CC(C)=CCc1c2c(c3occ(-c4ccc(O)c(O)c4)c(=O)c3c1O)C=CC(C)(C)O2	73C3	single	0.896	680.56	23957	M+Glu+H	FALSE	VF-NPL-QEHF011232
1	POMIFERIN	CC(C)=CCc1c2c(c3occ(-c4ccc(O)c(O)c4)c(=O)c3c1O)C=CC(C)(C)O2	73C5	single	0.963	678.43	3812871	M+Glu+H	FALSE	VF-NPL-QEHF011232
1	POMIFERIN	CC(C)=CCc1c2c(c3occ(-c4ccc(O)c(O)c4)c(=O)c3c1O)C=CC(C)(C)O2	73C6	single	0.932	680.49	35055	M+Glu+H	FALSE	VF-NPL-QEHF011232
1	POMIFERIN	CC(C)=CCc1c2c(c3occ(-c4ccc(O)c(O)c4)c(=O)c3c1O)C=CC(C)(C)O2	74B1	single	0.938	671.93	171933	M+Glu+H	FALSE	VF-NPL-QEHF011232
1	POMIFERIN	CC(C)=CCc1c2c(c3occ(-c4ccc(O)c(O)c4)c(=O)c3c1O)C=CC(C)(C)O2	76000000	single	0.933	681.22	61151	M+Glu+H	FALSE	VF-NPL-QEHF011232
1	POMIFERIN	CC(C)=CCc1c2c(c3occ(-c4ccc(O)c(O)c4)c(=O)c3c1O)C=CC(C)(C)O2	76000000000	single	0.962	680.03	255208	M+Glu+H	FALSE	VF-NPL-QEHF011232
1	POMIFERIN	CC(C)=CCc1c2c(c3occ(-c4ccc(O)c(O)c4)c(=O)c3c1O)C=CC(C)(C)O2	76F1	single	0.937	680.39	87375	M+Glu+H	FALSE	VF-NPL-QEHF011232
1	POMIFERIN	CC(C)=CCc1c2c(c3occ(-c4ccc(O)c(O)c4)c(=O)c3c1O)C=CC(C)(C)O2	78D2	single	0.956	679.93	188363	M+Glu+H	FALSE	VF-NPL-QEHF011232
1	POMIFERIN	CC(C)=CCc1c2c(c3occ(-c4ccc(O)c(O)c4)c(=O)c3c1O)C=CC(C)(C)O2	79B10	single	0.946	675.09	690191	M+Glu+H	FALSE	VF-NPL-QEHF011232
1	POMIFERIN	CC(C)=CCc1c2c(c3occ(-c4ccc(O)c(O)c4)c(=O)c3c1O)C=CC(C)(C)O2	90A2	single	0.965	677.84	671038	M+Glu+H	FALSE	VF-NPL-QEHF011232
1	PRISTIMERIN	C=c1c(O)c(O)cc2c1=CC=C1C2(C)CCC2(C)C3CC(C)(C(=O)OC)CCC3(C)CCC12C	73C5	single	0.959	682.08	63071	M+Glu+H	FALSE	VF-NPL-QEHF002643
1	SILIBININ	COc1cc(C2Oc3cc(C4Oc5cc(O)cc(O)c5C(=O)C4O)ccc3OC2CO)ccc1O	71C1	single	0.977	334.92	117126	M+Glu+NH4	FALSE	VF-NPL-QEHF010905
1	SILIBININ	COc1cc(C2Oc3cc(C4Oc5cc(O)cc(O)c5C(=O)C4O)ccc3OC2CO)ccc1O	71C2	single	0.964	333.78	184758	M+Glu+NH4	FALSE	VF-NPL-QEHF010905
1	SILIBININ	COc1cc(C2Oc3cc(C4Oc5cc(O)cc(O)c5C(=O)C4O)ccc3OC2CO)ccc1O	71D1	single	0.884	338.75	135442	M+Glu+H	FALSE	VF-NPL-QEHF010905
1	SILIBININ	COc1cc(C2Oc3cc(C4Oc5cc(O)cc(O)c5C(=O)C4O)ccc3OC2CO)ccc1O	73C5	single	0.863	338.97	215760	M+Glu+H	FALSE	VF-NPL-QEHF010905
1	URSOLIC ACID	CC1CCC2(C(=O)O)CCC3(C)C(=CCC4C5(C)CCC(O)C(C)(C)C5CCC43C)C2C1C	73C5	double							0.863	502.65	93708	M+2Glu+NH4	FALSE	VF-NPL-QTOF000240
2	3-DESHYDROXYSAPPANOL TRIMETHYL ETHER	COc1ccc2c(c1)OCC(Cc1ccc(OC)c(OC)c1)C2O	73C5	single	0.971	439.82	240677	M+Glu+Na	FALSE	MoNA041620
2	CHRYSIN	O=c1cc(-c2ccccc2)oc2cc(O)cc(O)c12	71B1	single	0.994	406.04	4600056	M+Glu+H	FALSE	LU080404
2	CHRYSIN	O=c1cc(-c2ccccc2)oc2cc(O)cc(O)c12	71B2	single_and_double	0.99	408.39	171320	M+Glu+H	FALSE	LU080404	0.971	322.68	77738	M+2Glu+H	FALSE	CCMSLIB00000848300
2	CHRYSIN	O=c1cc(-c2ccccc2)oc2cc(O)cc(O)c12	71B8	single	0.991	405.44	224341	M+Glu+H	FALSE	LU080404
2	CHRYSIN	O=c1cc(-c2ccccc2)oc2cc(O)cc(O)c12	71C1	single	0.995	403.47	9713405	M+Glu+H	FALSE	LU080404
2	CHRYSIN	O=c1cc(-c2ccccc2)oc2cc(O)cc(O)c12	71C2	single_and_double	0.995	406.66	13150723	M+Glu+H	FALSE	LU080404	0.988	367.19	67871	M+2Glu+H	FALSE	LU080404
2	CHRYSIN	O=c1cc(-c2ccccc2)oc2cc(O)cc(O)c12	71C3	single	0.995	404.36	5115263	M+Glu+H	FALSE	LU080404
2	CHRYSIN	O=c1cc(-c2ccccc2)oc2cc(O)cc(O)c12	71C4	single	0.992	404.21	787447	M+Glu+H	FALSE	LU080404
2	CHRYSIN	O=c1cc(-c2ccccc2)oc2cc(O)cc(O)c12	71C5	single	0.995	403.68	8263973	M+Glu+H	FALSE	LU080404
2	CHRYSIN	O=c1cc(-c2ccccc2)oc2cc(O)cc(O)c12	71D1	single	0.994	406.38	8595266	M+Glu+H	FALSE	LU080404
2	CHRYSIN	O=c1cc(-c2ccccc2)oc2cc(O)cc(O)c12	72B1	single	0.994	407.88	9235492	M+Glu+H	FALSE	LU080404
2	CHRYSIN	O=c1cc(-c2ccccc2)oc2cc(O)cc(O)c12	720	single	0.991	409.3	1591139	M+Glu+H	FALSE	LU080404
2	CHRYSIN	O=c1cc(-c2ccccc2)oc2cc(O)cc(O)c12	7200	single	0.995	403.04	3769881	M+Glu+H	FALSE	LU080404
2	CHRYSIN	O=c1cc(-c2ccccc2)oc2cc(O)cc(O)c12	72000	single	0.984	403.82	10097	M+Glu+H	FALSE	LU080404
2	CHRYSIN	O=c1cc(-c2ccccc2)oc2cc(O)cc(O)c12	73B1	single_and_double	0.993	408.14	5522685	M+Glu+H	FALSE	LU080404	0.95	371.07	25337	M+2Glu+H	FALSE	LU080404
2	CHRYSIN	O=c1cc(-c2ccccc2)oc2cc(O)cc(O)c12	73B2	single_and_double	0.995	407.38	10689303	M+Glu+H	FALSE	LU080404	0.987	368.33	188269	M+2Glu+H	FALSE	LU080404
2	CHRYSIN	O=c1cc(-c2ccccc2)oc2cc(O)cc(O)c12	73B3	single_and_double	0.992	408.03	2249200	M+Glu+H	FALSE	LU080404	0.985	368.78	59415	M+2Glu+H	FALSE	LU080404
2	CHRYSIN	O=c1cc(-c2ccccc2)oc2cc(O)cc(O)c12	73B4	single_and_double	0.993	408.87	4956450	M+Glu+H	FALSE	LU080404	0.982	369.14	199375	M+2Glu+H	FALSE	LU080404
2	CHRYSIN	O=c1cc(-c2ccccc2)oc2cc(O)cc(O)c12	73B5	single_and_double	0.994	411.02	10108754	M+Glu+H	FALSE	LU080404	0.98	369.68	34644	M+2Glu+H	FALSE	LU080404
2	CHRYSIN	O=c1cc(-c2ccccc2)oc2cc(O)cc(O)c12	73C2	single	0.991	406.41	121486	M+Glu+H	FALSE	LU080404
2	CHRYSIN	O=c1cc(-c2ccccc2)oc2cc(O)cc(O)c12	73C3	single	0.992	408.57	377637	M+Glu+H	FALSE	LU080404
2	CHRYSIN	O=c1cc(-c2ccccc2)oc2cc(O)cc(O)c12	73C4	single	0.993	405.78	2744959	M+Glu+H	FALSE	LU080404
2	CHRYSIN	O=c1cc(-c2ccccc2)oc2cc(O)cc(O)c12	73C5	single	0.995	404.72	14565820	M+Glu+H	FALSE	LU080404
2	CHRYSIN	O=c1cc(-c2ccccc2)oc2cc(O)cc(O)c12	73C6	single	0.993	407.61	9515142	M+Glu+H	FALSE	LU080404
2	CHRYSIN	O=c1cc(-c2ccccc2)oc2cc(O)cc(O)c12	73D1	single	0.994	406.99	3398915	M+Glu+H	FALSE	LU080404
2	CHRYSIN	O=c1cc(-c2ccccc2)oc2cc(O)cc(O)c12	74C1	single	0.991	405.69	301395	M+Glu+H	FALSE	LU080404
2	CHRYSIN	O=c1cc(-c2ccccc2)oc2cc(O)cc(O)c12	74D1	single	0.994	408.38	2010206	M+Glu+H	FALSE	LU080404
2	CHRYSIN	O=c1cc(-c2ccccc2)oc2cc(O)cc(O)c12	74F2	single	0.992	429.02	46377	M+Glu+H	FALSE	LU080404
2	CHRYSIN	O=c1cc(-c2ccccc2)oc2cc(O)cc(O)c12	75B2	single	0.991	398.88	724606	M+Glu+H	FALSE	LU080404
2	CHRYSIN	O=c1cc(-c2ccccc2)oc2cc(O)cc(O)c12	75D1	single	0.994	406.48	7842074	M+Glu+H	FALSE	LU080404
2	CHRYSIN	O=c1cc(-c2ccccc2)oc2cc(O)cc(O)c12	76C1	single	0.994	406.45	2005636	M+Glu+H	FALSE	LU080404
2	CHRYSIN	O=c1cc(-c2ccccc2)oc2cc(O)cc(O)c12	76C2	single	0.995	408.05	193102	M+Glu+H	FALSE	LU080404
2	CHRYSIN	O=c1cc(-c2ccccc2)oc2cc(O)cc(O)c12	76C3	single	0.991	407.14	1300264	M+Glu+H	FALSE	LU080404
2	CHRYSIN	O=c1cc(-c2ccccc2)oc2cc(O)cc(O)c12	76D1	single	0.991	403.94	129399	M+Glu+H	FALSE	LU080404
2	CHRYSIN	O=c1cc(-c2ccccc2)oc2cc(O)cc(O)c12	7600	single	0.994	407.53	640786	M+Glu+H	FALSE	LU080404
2	CHRYSIN	O=c1cc(-c2ccccc2)oc2cc(O)cc(O)c12	76000	single	0.992	408.34	126296	M+Glu+H	FALSE	LU080404
2	CHRYSIN	O=c1cc(-c2ccccc2)oc2cc(O)cc(O)c12	760000	single	0.992	406.81	1357196	M+Glu+H	FALSE	LU080404
2	CHRYSIN	O=c1cc(-c2ccccc2)oc2cc(O)cc(O)c12	76000000	single	0.992	407.79	2203383	M+Glu+H	FALSE	LU080404
2	CHRYSIN	O=c1cc(-c2ccccc2)oc2cc(O)cc(O)c12	760000000	single	0.993	409.14	927050	M+Glu+H	FALSE	LU080404
2	CHRYSIN	O=c1cc(-c2ccccc2)oc2cc(O)cc(O)c12	76000000000	single_and_double	0.992	408.11	1147771	M+Glu+H	FALSE	LU080404	0.979	398.82	25685	M+2Glu+H	FALSE	LU080404
2	CHRYSIN	O=c1cc(-c2ccccc2)oc2cc(O)cc(O)c12	76F1	single_and_double	0.991	408.24	1266811	M+Glu+H	FALSE	LU080404	0.981	369.51	30859	M+2Glu+H	FALSE	LU080404
2	CHRYSIN	O=c1cc(-c2ccccc2)oc2cc(O)cc(O)c12	76F2	single	0.991	406.68	165893	M+Glu+H	FALSE	LU080404
2	CHRYSIN	O=c1cc(-c2ccccc2)oc2cc(O)cc(O)c12	78D1	single	0.994	407.77	399642	M+Glu+H	FALSE	LU080404
2	CHRYSIN	O=c1cc(-c2ccccc2)oc2cc(O)cc(O)c12	78D2	single_and_double	0.994	407.69	15759532	M+Glu+H	FALSE	LU080404	0.99	397.76	152864	M+2Glu+H	FALSE	LU080404
2	CHRYSIN	O=c1cc(-c2ccccc2)oc2cc(O)cc(O)c12	78D3	single	0.992	406.13	284456	M+Glu+H	FALSE	LU080404
2	CHRYSIN	O=c1cc(-c2ccccc2)oc2cc(O)cc(O)c12	79B1	single	0.995	406.95	1572043	M+Glu+H	FALSE	LU080404
2	CHRYSIN	O=c1cc(-c2ccccc2)oc2cc(O)cc(O)c12	79B10	single	0.995	405.46	6248479	M+Glu+H	FALSE	LU080404
2	CHRYSIN	O=c1cc(-c2ccccc2)oc2cc(O)cc(O)c12	79B2	single	0.991	409.14	403455	M+Glu+H	FALSE	LU080404
2	CHRYSIN	O=c1cc(-c2ccccc2)oc2cc(O)cc(O)c12	79B3	single	0.971	406.66	21218	M+Glu+H	FALSE	LU080404
2	CHRYSIN	O=c1cc(-c2ccccc2)oc2cc(O)cc(O)c12	79B6	single	0.988	406.97	47826	M+Glu+H	FALSE	LU080404
2	CHRYSIN	O=c1cc(-c2ccccc2)oc2cc(O)cc(O)c12	79B7	single	0.991	407.14	183076	M+Glu+H	FALSE	LU080404
2	CHRYSIN	O=c1cc(-c2ccccc2)oc2cc(O)cc(O)c12	79B8	single	0.991	405.82	56981	M+Glu+H	FALSE	LU080404
2	CHRYSIN	O=c1cc(-c2ccccc2)oc2cc(O)cc(O)c12	79B9	single	0.991	409.98	112321	M+Glu+H	FALSE	LU080404
2	CHRYSIN	O=c1cc(-c2ccccc2)oc2cc(O)cc(O)c12	80A2	single	0.861	404.03	3050	M+Glu+H	FALSE	LU080403
2	CHRYSIN	O=c1cc(-c2ccccc2)oc2cc(O)cc(O)c12	82A1	single	0.991	408.16	183008	M+Glu+H	FALSE	LU080404
2	CHRYSIN	O=c1cc(-c2ccccc2)oc2cc(O)cc(O)c12	84A1	single	0.993	409.3	347876	M+Glu+H	FALSE	LU080404
2	CHRYSIN	O=c1cc(-c2ccccc2)oc2cc(O)cc(O)c12	84A2	single	0.994	408.57	765749	M+Glu+H	FALSE	LU080404
2	CHRYSIN	O=c1cc(-c2ccccc2)oc2cc(O)cc(O)c12	84A3	single	0.994	407.63	11335913	M+Glu+H	FALSE	LU080404
2	CHRYSIN	O=c1cc(-c2ccccc2)oc2cc(O)cc(O)c12	84A4	single	0.993	406.74	4302667	M+Glu+H	FALSE	LU080404
2	CHRYSIN	O=c1cc(-c2ccccc2)oc2cc(O)cc(O)c12	84B2	single	0.993	406.21	592019	M+Glu+H	FALSE	LU080404
2	CHRYSIN	O=c1cc(-c2ccccc2)oc2cc(O)cc(O)c12	85A1	single	0.993	406.96	1913859	M+Glu+H	FALSE	LU080404
2	CHRYSIN	O=c1cc(-c2ccccc2)oc2cc(O)cc(O)c12	86A2	single	0.986	404.32	17663	M+Glu+H	FALSE	LU080404
2	CHRYSIN	O=c1cc(-c2ccccc2)oc2cc(O)cc(O)c12	87A1	single	0.995	407.1	770934	M+Glu+H	FALSE	LU080404
2	CHRYSIN	O=c1cc(-c2ccccc2)oc2cc(O)cc(O)c12	89A2	single	0.994	408.69	194890	M+Glu+H	FALSE	LU080404
2	CHRYSIN	O=c1cc(-c2ccccc2)oc2cc(O)cc(O)c12	90A2	single	0.994	406.05	6388985	M+Glu+H	FALSE	LU080404
2	CHRYSIN	O=c1cc(-c2ccccc2)oc2cc(O)cc(O)c12	90A4	single	0.994	405.47	1047159	M+Glu+H	FALSE	LU080404
2	CHRYSIN	O=c1cc(-c2ccccc2)oc2cc(O)cc(O)c12	91A1	single	0.993	406.63	581943	M+Glu+H	FALSE	LU080404
2	CHRYSIN	O=c1cc(-c2ccccc2)oc2cc(O)cc(O)c12	91B1	single	0.995	406.37	2047285	M+Glu+H	FALSE	LU080404
2	CHRYSIN	O=c1cc(-c2ccccc2)oc2cc(O)cc(O)c12	ALG14LP	single	0.964	410.13	11438	M+Glu+H	FALSE	CCMSLIB00000848300
2	DIPTERYXIN	COc1ccc(-c2coc3c(O)c(O)c(OC)cc3c2=O)cc1	71B1	single	0.902	387.52	176283	M+Glu+H	FALSE	VF-NPL-QEHF013767
2	DIPTERYXIN	COc1ccc(-c2coc3c(O)c(O)c(OC)cc3c2=O)cc1	71C2	single	0.895	366.34	4016458	M+Glu+H	FALSE	VF-NPL-QEHF013767
2	DIPTERYXIN	COc1ccc(-c2coc3c(O)c(O)c(OC)cc3c2=O)cc1	71C3	single	0.896	367.56	4220128	M+Glu+H	FALSE	VF-NPL-QEHF013767
2	DIPTERYXIN	COc1ccc(-c2coc3c(O)c(O)c(OC)cc3c2=O)cc1	71C4	single	0.86	363.37	1326280	M+Glu+H	FALSE	VF-NPL-QEHF013767
2	DIPTERYXIN	COc1ccc(-c2coc3c(O)c(O)c(OC)cc3c2=O)cc1	71C5	single	0.886	367.12	7269543	M+Glu+H	FALSE	VF-NPL-QEHF013767
2	DIPTERYXIN	COc1ccc(-c2coc3c(O)c(O)c(OC)cc3c2=O)cc1	71D1	single	0.889	362.49	1467885	M+Glu+H	FALSE	VF-NPL-QEHF013767
2	DIPTERYXIN	COc1ccc(-c2coc3c(O)c(O)c(OC)cc3c2=O)cc1	72B1	single	0.892	364.56	256418	M+Glu+H	FALSE	VF-NPL-QEHF013767
2	DIPTERYXIN	COc1ccc(-c2coc3c(O)c(O)c(OC)cc3c2=O)cc1	720	single	0.866	365.43	68537	M+Glu+H	FALSE	VF-NPL-QEHF013767
2	DIPTERYXIN	COc1ccc(-c2coc3c(O)c(O)c(OC)cc3c2=O)cc1	7200	single	0.861	362.98	108595	M+Glu+H	FALSE	VF-NPL-QEHF013767
2	DIPTERYXIN	COc1ccc(-c2coc3c(O)c(O)c(OC)cc3c2=O)cc1	73B1	single	0.891	366.13	1005380	M+Glu+H	FALSE	VF-NPL-QEHF013767
2	DIPTERYXIN	COc1ccc(-c2coc3c(O)c(O)c(OC)cc3c2=O)cc1	73B2	single	0.895	362.36	1133593	M+Glu+H	FALSE	VF-NPL-QEHF013767
2	DIPTERYXIN	COc1ccc(-c2coc3c(O)c(O)c(OC)cc3c2=O)cc1	73B3	single	0.876	365.04	518742	M+Glu+H	FALSE	VF-NPL-QEHF013767
2	DIPTERYXIN	COc1ccc(-c2coc3c(O)c(O)c(OC)cc3c2=O)cc1	73B4	single	0.868	365.92	892465	M+Glu+H	FALSE	VF-NPL-QEHF013767
2	DIPTERYXIN	COc1ccc(-c2coc3c(O)c(O)c(OC)cc3c2=O)cc1	73B5	single	0.881	368.23	3105310	M+Glu+H	FALSE	VF-NPL-QEHF013767
2	DIPTERYXIN	COc1ccc(-c2coc3c(O)c(O)c(OC)cc3c2=O)cc1	73C4	single	0.87	365.38	405161	M+Glu+H	FALSE	VF-NPL-QEHF013767
2	DIPTERYXIN	COc1ccc(-c2coc3c(O)c(O)c(OC)cc3c2=O)cc1	73C5	single	0.911	389.21	1990157	M+Glu+H	FALSE	VF-NPL-QEHF013767
2	DIPTERYXIN	COc1ccc(-c2coc3c(O)c(O)c(OC)cc3c2=O)cc1	73C6	single	0.871	365.39	45669	M+Glu+H	FALSE	VF-NPL-QEHF013767
2	DIPTERYXIN	COc1ccc(-c2coc3c(O)c(O)c(OC)cc3c2=O)cc1	73D1	single	0.885	390.78	216878	M+Glu+H	FALSE	VF-NPL-QEHF013767
2	DIPTERYXIN	COc1ccc(-c2coc3c(O)c(O)c(OC)cc3c2=O)cc1	74C1	single	0.888	361.78	83543	M+Glu+H	FALSE	VF-NPL-QEHF013767
2	DIPTERYXIN	COc1ccc(-c2coc3c(O)c(O)c(OC)cc3c2=O)cc1	74F2	single	0.891	389.89	97317	M+Glu+H	FALSE	VF-NPL-QEHF013767
2	DIPTERYXIN	COc1ccc(-c2coc3c(O)c(O)c(OC)cc3c2=O)cc1	75B2	single	0.885	363.49	219090	M+Glu+H	FALSE	VF-NPL-QEHF013767
2	DIPTERYXIN	COc1ccc(-c2coc3c(O)c(O)c(OC)cc3c2=O)cc1	75D1	single	0.903	365.61	279574	M+Glu+H	FALSE	VF-NPL-QEHF013767
2	DIPTERYXIN	COc1ccc(-c2coc3c(O)c(O)c(OC)cc3c2=O)cc1	78D2	single	0.901	389.3	3326136	M+Glu+H	FALSE	VF-NPL-QEHF013767
2	DIPTERYXIN	COc1ccc(-c2coc3c(O)c(O)c(OC)cc3c2=O)cc1	79B1	single	0.869	365.51	66383	M+Glu+H	FALSE	VF-NPL-QEHF013767
2	DIPTERYXIN	COc1ccc(-c2coc3c(O)c(O)c(OC)cc3c2=O)cc1	79B10	single	0.91	365.28	592711	M+Glu+H	FALSE	VF-NPL-QEHF013767
2	DIPTERYXIN	COc1ccc(-c2coc3c(O)c(O)c(OC)cc3c2=O)cc1	84A3	single	0.908	389.77	214534	M+Glu+H	FALSE	VF-NPL-QEHF013767
2	DIPTERYXIN	COc1ccc(-c2coc3c(O)c(O)c(OC)cc3c2=O)cc1	84B2	single	0.877	365.28	54127	M+Glu+H	FALSE	VF-NPL-QEHF013767
2	DIPTERYXIN	COc1ccc(-c2coc3c(O)c(O)c(OC)cc3c2=O)cc1	90A2	single	0.903	391.75	1063546	M+Glu+H	FALSE	VF-NPL-QEHF013767
2	DIPTERYXIN	COc1ccc(-c2coc3c(O)c(O)c(OC)cc3c2=O)cc1	90A4	single	0.877	361.82	366989	M+Glu+H	FALSE	VF-NPL-QEHF013767
2	DIPTERYXIN	COc1ccc(-c2coc3c(O)c(O)c(OC)cc3c2=O)cc1	91B1	single	0.889	360.91	587677	M+Glu+H	FALSE	VF-NPL-QEHF013767
2	GALANGIN	O=c1c(O)c(-c2ccccc2)oc2cc(O)cc(O)c12	71B1	single_and_double	0.956	284	55270	M+Glu+H	FALSE	CCMSLIB00000847621	0.98	281.84	500027	M+2Glu+H	FALSE	CCMSLIB00000847621
2	GALANGIN	O=c1c(O)c(-c2ccccc2)oc2cc(O)cc(O)c12	71B2	single_and_double	0.886	376.74	605454	M+Glu+H	FALSE	CCMSLIB00000847621	0.98	285.07	43389	M+2Glu+H	FALSE	CCMSLIB00000847621
2	GALANGIN	O=c1c(O)c(-c2ccccc2)oc2cc(O)cc(O)c12	71B8	single	0.911	376.19	738399	M+Glu+H	FALSE	CCMSLIB00000847621
2	GALANGIN	O=c1c(O)c(-c2ccccc2)oc2cc(O)cc(O)c12	71C1	single_and_double	0.971	417.14	72966	M+Glu+H	FALSE	CCMSLIB00000847621	0.979	283.32	116898	M+2Glu+H	FALSE	CCMSLIB00000847621
2	GALANGIN	O=c1c(O)c(-c2ccccc2)oc2cc(O)cc(O)c12	71C2	single_and_double	0.978	409.63	125139	M+Glu+H	FALSE	CCMSLIB00000847621	0.979	281.74	2089835	M+2Glu+H	FALSE	CCMSLIB00000847621
2	GALANGIN	O=c1c(O)c(-c2ccccc2)oc2cc(O)cc(O)c12	71C3	single	0.918	408.61	8701	M+Glu+H	FALSE	CCMSLIB00000847621
2	GALANGIN	O=c1c(O)c(-c2ccccc2)oc2cc(O)cc(O)c12	71C4	single_and_double	0.975	410.72	543846	M+Glu+H	FALSE	CCMSLIB00000847621	0.979	282.31	1278164	M+2Glu+H	FALSE	CCMSLIB00000847621
2	GALANGIN	O=c1c(O)c(-c2ccccc2)oc2cc(O)cc(O)c12	71C5	single	0.901	408.38	9435	M+Glu+H	FALSE	CCMSLIB00000847621
2	GALANGIN	O=c1c(O)c(-c2ccccc2)oc2cc(O)cc(O)c12	71D1	single_and_double	0.895	374.61	2449679	M+Glu+H	FALSE	CCMSLIB00000847621	0.98	281.89	587144	M+2Glu+H	FALSE	CCMSLIB00000847621
2	GALANGIN	O=c1c(O)c(-c2ccccc2)oc2cc(O)cc(O)c12	72B1	single_and_double	0.973	409.05	743241	M+Glu+H	FALSE	CCMSLIB00000847621	0.978	283.96	1016256	M+2Glu+H	FALSE	CCMSLIB00000847621
2	GALANGIN	O=c1c(O)c(-c2ccccc2)oc2cc(O)cc(O)c12	720	single_and_double	0.953	283.67	26082	M+Glu+H	FALSE	CCMSLIB00000847621	0.98	284.17	236841	M+2Glu+H	FALSE	CCMSLIB00000847621
2	GALANGIN	O=c1c(O)c(-c2ccccc2)oc2cc(O)cc(O)c12	7200	single	0.969	406.17	164875	M+Glu+H	FALSE	CCMSLIB00000847621
2	GALANGIN	O=c1c(O)c(-c2ccccc2)oc2cc(O)cc(O)c12	72000	single	0.862	373.94	47971	M+Glu+H	FALSE	CCMSLIB00000847621
2	GALANGIN	O=c1c(O)c(-c2ccccc2)oc2cc(O)cc(O)c12	73B1	single_and_double	0.977	410.09	249452	M+Glu+H	FALSE	CCMSLIB00000847621	0.979	285.33	1631138	M+2Glu+H	FALSE	CCMSLIB00000847621
2	GALANGIN	O=c1c(O)c(-c2ccccc2)oc2cc(O)cc(O)c12	73B2	single_and_double	0.965	282.36	298863	M+Glu+H	FALSE	CCMSLIB00000847621	0.978	283.03	2933129	M+2Glu+H	FALSE	CCMSLIB00000847621
2	GALANGIN	O=c1c(O)c(-c2ccccc2)oc2cc(O)cc(O)c12	73B3	single_and_double	0.975	282.79	106944	M+Glu+H	FALSE	CCMSLIB00000847621	0.98	282.88	990071	M+2Glu+H	FALSE	CCMSLIB00000847621
2	GALANGIN	O=c1c(O)c(-c2ccccc2)oc2cc(O)cc(O)c12	73B4	single_and_double	0.978	409.62	58173	M+Glu+H	FALSE	CCMSLIB00000847621	0.979	283.94	1759254	M+2Glu+H	FALSE	CCMSLIB00000847621
2	GALANGIN	O=c1c(O)c(-c2ccccc2)oc2cc(O)cc(O)c12	73B5	single_and_double	0.975	286.15	93841	M+Glu+H	FALSE	CCMSLIB00000847621	0.978	283.35	986283	M+2Glu+H	FALSE	CCMSLIB00000847621
2	GALANGIN	O=c1c(O)c(-c2ccccc2)oc2cc(O)cc(O)c12	73C2	single	0.892	373.69	152914	M+Glu+H	FALSE	CCMSLIB00000847621
2	GALANGIN	O=c1c(O)c(-c2ccccc2)oc2cc(O)cc(O)c12	73C3	single_and_double	0.91	376.85	411968	M+Glu+H	FALSE	CCMSLIB00000847621	0.977	285.05	89235	M+2Glu+H	FALSE	CCMSLIB00000847621
2	GALANGIN	O=c1c(O)c(-c2ccccc2)oc2cc(O)cc(O)c12	73C4	single_and_double	0.967	408.91	59423	M+Glu+H	FALSE	CCMSLIB00000847621	0.978	285.34	111688	M+2Glu+H	FALSE	CCMSLIB00000847621
2	GALANGIN	O=c1c(O)c(-c2ccccc2)oc2cc(O)cc(O)c12	73C5	single_and_double	0.978	408.47	283905	M+Glu+H	FALSE	CCMSLIB00000847621	0.979	282.93	2474328	M+2Glu+H	FALSE	CCMSLIB00000847621
2	GALANGIN	O=c1c(O)c(-c2ccccc2)oc2cc(O)cc(O)c12	73C6	single_and_double	0.973	411.76	659332	M+Glu+H	FALSE	CCMSLIB00000847621	0.979	284.9	122350	M+2Glu+H	FALSE	CCMSLIB00000847621
2	GALANGIN	O=c1c(O)c(-c2ccccc2)oc2cc(O)cc(O)c12	73D1	single	0.91	377.6	343841	M+Glu+H	FALSE	CCMSLIB00000847621
2	GALANGIN	O=c1c(O)c(-c2ccccc2)oc2cc(O)cc(O)c12	74C1	single	0.952	409.24	32453	M+Glu+H	FALSE	CCMSLIB00000847621
2	GALANGIN	O=c1c(O)c(-c2ccccc2)oc2cc(O)cc(O)c12	74D1	single	0.978	413.16	341603	M+Glu+H	FALSE	CCMSLIB00000847621
2	GALANGIN	O=c1c(O)c(-c2ccccc2)oc2cc(O)cc(O)c12	74F2	single_and_double	0.978	408.45	427035	M+Glu+H	FALSE	CCMSLIB00000847621	0.979	283.67	849482	M+2Glu+H	FALSE	CCMSLIB00000847621
2	GALANGIN	O=c1c(O)c(-c2ccccc2)oc2cc(O)cc(O)c12	75B2	single	0.978	409.5	1270767	M+Glu+H	FALSE	CCMSLIB00000847621
2	GALANGIN	O=c1c(O)c(-c2ccccc2)oc2cc(O)cc(O)c12	75D1	single_and_double	0.975	411.83	185918	M+Glu+H	FALSE	CCMSLIB00000847621	0.979	285.23	194318	M+2Glu+H	FALSE	CCMSLIB00000847621
2	GALANGIN	O=c1c(O)c(-c2ccccc2)oc2cc(O)cc(O)c12	76C1	single	0.967	411.78	72255	M+Glu+H	FALSE	CCMSLIB00000847621
2	GALANGIN	O=c1c(O)c(-c2ccccc2)oc2cc(O)cc(O)c12	76C2	single	0.905	409.38	5927	M+Glu+H	FALSE	CCMSLIB00000847621
2	GALANGIN	O=c1c(O)c(-c2ccccc2)oc2cc(O)cc(O)c12	76C3	single	0.963	409.09	35368	M+Glu+H	FALSE	CCMSLIB00000847621
2	GALANGIN	O=c1c(O)c(-c2ccccc2)oc2cc(O)cc(O)c12	7600	single	0.929	412.25	17388	M+Glu+H	FALSE	CCMSLIB00000847621
2	GALANGIN	O=c1c(O)c(-c2ccccc2)oc2cc(O)cc(O)c12	76000	single	0.961	412.44	22232	M+Glu+H	FALSE	CCMSLIB00000847621
2	GALANGIN	O=c1c(O)c(-c2ccccc2)oc2cc(O)cc(O)c12	760000	single	0.985	412.78	29186	M+Glu+H	FALSE	CCMSLIB00000847621
2	GALANGIN	O=c1c(O)c(-c2ccccc2)oc2cc(O)cc(O)c12	76000000	single_and_double	0.972	417.86	198787	M+Glu+H	FALSE	CCMSLIB00000847621	0.98	284.78	81214	M+2Glu+H	FALSE	CCMSLIB00000847621
2	GALANGIN	O=c1c(O)c(-c2ccccc2)oc2cc(O)cc(O)c12	760000000	single_and_double	0.947	286.45	46575	M+Glu+H	FALSE	CCMSLIB00000847621	0.979	284.1	459293	M+2Glu+H	FALSE	CCMSLIB00000847621
2	GALANGIN	O=c1c(O)c(-c2ccccc2)oc2cc(O)cc(O)c12	76000000000	single_and_double	0.965	284.05	28666	M+Glu+H	FALSE	CCMSLIB00000847621	0.981	284.57	267319	M+2Glu+H	FALSE	CCMSLIB00000847621
2	GALANGIN	O=c1c(O)c(-c2ccccc2)oc2cc(O)cc(O)c12	76F1	single_and_double	0.97	412.41	27172	M+Glu+H	FALSE	CCMSLIB00000847621	0.98	287.09	278298	M+2Glu+H	FALSE	CCMSLIB00000847621
2	GALANGIN	O=c1c(O)c(-c2ccccc2)oc2cc(O)cc(O)c12	76F2	single	0.911	406.84	15162	M+Glu+H	FALSE	CCMSLIB00000847621
2	GALANGIN	O=c1c(O)c(-c2ccccc2)oc2cc(O)cc(O)c12	78D1	single	0.893	373.46	1918550	M+Glu+H	FALSE	CCMSLIB00000847621
2	GALANGIN	O=c1c(O)c(-c2ccccc2)oc2cc(O)cc(O)c12	78D2	single_and_double	0.976	409.63	29954	M+Glu+H	FALSE	CCMSLIB00000847621	0.98	288	4323140	M+2Glu+H	FALSE	CCMSLIB00000847621
2	GALANGIN	O=c1c(O)c(-c2ccccc2)oc2cc(O)cc(O)c12	78D3	single	0.912	380.68	1030637	M+Glu+H	FALSE	CCMSLIB00000847621
2	GALANGIN	O=c1c(O)c(-c2ccccc2)oc2cc(O)cc(O)c12	79B1	single_and_double	0.965	283.14	60768	M+Glu+H	FALSE	CCMSLIB00000847621	0.978	283.8	587366	M+2Glu+H	FALSE	CCMSLIB00000847621
2	GALANGIN	O=c1c(O)c(-c2ccccc2)oc2cc(O)cc(O)c12	79B10	single_and_double	0.96	411.98	29905	M+Glu+H	FALSE	CCMSLIB00000847621	0.979	284.07	235395	M+2Glu+H	FALSE	CCMSLIB00000847621
2	GALANGIN	O=c1c(O)c(-c2ccccc2)oc2cc(O)cc(O)c12	79B2	single	0.885	410.51	14772	M+Glu+H	FALSE	CCMSLIB00000847621
2	GALANGIN	O=c1c(O)c(-c2ccccc2)oc2cc(O)cc(O)c12	79B3	single	0.894	377.77	37987	M+Glu+H	FALSE	CCMSLIB00000847621
2	GALANGIN	O=c1c(O)c(-c2ccccc2)oc2cc(O)cc(O)c12	79B6	single	0.907	373.62	282026	M+Glu+H	FALSE	CCMSLIB00000847621
2	GALANGIN	O=c1c(O)c(-c2ccccc2)oc2cc(O)cc(O)c12	79B7	single	0.899	409.07	8498	M+Glu+H	FALSE	CCMSLIB00000847621
2	GALANGIN	O=c1c(O)c(-c2ccccc2)oc2cc(O)cc(O)c12	79B8	single	0.965	407.15	63550	M+Glu+H	FALSE	CCMSLIB00000847621
2	GALANGIN	O=c1c(O)c(-c2ccccc2)oc2cc(O)cc(O)c12	79B9	single	0.963	410.75	21670	M+Glu+H	FALSE	CCMSLIB00000847621
2	GALANGIN	O=c1c(O)c(-c2ccccc2)oc2cc(O)cc(O)c12	80A2	single	0.887	373.56	305280	M+Glu+H	FALSE	CCMSLIB00000847621
2	GALANGIN	O=c1c(O)c(-c2ccccc2)oc2cc(O)cc(O)c12	82A1	single_and_double	0.9	375.95	312705	M+Glu+H	FALSE	CCMSLIB00000847621	0.97	284.93	22766	M+2Glu+H	FALSE	CCMSLIB00000847621
2	GALANGIN	O=c1c(O)c(-c2ccccc2)oc2cc(O)cc(O)c12	84A1	single	0.97	413.5	82881	M+Glu+H	FALSE	CCMSLIB00000847621
2	GALANGIN	O=c1c(O)c(-c2ccccc2)oc2cc(O)cc(O)c12	84A2	single	0.97	412.13	56574	M+Glu+H	FALSE	CCMSLIB00000847621
2	GALANGIN	O=c1c(O)c(-c2ccccc2)oc2cc(O)cc(O)c12	84A3	single_and_double	0.977	411.79	1198948	M+Glu+H	FALSE	CCMSLIB00000847621	0.978	284.2	350105	M+2Glu+H	FALSE	CCMSLIB00000847621
2	GALANGIN	O=c1c(O)c(-c2ccccc2)oc2cc(O)cc(O)c12	84A4	single	0.979	409.9	778416	M+Glu+H	FALSE	CCMSLIB00000847621
2	GALANGIN	O=c1c(O)c(-c2ccccc2)oc2cc(O)cc(O)c12	84B2	single	0.965	412.15	21192	M+Glu+H	FALSE	CCMSLIB00000847621
2	GALANGIN	O=c1c(O)c(-c2ccccc2)oc2cc(O)cc(O)c12	85A1	single	0.97	409.91	138936	M+Glu+H	FALSE	CCMSLIB00000847621
2	GALANGIN	O=c1c(O)c(-c2ccccc2)oc2cc(O)cc(O)c12	86A2	single	0.884	374.08	258338	M+Glu+H	FALSE	CCMSLIB00000847621
2	GALANGIN	O=c1c(O)c(-c2ccccc2)oc2cc(O)cc(O)c12	87A1	single	0.971	411.24	201432	M+Glu+H	FALSE	CCMSLIB00000847621
2	GALANGIN	O=c1c(O)c(-c2ccccc2)oc2cc(O)cc(O)c12	89A2	single	0.971	412.26	34213	M+Glu+H	FALSE	CCMSLIB00000847621
2	GALANGIN	O=c1c(O)c(-c2ccccc2)oc2cc(O)cc(O)c12	89B1	single	0.982	408.66	177329	M+Glu+H	FALSE	CCMSLIB00000847621
2	GALANGIN	O=c1c(O)c(-c2ccccc2)oc2cc(O)cc(O)c12	90A2	single	0.968	409.55	647916	M+Glu+H	FALSE	CCMSLIB00000847621
2	GALANGIN	O=c1c(O)c(-c2ccccc2)oc2cc(O)cc(O)c12	90A4	single	0.976	409.01	155291	M+Glu+H	FALSE	CCMSLIB00000847621
2	GALANGIN	O=c1c(O)c(-c2ccccc2)oc2cc(O)cc(O)c12	91A1	single	0.895	376.31	211052	M+Glu+H	FALSE	CCMSLIB00000847621
2	GALANGIN	O=c1c(O)c(-c2ccccc2)oc2cc(O)cc(O)c12	91B1	single	0.976	405.37	370588	M+Glu+H	FALSE	CCMSLIB00000847621
2	HAEMATOMMIC ACID, ETHYL ESTER	CCOC(=O)c1c(C)cc(O)c(C=O)c1O	71B2	single	0.904	419.31	53235	M+Glu+NH4	FALSE	VF-NPL-QEHF011433
2	HAEMATOMMIC ACID, ETHYL ESTER	CCOC(=O)c1c(C)cc(O)c(C=O)c1O	71D1	single	0.914	419.45	422302	M+Glu+NH4	FALSE	VF-NPL-QEHF011433
2	HAEMATOMMIC ACID, ETHYL ESTER	CCOC(=O)c1c(C)cc(O)c(C=O)c1O	720	single	0.907	418.43	225976	M+Glu+NH4	FALSE	VF-NPL-QEHF011433
2	HAEMATOMMIC ACID, ETHYL ESTER	CCOC(=O)c1c(C)cc(O)c(C=O)c1O	72000	single	0.919	419.69	231422	M+Glu+NH4	FALSE	VF-NPL-QEHF011433
2	HAEMATOMMIC ACID, ETHYL ESTER	CCOC(=O)c1c(C)cc(O)c(C=O)c1O	73B2	single	0.905	421.68	234708	M+Glu+NH4	FALSE	VF-NPL-QEHF011433
2	HAEMATOMMIC ACID, ETHYL ESTER	CCOC(=O)c1c(C)cc(O)c(C=O)c1O	73B3	single	0.91	419.52	28336	M+Glu+NH4	FALSE	VF-NPL-QEHF011433
2	HAEMATOMMIC ACID, ETHYL ESTER	CCOC(=O)c1c(C)cc(O)c(C=O)c1O	73C3	single	0.902	420.04	23987	M+Glu+NH4	FALSE	VF-NPL-QEHF011433
2	HAEMATOMMIC ACID, ETHYL ESTER	CCOC(=O)c1c(C)cc(O)c(C=O)c1O	73C4	single	0.905	420.64	22619	M+Glu+NH4	FALSE	VF-NPL-QEHF011433
2	HAEMATOMMIC ACID, ETHYL ESTER	CCOC(=O)c1c(C)cc(O)c(C=O)c1O	76D1	single	0.91	418.37	27535	M+Glu+NH4	FALSE	VF-NPL-QEHF011433
2	HAEMATOMMIC ACID, ETHYL ESTER	CCOC(=O)c1c(C)cc(O)c(C=O)c1O	760000000	single	0.909	418.83	215779	M+Glu+NH4	FALSE	VF-NPL-QEHF011433
2	HAEMATOMMIC ACID, ETHYL ESTER	CCOC(=O)c1c(C)cc(O)c(C=O)c1O	76000000000	single	0.909	418.36	199652	M+Glu+NH4	FALSE	VF-NPL-QEHF011433
2	HAEMATOMMIC ACID, ETHYL ESTER	CCOC(=O)c1c(C)cc(O)c(C=O)c1O	76F1	single	0.906	419.12	48371	M+Glu+NH4	FALSE	VF-NPL-QEHF011433
2	HAEMATOMMIC ACID, ETHYL ESTER	CCOC(=O)c1c(C)cc(O)c(C=O)c1O	78D1	single	0.903	418.73	176389	M+Glu+NH4	FALSE	VF-NPL-QEHF011433
2	HAEMATOMMIC ACID, ETHYL ESTER	CCOC(=O)c1c(C)cc(O)c(C=O)c1O	78D2	single	0.909	418.55	126175	M+Glu+NH4	FALSE	VF-NPL-QEHF011433
2	HAEMATOMMIC ACID, ETHYL ESTER	CCOC(=O)c1c(C)cc(O)c(C=O)c1O	78D3	single	0.918	421.58	559282	M+Glu+NH4	FALSE	VF-NPL-QEHF011433
2	HAEMATOMMIC ACID, ETHYL ESTER	CCOC(=O)c1c(C)cc(O)c(C=O)c1O	79B1	single	0.913	418.47	91893	M+Glu+NH4	FALSE	VF-NPL-QEHF011433
2	HAEMATOMMIC ACID, ETHYL ESTER	CCOC(=O)c1c(C)cc(O)c(C=O)c1O	80A2	single	0.912	417.12	123793	M+Glu+NH4	FALSE	VF-NPL-QEHF011433
2	HAEMATOMMIC ACID, ETHYL ESTER	CCOC(=O)c1c(C)cc(O)c(C=O)c1O	84B2	single	0.904	419.41	39245	M+Glu+NH4	FALSE	VF-NPL-QEHF011433
2	HAEMATOMMIC ACID, ETHYL ESTER	CCOC(=O)c1c(C)cc(O)c(C=O)c1O	86A2	single	0.906	417.48	66145	M+Glu+NH4	FALSE	VF-NPL-QEHF011433
2	HAEMATOMMIC ACID, ETHYL ESTER	CCOC(=O)c1c(C)cc(O)c(C=O)c1O	90A4	single	0.904	416.89	79958	M+Glu+NH4	FALSE	VF-NPL-QEHF011433
2	HAEMATOMMIC ACID, ETHYL ESTER	CCOC(=O)c1c(C)cc(O)c(C=O)c1O	91B1	single	0.906	417.06	50259	M+Glu+NH4	FALSE	VF-NPL-QEHF011433
2	LOBELINE	CN1C(CC(=O)c2ccccc2)CCCC1CC(O)c1ccccc1	71B1	single	0.882	335.43	6868	M+Glu+H	FALSE	VF-NPL-QEHF025659
2	LOBELINE	CN1C(CC(=O)c2ccccc2)CCCC1CC(O)c1ccccc1	71C2	single	0.987	336.66	23555	M+Glu+H	FALSE	VF-NPL-QEHF025659
2	LOBELINE	CN1C(CC(=O)c2ccccc2)CCCC1CC(O)c1ccccc1	71C3	single	0.991	337.13	625735	M+Glu+H	FALSE	VF-NPL-QEHF025659
2	LOBELINE	CN1C(CC(=O)c2ccccc2)CCCC1CC(O)c1ccccc1	71C5	single	0.993	344.13	820452	M+Glu+H	FALSE	VF-NPL-QEHF025659
2	LOBELINE	CN1C(CC(=O)c2ccccc2)CCCC1CC(O)c1ccccc1	71D1	single	0.946	357.58	22004	M+Glu+H	FALSE	VF-NPL-QEHF025658
2	LOBELINE	CN1C(CC(=O)c2ccccc2)CCCC1CC(O)c1ccccc1	73C5	single	0.992	337.05	73204	M+Glu+H	FALSE	VF-NPL-QEHF025659
2	LOBELINE	CN1C(CC(=O)c2ccccc2)CCCC1CC(O)c1ccccc1	79B10	single	0.908	357.19	8909	M+Glu+H	FALSE	VF-NPL-QEHF025658
2	LUPEOL	C=C(C)C1CCC2(C)CCC3(C)C(CCC4C5(C)CCC(O)C(C)(C)C5CCC43C)C12	71B2	double							0.858	1061.02	129686	M+2Glu+NH4	FALSE	VF-NPL-QEHF005658
2	LUPEOL	C=C(C)C1CCC2(C)CCC3(C)C(CCC4C5(C)CCC(O)C(C)(C)C5CCC43C)C12	71C3	double							0.858	1058.83	463415	M+2Glu+NH4	FALSE	VF-NPL-QEHF005658
2	LUPEOL	C=C(C)C1CCC2(C)CCC3(C)C(CCC4C5(C)CCC(O)C(C)(C)C5CCC43C)C12	71C4	double							0.858	1058.32	545425	M+2Glu+NH4	FALSE	VF-NPL-QEHF005658
2	LUPEOL	C=C(C)C1CCC2(C)CCC3(C)C(CCC4C5(C)CCC(O)C(C)(C)C5CCC43C)C12	71C5	double							0.869	1057.78	448677	M+2Glu+NH4	FALSE	VF-NPL-QEHF005658
2	LUPEOL	C=C(C)C1CCC2(C)CCC3(C)C(CCC4C5(C)CCC(O)C(C)(C)C5CCC43C)C12	73B3	double							0.862	1057.77	225872	M+2Glu+NH4	FALSE	VF-NPL-QEHF005658
2	LUPEOL	C=C(C)C1CCC2(C)CCC3(C)C(CCC4C5(C)CCC(O)C(C)(C)C5CCC43C)C12	73B4	double							0.861	1060.41	473625	M+2Glu+NH4	FALSE	VF-NPL-QEHF005658
2	LUPEOL	C=C(C)C1CCC2(C)CCC3(C)C(CCC4C5(C)CCC(O)C(C)(C)C5CCC43C)C12	73C5	double							0.865	1058.94	394547	M+2Glu+NH4	FALSE	VF-NPL-QEHF005658
2	LUPEOL	C=C(C)C1CCC2(C)CCC3(C)C(CCC4C5(C)CCC(O)C(C)(C)C5CCC43C)C12	75B2	double							0.854	1058.96	171138	M+2Glu+NH4	FALSE	VF-NPL-QEHF005658
2	LUPEOL	C=C(C)C1CCC2(C)CCC3(C)C(CCC4C5(C)CCC(O)C(C)(C)C5CCC43C)C12	760000	double							0.871	1060.53	858999	M+2Glu+NH4	FALSE	VF-NPL-QEHF005658
2	LUPEOL	C=C(C)C1CCC2(C)CCC3(C)C(CCC4C5(C)CCC(O)C(C)(C)C5CCC43C)C12	76000000000	double							0.858	1061.86	162523	M+2Glu+NH4	FALSE	VF-NPL-QEHF005658
2	LUPEOL	C=C(C)C1CCC2(C)CCC3(C)C(CCC4C5(C)CCC(O)C(C)(C)C5CCC43C)C12	79B8	double							0.86	1083.75	195851	M+2Glu+NH4	FALSE	VF-NPL-QEHF005658
2	OLEANOIC ACID	CC1(C)CCC2(C(=O)O)CCC3(C)C(=CCC4C5(C)CCC(O)C(C)(C)C5CCC43C)C2C1	75D1	single	0.857	649.64	219113	M+Glu+NH4	FALSE	VF-NPL-QEHF013929
2	OSAJIN	CC(C)=CCc1c2c(c3occ(-c4ccc(O)cc4)c(=O)c3c1O)C=CC(C)(C)O2	71D1	single	0.881	690.3	133397	M+Glu+H	FALSE	VF-NPL-QEHF004017
2	OSAJIN	CC(C)=CCc1c2c(c3occ(-c4ccc(O)cc4)c(=O)c3c1O)C=CC(C)(C)O2	73B3	single	0.882	691.59	80690	M+Glu+H	FALSE	VF-NPL-QTOF009199
2	OSAJIN	CC(C)=CCc1c2c(c3occ(-c4ccc(O)cc4)c(=O)c3c1O)C=CC(C)(C)O2	73C5	single	0.927	690.61	2710824	M+Glu+H	FALSE	VF-NPL-QEHF004017
2	OSAJIN	CC(C)=CCc1c2c(c3occ(-c4ccc(O)cc4)c(=O)c3c1O)C=CC(C)(C)O2	74F2	single	0.923	690.41	301234	M+Glu+H	FALSE	VF-NPL-QEHF004017
2	OSAJIN	CC(C)=CCc1c2c(c3occ(-c4ccc(O)cc4)c(=O)c3c1O)C=CC(C)(C)O2	90A2	single	0.912	689.24	1623931	M+Glu+H	FALSE	VF-NPL-QEHF004017
2	PRENYLETIN	CC(C)=CCOc1cc2oc(=O)ccc2cc1O	71B1	single	0.96	367.96	7758724	M+Glu+H	FALSE	VF-NPL-QEHF011388
2	PRENYLETIN	CC(C)=CCOc1cc2oc(=O)ccc2cc1O	71B2	single	0.951	370.78	2205270	M+Glu+H	FALSE	VF-NPL-QEHF011388
2	PRENYLETIN	CC(C)=CCOc1cc2oc(=O)ccc2cc1O	71B8	single	0.95	370.83	476110	M+Glu+H	FALSE	VF-NPL-QEHF011388
2	PRENYLETIN	CC(C)=CCOc1cc2oc(=O)ccc2cc1O	71C1	single	0.957	367.83	5297810	M+Glu+H	FALSE	VF-NPL-QEHF011388
2	PRENYLETIN	CC(C)=CCOc1cc2oc(=O)ccc2cc1O	71C2	single	0.959	371.67	5390304	M+Glu+H	FALSE	VF-NPL-QEHF011388
2	PRENYLETIN	CC(C)=CCOc1cc2oc(=O)ccc2cc1O	71C3	single	0.953	372.79	5213039	M+Glu+H	FALSE	VF-NPL-QEHF011388
2	PRENYLETIN	CC(C)=CCOc1cc2oc(=O)ccc2cc1O	71C4	single	0.951	371.6	6897701	M+Glu+H	FALSE	VF-NPL-QEHF011388
2	PRENYLETIN	CC(C)=CCOc1cc2oc(=O)ccc2cc1O	71C5	single	0.955	373.05	598809	M+Glu+H	FALSE	VF-NPL-QEHF011388
2	PRENYLETIN	CC(C)=CCOc1cc2oc(=O)ccc2cc1O	71D1	single	0.957	370.45	933510	M+Glu+H	FALSE	VF-NPL-QEHF011388
2	PRENYLETIN	CC(C)=CCOc1cc2oc(=O)ccc2cc1O	72B1	single	0.957	369.92	4569653	M+Glu+H	FALSE	VF-NPL-QEHF011388
2	PRENYLETIN	CC(C)=CCOc1cc2oc(=O)ccc2cc1O	720	single	0.944	370.76	378868	M+Glu+H	FALSE	VF-NPL-QEHF011388
2	PRENYLETIN	CC(C)=CCOc1cc2oc(=O)ccc2cc1O	7200	single	0.962	375.91	2846289	M+Glu+H	FALSE	VF-NPL-QEHF011388
2	PRENYLETIN	CC(C)=CCOc1cc2oc(=O)ccc2cc1O	72000	single	0.951	371.57	3482150	M+Glu+H	FALSE	VF-NPL-QEHF011388
2	PRENYLETIN	CC(C)=CCOc1cc2oc(=O)ccc2cc1O	73B1	single	0.952	371.58	3393454	M+Glu+H	FALSE	VF-NPL-QEHF011388
2	PRENYLETIN	CC(C)=CCOc1cc2oc(=O)ccc2cc1O	73B2	single	0.953	376.53	2635868	M+Glu+H	FALSE	VF-NPL-QEHF011388
2	PRENYLETIN	CC(C)=CCOc1cc2oc(=O)ccc2cc1O	73B3	single	0.949	372.79	2571699	M+Glu+H	FALSE	VF-NPL-QEHF011388
2	PRENYLETIN	CC(C)=CCOc1cc2oc(=O)ccc2cc1O	73B4	single	0.951	368.88	2548916	M+Glu+H	FALSE	VF-NPL-QEHF011388
2	PRENYLETIN	CC(C)=CCOc1cc2oc(=O)ccc2cc1O	73B5	single	0.949	368.82	3244808	M+Glu+H	FALSE	VF-NPL-QEHF011388
2	PRENYLETIN	CC(C)=CCOc1cc2oc(=O)ccc2cc1O	73C2	single	0.95	368.93	194312	M+Glu+H	FALSE	VF-NPL-QEHF011388
2	PRENYLETIN	CC(C)=CCOc1cc2oc(=O)ccc2cc1O	73C3	single	0.939	371.47	619026	M+Glu+H	FALSE	VF-NPL-QEHF011388
2	PRENYLETIN	CC(C)=CCOc1cc2oc(=O)ccc2cc1O	73C4	single	0.941	370.13	154936	M+Glu+H	FALSE	VF-NPL-QEHF011388
2	PRENYLETIN	CC(C)=CCOc1cc2oc(=O)ccc2cc1O	73C5	single	0.955	367.88	9744373	M+Glu+H	FALSE	VF-NPL-QEHF011388
2	PRENYLETIN	CC(C)=CCOc1cc2oc(=O)ccc2cc1O	73C6	single	0.945	370.74	816271	M+Glu+H	FALSE	VF-NPL-QEHF011388
2	PRENYLETIN	CC(C)=CCOc1cc2oc(=O)ccc2cc1O	73D1	single	0.944	372.2	200739	M+Glu+H	FALSE	VF-NPL-QEHF011388
2	PRENYLETIN	CC(C)=CCOc1cc2oc(=O)ccc2cc1O	74C1	single	0.959	367.73	1319549	M+Glu+H	FALSE	VF-NPL-QEHF011388
2	PRENYLETIN	CC(C)=CCOc1cc2oc(=O)ccc2cc1O	74D1	single	0.952	374.84	548967	M+Glu+H	FALSE	VF-NPL-QEHF011388
2	PRENYLETIN	CC(C)=CCOc1cc2oc(=O)ccc2cc1O	74F2	single	0.957	370.9	188530	M+Glu+H	FALSE	VF-NPL-QEHF011388
2	PRENYLETIN	CC(C)=CCOc1cc2oc(=O)ccc2cc1O	75B2	single	0.94	369.41	73970	M+Glu+H	FALSE	VF-NPL-QEHF011388
2	PRENYLETIN	CC(C)=CCOc1cc2oc(=O)ccc2cc1O	75D1	single	0.941	371.55	57836	M+Glu+H	FALSE	VF-NPL-QEHF011388
2	PRENYLETIN	CC(C)=CCOc1cc2oc(=O)ccc2cc1O	76C1	single	0.917	368.53	7928	M+Glu+H	FALSE	VF-NPL-QEHF011388
2	PRENYLETIN	CC(C)=CCOc1cc2oc(=O)ccc2cc1O	76C2	single	0.887	368.51	6320	M+Glu+H	FALSE	VF-NPL-QEHF011388
2	PRENYLETIN	CC(C)=CCOc1cc2oc(=O)ccc2cc1O	76C3	single	0.865	368.79	7335	M+Glu+H	FALSE	VF-NPL-QEHF011388
2	PRENYLETIN	CC(C)=CCOc1cc2oc(=O)ccc2cc1O	76D1	single	0.915	366.59	7624	M+Glu+H	FALSE	VF-NPL-QEHF011388
2	PRENYLETIN	CC(C)=CCOc1cc2oc(=O)ccc2cc1O	7600	single	0.937	371.33	24067	M+Glu+H	FALSE	VF-NPL-QEHF011388
2	PRENYLETIN	CC(C)=CCOc1cc2oc(=O)ccc2cc1O	760000	single	0.944	371.01	77774	M+Glu+H	FALSE	VF-NPL-QEHF011388
2	PRENYLETIN	CC(C)=CCOc1cc2oc(=O)ccc2cc1O	76000000	single	0.958	370.94	363145	M+Glu+H	FALSE	VF-NPL-QEHF011388
2	PRENYLETIN	CC(C)=CCOc1cc2oc(=O)ccc2cc1O	760000000	single	0.95	370.71	304019	M+Glu+H	FALSE	VF-NPL-QEHF011388
2	PRENYLETIN	CC(C)=CCOc1cc2oc(=O)ccc2cc1O	76000000000	single	0.947	374.08	2339994	M+Glu+H	FALSE	VF-NPL-QEHF011388
2	PRENYLETIN	CC(C)=CCOc1cc2oc(=O)ccc2cc1O	76F1	single	0.95	370.02	2451963	M+Glu+H	FALSE	VF-NPL-QEHF011388
2	PRENYLETIN	CC(C)=CCOc1cc2oc(=O)ccc2cc1O	76F2	single	0.948	369.18	129145	M+Glu+H	FALSE	VF-NPL-QEHF011388
2	PRENYLETIN	CC(C)=CCOc1cc2oc(=O)ccc2cc1O	78D1	single	0.95	370.49	151209	M+Glu+H	FALSE	VF-NPL-QEHF011388
2	PRENYLETIN	CC(C)=CCOc1cc2oc(=O)ccc2cc1O	78D2	single	0.96	372.76	6440409	M+Glu+H	FALSE	VF-NPL-QEHF011388
2	PRENYLETIN	CC(C)=CCOc1cc2oc(=O)ccc2cc1O	78D3	single	0.955	371.16	113376	M+Glu+H	FALSE	VF-NPL-QEHF011388
2	PRENYLETIN	CC(C)=CCOc1cc2oc(=O)ccc2cc1O	79B1	single	0.961	370.26	605707	M+Glu+H	FALSE	VF-NPL-QEHF011388
2	PRENYLETIN	CC(C)=CCOc1cc2oc(=O)ccc2cc1O	79B10	single	0.947	367.82	73455	M+Glu+H	FALSE	VF-NPL-QEHF011388
2	PRENYLETIN	CC(C)=CCOc1cc2oc(=O)ccc2cc1O	79B2	single	0.953	369.14	23930	M+Glu+H	FALSE	VF-NPL-QEHF011388
2	PRENYLETIN	CC(C)=CCOc1cc2oc(=O)ccc2cc1O	79B6	single	0.96	369.46	102824	M+Glu+H	FALSE	VF-NPL-QEHF011388
2	PRENYLETIN	CC(C)=CCOc1cc2oc(=O)ccc2cc1O	79B8	single	0.938	369.63	62796	M+Glu+H	FALSE	VF-NPL-QEHF011388
2	PRENYLETIN	CC(C)=CCOc1cc2oc(=O)ccc2cc1O	79B9	single	0.887	370.06	5815	M+Glu+H	FALSE	VF-NPL-QEHF011388
2	PRENYLETIN	CC(C)=CCOc1cc2oc(=O)ccc2cc1O	82A1	single	0.952	367.75	330829	M+Glu+H	FALSE	VF-NPL-QEHF011388
2	PRENYLETIN	CC(C)=CCOc1cc2oc(=O)ccc2cc1O	84A2	single	0.889	371.71	10193	M+Glu+H	FALSE	VF-NPL-QEHF011388
2	PRENYLETIN	CC(C)=CCOc1cc2oc(=O)ccc2cc1O	84A3	single	0.958	370.75	211099	M+Glu+H	FALSE	VF-NPL-QEHF011388
2	PRENYLETIN	CC(C)=CCOc1cc2oc(=O)ccc2cc1O	84A4	single	0.958	372.59	38596	M+Glu+H	FALSE	VF-NPL-QEHF011388
2	PRENYLETIN	CC(C)=CCOc1cc2oc(=O)ccc2cc1O	84B2	single	0.911	368.41	7102	M+Glu+H	FALSE	VF-NPL-QEHF011388
2	PRENYLETIN	CC(C)=CCOc1cc2oc(=O)ccc2cc1O	85A1	single	0.956	372.08	5126262	M+Glu+H	FALSE	VF-NPL-QEHF011388
2	PRENYLETIN	CC(C)=CCOc1cc2oc(=O)ccc2cc1O	86A2	single	0.953	365.92	284733	M+Glu+H	FALSE	VF-NPL-QEHF011388
2	PRENYLETIN	CC(C)=CCOc1cc2oc(=O)ccc2cc1O	87A1	single	0.95	371.39	45035	M+Glu+H	FALSE	VF-NPL-QEHF011388
2	PRENYLETIN	CC(C)=CCOc1cc2oc(=O)ccc2cc1O	89A2	single	0.899	368.42	6661	M+Glu+H	FALSE	VF-NPL-QEHF011388
2	PRENYLETIN	CC(C)=CCOc1cc2oc(=O)ccc2cc1O	90A2	single	0.964	377.61	2040098	M+Glu+H	FALSE	VF-NPL-QEHF011388
2	PRENYLETIN	CC(C)=CCOc1cc2oc(=O)ccc2cc1O	90A4	single	0.957	375.34	1455467	M+Glu+H	FALSE	VF-NPL-QEHF011388
2	PRENYLETIN	CC(C)=CCOc1cc2oc(=O)ccc2cc1O	91A1	single	0.942	371.58	29295	M+Glu+H	FALSE	VF-NPL-QEHF011388
2	PRENYLETIN	CC(C)=CCOc1cc2oc(=O)ccc2cc1O	91B1	single	0.954	370.92	4584330	M+Glu+H	FALSE	VF-NPL-QEHF011388
2	SALIDROSIDE	OCC1OC(OCCc2ccc(O)cc2)C(O)C(O)C1O	71D1	double							0.871	760.65	34292	M+2Glu+NH4	FALSE	VF-NPL-QTOF009519
2	SALIDROSIDE	OCC1OC(OCCc2ccc(O)cc2)C(O)C(O)C1O	72B1	double							0.852	771.06	29524	M+2Glu+NH4	FALSE	VF-NPL-QTOF009519
2	SALIDROSIDE	OCC1OC(OCCc2ccc(O)cc2)C(O)C(O)C1O	73B2	double							0.864	763.95	31155	M+2Glu+NH4	FALSE	VF-NPL-QTOF009519
2	SALIDROSIDE	OCC1OC(OCCc2ccc(O)cc2)C(O)C(O)C1O	73B5	double							0.897	762.07	21226	M+2Glu+NH4	FALSE	VF-NPL-QTOF009519
2	SALIDROSIDE	OCC1OC(OCCc2ccc(O)cc2)C(O)C(O)C1O	73C5	double							0.896	763.14	38394	M+2Glu+NH4	FALSE	VF-NPL-QTOF009519
2	SALIDROSIDE	OCC1OC(OCCc2ccc(O)cc2)C(O)C(O)C1O	73C6	double							0.882	761.1	29586	M+2Glu+NH4	FALSE	VF-NPL-QTOF009519
2	SALIDROSIDE	OCC1OC(OCCc2ccc(O)cc2)C(O)C(O)C1O	76C2	double							0.888	771.69	20874	M+2Glu+NH4	FALSE	VF-NPL-QTOF009519
2	SALIDROSIDE	OCC1OC(OCCc2ccc(O)cc2)C(O)C(O)C1O	76000	double							0.861	760.29	29161	M+2Glu+NH4	FALSE	VF-NPL-QTOF009519
2	SALIDROSIDE	OCC1OC(OCCc2ccc(O)cc2)C(O)C(O)C1O	76000000	double							0.87	760.78	29952	M+2Glu+NH4	FALSE	VF-NPL-QTOF009519
2	SALIDROSIDE	OCC1OC(OCCc2ccc(O)cc2)C(O)C(O)C1O	78D2	double							0.87	767.24	34818	M+2Glu+NH4	FALSE	VF-NPL-QTOF009519
2	SALIDROSIDE	OCC1OC(OCCc2ccc(O)cc2)C(O)C(O)C1O	78D3	double							0.866	772.66	27469	M+2Glu+NH4	FALSE	VF-NPL-QTOF009519
2	SALIDROSIDE	OCC1OC(OCCc2ccc(O)cc2)C(O)C(O)C1O	79B1	double							0.873	772.18	26100	M+2Glu+NH4	FALSE	VF-NPL-QTOF009519
2	SALIDROSIDE	OCC1OC(OCCc2ccc(O)cc2)C(O)C(O)C1O	79B7	double							0.899	762.59	19934	M+2Glu+NH4	FALSE	VF-NPL-QTOF009519
2	SALIDROSIDE	OCC1OC(OCCc2ccc(O)cc2)C(O)C(O)C1O	84A2	double							0.89	772.58	26320	M+2Glu+NH4	FALSE	VF-NPL-QTOF009519
2	SALIDROSIDE	OCC1OC(OCCc2ccc(O)cc2)C(O)C(O)C1O	84A3	double							0.891	761.21	25617	M+2Glu+NH4	FALSE	VF-NPL-QTOF009519
2	SALIDROSIDE	OCC1OC(OCCc2ccc(O)cc2)C(O)C(O)C1O	87A1	double							0.884	771.7	26102	M+2Glu+NH4	FALSE	VF-NPL-QTOF009519
2	SALIDROSIDE	OCC1OC(OCCc2ccc(O)cc2)C(O)C(O)C1O	89B1	single	0.853	519.52	3664	M+Glu+H	FALSE	VF-NPL-QTOF009519
2	SALIDROSIDE	OCC1OC(OCCc2ccc(O)cc2)C(O)C(O)C1O	91A1	double							0.88	772.24	24179	M+2Glu+NH4	FALSE	VF-NPL-QTOF009519
2	TOTAROL	CC(C)c1c(O)ccc2c1CCC1C(C)(C)CCCC21C	760000	single	0.851	679.13	66398	M+Glu+NH4	FALSE	CCMSLIB00000851410
2	TOTAROL	CC(C)c1c(O)ccc2c1CCC1C(C)(C)CCCC21C	79B8	single	0.878	721.61	162930	M+Glu+NH4	FALSE	CCMSLIB00000851410
3	2,3,4'-TRIHYDROXY-4-METHOXYBENZOPHENONE	COc1ccc(C(=O)c2ccc(O)cc2)c(O)c1O	71B2	single	0.865	371.11	32198	M+Glu+H	FALSE	VF-NPL-QTOF002564
3	2,3,4'-TRIHYDROXY-4-METHOXYBENZOPHENONE	COc1ccc(C(=O)c2ccc(O)cc2)c(O)c1O	71C1	single	0.926	310.6	126253	M+Glu+H	FALSE	VF-NPL-QTOF002564
3	2,3,4'-TRIHYDROXY-4-METHOXYBENZOPHENONE	COc1ccc(C(=O)c2ccc(O)cc2)c(O)c1O	71C2	single	0.901	310.42	57583	M+Glu+H	FALSE	VF-NPL-QTOF002564
3	2,3,4'-TRIHYDROXY-4-METHOXYBENZOPHENONE	COc1ccc(C(=O)c2ccc(O)cc2)c(O)c1O	71C3	single	0.898	309.75	25937	M+Glu+H	FALSE	VF-NPL-QTOF002564
3	2,3,4'-TRIHYDROXY-4-METHOXYBENZOPHENONE	COc1ccc(C(=O)c2ccc(O)cc2)c(O)c1O	71D1	single	0.921	310.7	216349	M+Glu+H	FALSE	VF-NPL-QTOF002564
3	2,3,4'-TRIHYDROXY-4-METHOXYBENZOPHENONE	COc1ccc(C(=O)c2ccc(O)cc2)c(O)c1O	72B1	single	0.913	313.59	97807	M+Glu+H	FALSE	VF-NPL-QTOF002564
3	2,3,4'-TRIHYDROXY-4-METHOXYBENZOPHENONE	COc1ccc(C(=O)c2ccc(O)cc2)c(O)c1O	72B3	single	0.898	310.93	328684	M+Glu+H	FALSE	VF-NPL-QTOF002564
3	2,3,4'-TRIHYDROXY-4-METHOXYBENZOPHENONE	COc1ccc(C(=O)c2ccc(O)cc2)c(O)c1O	7200	single	0.919	310.02	391965	M+Glu+H	FALSE	VF-NPL-QTOF002564
3	2,3,4'-TRIHYDROXY-4-METHOXYBENZOPHENONE	COc1ccc(C(=O)c2ccc(O)cc2)c(O)c1O	73B3	single_and_double	0.925	313.52	111559	M+Glu+H	FALSE	VF-NPL-QTOF002564	0.916	246.18	141028	M+2Glu+H	FALSE	VF-NPL-QTOF002564
3	2,3,4'-TRIHYDROXY-4-METHOXYBENZOPHENONE	COc1ccc(C(=O)c2ccc(O)cc2)c(O)c1O	73B4	single	0.855	310.03	19285	M+Glu+H	FALSE	VF-NPL-QTOF002564
3	2,3,4'-TRIHYDROXY-4-METHOXYBENZOPHENONE	COc1ccc(C(=O)c2ccc(O)cc2)c(O)c1O	73C3	single	0.883	292.67	18202	M+Glu+H	FALSE	VF-NPL-QTOF002564
3	2,3,4'-TRIHYDROXY-4-METHOXYBENZOPHENONE	COc1ccc(C(=O)c2ccc(O)cc2)c(O)c1O	74F2	single	0.887	297.35	24597	M+Glu+H	FALSE	VF-NPL-QTOF002564
3	2,3,4'-TRIHYDROXY-4-METHOXYBENZOPHENONE	COc1ccc(C(=O)c2ccc(O)cc2)c(O)c1O	76C5	single	0.93	294.31	1935132	M+Glu+H	FALSE	VF-NPL-QTOF002564
3	2,3,4'-TRIHYDROXY-4-METHOXYBENZOPHENONE	COc1ccc(C(=O)c2ccc(O)cc2)c(O)c1O	76000000000	single	0.873	292.81	14506	M+Glu+H	FALSE	VF-NPL-QTOF002564
3	2,3,4'-TRIHYDROXY-4-METHOXYBENZOPHENONE	COc1ccc(C(=O)c2ccc(O)cc2)c(O)c1O	78D2	single_and_double	0.922	244.91	149609	M+Glu+H	FALSE	VF-NPL-QTOF002564	0.914	244.32	148298	M+2Glu+H	FALSE	VF-NPL-QTOF002564
3	2,3,4'-TRIHYDROXY-4-METHOXYBENZOPHENONE	COc1ccc(C(=O)c2ccc(O)cc2)c(O)c1O	79B9	single	0.861	371.6	132091	M+Glu+H	FALSE	VF-NPL-QTOF002564
3	2,3,4'-TRIHYDROXY-4-METHOXYBENZOPHENONE	COc1ccc(C(=O)c2ccc(O)cc2)c(O)c1O	84A4	single	0.894	296.08	76927	M+Glu+H	FALSE	VF-NPL-QTOF002564
3	2,3,4'-TRIHYDROXY-4-METHOXYBENZOPHENONE	COc1ccc(C(=O)c2ccc(O)cc2)c(O)c1O	87A2	single	0.87	368.86	185252	M+Glu+H	FALSE	VF-NPL-QTOF002564
3	2,3,4'-TRIHYDROXY-4-METHOXYBENZOPHENONE	COc1ccc(C(=O)c2ccc(O)cc2)c(O)c1O	89A1	single	0.863	368.1	157085	M+Glu+H	FALSE	VF-NPL-QTOF002564
3	2,3,4'-TRIHYDROXY-4-METHOXYBENZOPHENONE	COc1ccc(C(=O)c2ccc(O)cc2)c(O)c1O	89B1	single	0.865	372.7	379771	M+Glu+H	FALSE	VF-NPL-QTOF002564
3	2,3,4'-TRIHYDROXY-4-METHOXYBENZOPHENONE	COc1ccc(C(=O)c2ccc(O)cc2)c(O)c1O	90A2	single	0.898	311.19	50121	M+Glu+H	FALSE	VF-NPL-QTOF002564
3	3-METHOXYCATECHOL	COc1cccc(O)c1O	72B1	single	0.871	260.55	8388	M+Glu+H	FALSE	MoNA041238
3	3-METHOXYCATECHOL	COc1cccc(O)c1O	74F2	single	0.894	239.35	143051	M+Glu+NH4	FALSE	MoNA041238
3	3-METHOXYCATECHOL	COc1cccc(O)c1O	85A1	single	0.898	237	171314	M+Glu+NH4	FALSE	MoNA041238
3	AESCULIN	O=c1ccc2cc(OC3OC(CO)C(O)C(O)C3O)c(O)cc2o1	71C3	single	0.868	227.94	15765	M+Glu+H	FALSE	MoNA033014
3	AESCULIN	O=c1ccc2cc(OC3OC(CO)C(O)C(O)C3O)c(O)cc2o1	73B2	single	0.909	218.48	18152	M+Glu+H	FALSE	BML00486
3	AESCULIN	O=c1ccc2cc(OC3OC(CO)C(O)C(O)C3O)c(O)cc2o1	73B3	single	0.947	217.41	17977	M+Glu+H	FALSE	MoNA033014
3	AESCULIN	O=c1ccc2cc(OC3OC(CO)C(O)C(O)C3O)c(O)cc2o1	73B4	single	0.88	217.98	7308	M+Glu+H	FALSE	MoNA033014
3	AESCULIN	O=c1ccc2cc(OC3OC(CO)C(O)C(O)C3O)c(O)cc2o1	78D2	single	0.924	219.69	33932	M+Glu+H	FALSE	BML00486
3	ALPHA-DIHYDROGEDUNOL	CC(=O)OC1CC2C(C)(C)C(O)CCC2(C)C2CCC3(C)C(c4ccoc4)OC(=O)C4OC43C12C	73C5	single	0.867	533.62	410488	M+Glu+H	FALSE	VF-NPL-QEHF013602
3	BAICALEIN	O=c1cc(-c2ccccc2)oc2cc(O)c(O)c(O)c12	72B3	single	0.97	423.5	2676505	M+Glu+H	FALSE	CCMSLIB00000847788
3	BAICALEIN	O=c1cc(-c2ccccc2)oc2cc(O)c(O)c(O)c12	73B1	single	0.976	378.24	100717	M+Glu+H	FALSE	CCMSLIB00000847788
3	BAICALEIN	O=c1cc(-c2ccccc2)oc2cc(O)c(O)c(O)c12	73B3	single_and_double	0.979	377.43	56337	M+Glu+H	FALSE	CCMSLIB00000847788	0.991	317.28	166269	M+2Glu+H	FALSE	CCMSLIB00000847788
3	BAICALEIN	O=c1cc(-c2ccccc2)oc2cc(O)c(O)c(O)c12	73B4	single_and_double	0.976	342.04	31412	M+Glu+H	FALSE	CCMSLIB00000847788	0.989	342.22	480407	M+2Glu+H	FALSE	CCMSLIB00000847788
3	BAICALEIN	O=c1cc(-c2ccccc2)oc2cc(O)c(O)c(O)c12	73D1	single	0.927	423.21	73045	M+Glu+H	FALSE	CCMSLIB00000847788
3	BAICALEIN	O=c1cc(-c2ccccc2)oc2cc(O)c(O)c(O)c12	74D1	single	0.967	423.7	59746	M+Glu+H	FALSE	CCMSLIB00000847788
3	BAICALEIN	O=c1cc(-c2ccccc2)oc2cc(O)c(O)c(O)c12	76000000000	single	0.889	423.49	19788	M+Glu+H	FALSE	CCMSLIB00000847788
3	BAICALEIN	O=c1cc(-c2ccccc2)oc2cc(O)c(O)c(O)c12	78D2	single_and_double	0.932	377.66	28651	M+Glu+H	FALSE	CCMSLIB00000847788	0.989	342.56	273301	M+2Glu+H	FALSE	CCMSLIB00000847788
3	BAICALEIN	O=c1cc(-c2ccccc2)oc2cc(O)c(O)c(O)c12	79B3	single	0.969	381.59	39180	M+Glu+H	FALSE	CCMSLIB00000847788
3	BAICALEIN	O=c1cc(-c2ccccc2)oc2cc(O)c(O)c(O)c12	84A3	single	0.889	410.37	72470	M+Glu+H	FALSE	VF-NPL-QTOF006831
3	BAICALEIN	O=c1cc(-c2ccccc2)oc2cc(O)c(O)c(O)c12	84A4	single	0.968	423.65	100658	M+Glu+H	FALSE	CCMSLIB00000847788
3	BAICALEIN	O=c1cc(-c2ccccc2)oc2cc(O)c(O)c(O)c12	85A2	single	0.905	407.6	37750	M+Glu+H	FALSE	VF-NPL-QTOF006831
3	BAICALEIN	O=c1cc(-c2ccccc2)oc2cc(O)c(O)c(O)c12	87A2	single	0.938	407.18	114867	M+Glu+H	FALSE	CCMSLIB00000847788
3	ENOXOLONE	CC1(C(=O)O)CCC2(C)CCC3(C)C(=CC(=O)C4C5(C)CCC(O)C(C)(C)C5CCC43C)C2C1	71B2	single	0.942	594.31	643202	M+Glu+H	FALSE	VF-NPL-QEHF013512
3	ENOXOLONE	CC1(C(=O)O)CCC2(C)CCC3(C)C(=CC(=O)C4C5(C)CCC(O)C(C)(C)C5CCC43C)C2C1	71B8	single	0.934	594.29	191449	M+Glu+H	FALSE	VF-NPL-QEHF013512
3	ENOXOLONE	CC1(C(=O)O)CCC2(C)CCC3(C)C(=CC(=O)C4C5(C)CCC(O)C(C)(C)C5CCC43C)C2C1	71C3	single	0.958	577.04	175888	M+Glu+H	FALSE	VF-NPL-QEHF013845
3	ENOXOLONE	CC1(C(=O)O)CCC2(C)CCC3(C)C(=CC(=O)C4C5(C)CCC(O)C(C)(C)C5CCC43C)C2C1	71D1	single	0.952	579.18	440949	M+Glu+H	FALSE	HMDB0011628_ms_ms_1218282
3	ENOXOLONE	CC1(C(=O)O)CCC2(C)CCC3(C)C(=CC(=O)C4C5(C)CCC(O)C(C)(C)C5CCC43C)C2C1	72B3	single	0.9	738.08	317837	M+Glu+H	FALSE	HMDB0011628_ms_ms_1218282
3	ENOXOLONE	CC1(C(=O)O)CCC2(C)CCC3(C)C(=CC(=O)C4C5(C)CCC(O)C(C)(C)C5CCC43C)C2C1	73B5	single	0.937	594.14	101552	M+Glu+H	FALSE	VF-NPL-QEHF013512
3	ENOXOLONE	CC1(C(=O)O)CCC2(C)CCC3(C)C(=CC(=O)C4C5(C)CCC(O)C(C)(C)C5CCC43C)C2C1	73C3	single_and_double	0.953	593.97	2197596	M+Glu+H	FALSE	VF-NPL-QEHF013512	0.931	487.18	309281	M+2Glu+H	FALSE	VF-NPL-QEHF013845
3	ENOXOLONE	CC1(C(=O)O)CCC2(C)CCC3(C)C(=CC(=O)C4C5(C)CCC(O)C(C)(C)C5CCC43C)C2C1	73C5	single_and_double	0.957	590.95	257170	M+Glu+H	FALSE	VF-NPL-QEHF013512	0.934	486.93	4338007	M+2Glu+H	FALSE	VF-NPL-QEHF013845
3	ENOXOLONE	CC1(C(=O)O)CCC2(C)CCC3(C)C(=CC(=O)C4C5(C)CCC(O)C(C)(C)C5CCC43C)C2C1	73C6	single_and_double	0.964	593.28	676411	M+Glu+H	FALSE	VF-NPL-QEHF013512	0.928	487.23	114919	M+2Glu+H	FALSE	HMDB0011628_ms_ms_1218282
3	ENOXOLONE	CC1(C(=O)O)CCC2(C)CCC3(C)C(=CC(=O)C4C5(C)CCC(O)C(C)(C)C5CCC43C)C2C1	74B1	single	0.954	573.94	388761	M+Glu+H	FALSE	VF-NPL-QEHF013845
3	ENOXOLONE	CC1(C(=O)O)CCC2(C)CCC3(C)C(=CC(=O)C4C5(C)CCC(O)C(C)(C)C5CCC43C)C2C1	74D1	single	0.905	595.47	65235	M+Glu+H	FALSE	VF-NPL-QEHF013512
3	ENOXOLONE	CC1(C(=O)O)CCC2(C)CCC3(C)C(=CC(=O)C4C5(C)CCC(O)C(C)(C)C5CCC43C)C2C1	74F2	single	0.962	593.72	259466	M+Glu+H	FALSE	VF-NPL-QEHF013512
3	ENOXOLONE	CC1(C(=O)O)CCC2(C)CCC3(C)C(=CC(=O)C4C5(C)CCC(O)C(C)(C)C5CCC43C)C2C1	75D1	single	0.963	590.88	8901730	M+Glu+H	FALSE	VF-NPL-QEHF013512
3	ENOXOLONE	CC1(C(=O)O)CCC2(C)CCC3(C)C(=CC(=O)C4C5(C)CCC(O)C(C)(C)C5CCC43C)C2C1	76C2	single	0.938	594.13	73632	M+Glu+H	FALSE	VF-NPL-QEHF013512
3	ENOXOLONE	CC1(C(=O)O)CCC2(C)CCC3(C)C(=CC(=O)C4C5(C)CCC(O)C(C)(C)C5CCC43C)C2C1	76C3	single	0.963	591.54	2082296	M+Glu+H	FALSE	VF-NPL-QEHF013512
3	ENOXOLONE	CC1(C(=O)O)CCC2(C)CCC3(C)C(=CC(=O)C4C5(C)CCC(O)C(C)(C)C5CCC43C)C2C1	76C5	single	0.903	738.5	210253	M+Glu+H	FALSE	HMDB0011628_ms_ms_1218282
3	ENOXOLONE	CC1(C(=O)O)CCC2(C)CCC3(C)C(=CC(=O)C4C5(C)CCC(O)C(C)(C)C5CCC43C)C2C1	7600	single	0.959	590.59	4608806	M+Glu+H	FALSE	VF-NPL-QEHF013512
3	ENOXOLONE	CC1(C(=O)O)CCC2(C)CCC3(C)C(=CC(=O)C4C5(C)CCC(O)C(C)(C)C5CCC43C)C2C1	760000	single	0.874	740.12	129065	M+Glu+H	FALSE	HMDB0011628_ms_ms_1218282
3	ENOXOLONE	CC1(C(=O)O)CCC2(C)CCC3(C)C(=CC(=O)C4C5(C)CCC(O)C(C)(C)C5CCC43C)C2C1	76000000000	single	0.946	594.04	457901	M+Glu+H	FALSE	VF-NPL-QEHF013512
3	ENOXOLONE	CC1(C(=O)O)CCC2(C)CCC3(C)C(=CC(=O)C4C5(C)CCC(O)C(C)(C)C5CCC43C)C2C1	78D2	single	0.956	593.6	432970	M+Glu+H	FALSE	VF-NPL-QEHF013512
3	ENOXOLONE	CC1(C(=O)O)CCC2(C)CCC3(C)C(=CC(=O)C4C5(C)CCC(O)C(C)(C)C5CCC43C)C2C1	79B10	single	0.958	577.1	169645	M+Glu+H	FALSE	VF-NPL-QEHF013845
3	ENOXOLONE	CC1(C(=O)O)CCC2(C)CCC3(C)C(=CC(=O)C4C5(C)CCC(O)C(C)(C)C5CCC43C)C2C1	79B7	single	0.959	591.08	3913350	M+Glu+H	FALSE	VF-NPL-QEHF013512
3	ENOXOLONE	CC1(C(=O)O)CCC2(C)CCC3(C)C(=CC(=O)C4C5(C)CCC(O)C(C)(C)C5CCC43C)C2C1	79B8	single	0.897	738.2	222639	M+Glu+H	FALSE	HMDB0011628_ms_ms_1218282
3	ENOXOLONE	CC1(C(=O)O)CCC2(C)CCC3(C)C(=CC(=O)C4C5(C)CCC(O)C(C)(C)C5CCC43C)C2C1	82A1	single	0.921	594.14	102325	M+Glu+H	FALSE	VF-NPL-QEHF013512
3	ENOXOLONE	CC1(C(=O)O)CCC2(C)CCC3(C)C(=CC(=O)C4C5(C)CCC(O)C(C)(C)C5CCC43C)C2C1	84A3	single	0.954	593.36	647160	M+Glu+H	FALSE	VF-NPL-QEHF013512
3	ENOXOLONE	CC1(C(=O)O)CCC2(C)CCC3(C)C(=CC(=O)C4C5(C)CCC(O)C(C)(C)C5CCC43C)C2C1	85A2	single	0.904	738.01	564210	M+Glu+H	FALSE	HMDB0011628_ms_ms_1218282
3	ENOXOLONE	CC1(C(=O)O)CCC2(C)CCC3(C)C(=CC(=O)C4C5(C)CCC(O)C(C)(C)C5CCC43C)C2C1	87A2	single	0.898	738.05	293701	M+Glu+H	FALSE	HMDB0011628_ms_ms_1218282
3	ENOXOLONE	CC1(C(=O)O)CCC2(C)CCC3(C)C(=CC(=O)C4C5(C)CCC(O)C(C)(C)C5CCC43C)C2C1	89A1	single	0.898	738.55	241594	M+Glu+H	FALSE	HMDB0011628_ms_ms_1218282
3	FERULIC ACID	COc1cc(C=CC(=O)O)ccc1O	7200	single	0.945	258.29	65470	M+Glu+NH4	FALSE	MoNA032366
3	HARMINE	COc1ccc2c(c1)[nH]c1c(C)nccc12	71C3	single	0.909	279.99	7605	M+Glu+H	FALSE	AU288406
3	HARMINE	COc1ccc2c(c1)[nH]c1c(C)nccc12	720	single	0.98	280.98	24562	M+Glu+H	FALSE	BML01056
3	HARMINE	COc1ccc2c(c1)[nH]c1c(C)nccc12	73C5	single	0.983	280.68	50832	M+Glu+H	FALSE	AU288406
3	HARMINE	COc1ccc2c(c1)[nH]c1c(C)nccc12	76C1	single	0.928	280.47	4939	M+Glu+H	FALSE	AU288406
3	HARMINE	COc1ccc2c(c1)[nH]c1c(C)nccc12	76C3	single	0.993	285.62	3834222	M+Glu+H	FALSE	BML01056
3	HARMINE	COc1ccc2c(c1)[nH]c1c(C)nccc12	76D1	single	0.983	280.44	14300	M+Glu+H	FALSE	BML01056
3	HARMINE	COc1ccc2c(c1)[nH]c1c(C)nccc12	7600	single	0.989	282.58	45010	M+Glu+H	FALSE	BML01056
3	HARMINE	COc1ccc2c(c1)[nH]c1c(C)nccc12	86A2	single	0.981	281	14613	M+Glu+H	FALSE	BML01056
3	HETEROPEUCENIN, METHYL ETHER	COc1cc(O)c2c(=O)cc(C)oc2c1CC=C(C)C	71B1	single	0.955	492.89	26815	M+Glu+H	FALSE	VF-NPL-QEHF003135
3	HETEROPEUCENIN, METHYL ETHER	COc1cc(O)c2c(=O)cc(C)oc2c1CC=C(C)C	71B2	single	0.977	494.58	44773	M+Glu+H	FALSE	CCMSLIB00000078786
3	HETEROPEUCENIN, METHYL ETHER	COc1cc(O)c2c(=O)cc(C)oc2c1CC=C(C)C	71C1	single	0.913	489.8	8082	M+Glu+H	FALSE	CCMSLIB00000078786
3	HETEROPEUCENIN, METHYL ETHER	COc1cc(O)c2c(=O)cc(C)oc2c1CC=C(C)C	71C2	single	0.915	490.3	4200	M+Glu+H	FALSE	CCMSLIB00000078786
3	HETEROPEUCENIN, METHYL ETHER	COc1cc(O)c2c(=O)cc(C)oc2c1CC=C(C)C	71C3	single	0.975	492.91	118790	M+Glu+H	FALSE	CCMSLIB00000078786
3	HETEROPEUCENIN, METHYL ETHER	COc1cc(O)c2c(=O)cc(C)oc2c1CC=C(C)C	71D1	single	0.972	494.61	83935	M+Glu+H	FALSE	CCMSLIB00000078786
3	HETEROPEUCENIN, METHYL ETHER	COc1cc(O)c2c(=O)cc(C)oc2c1CC=C(C)C	72B1	single	0.981	494.52	62351	M+Glu+H	FALSE	CCMSLIB00000078786
3	HETEROPEUCENIN, METHYL ETHER	COc1cc(O)c2c(=O)cc(C)oc2c1CC=C(C)C	72B3	single	0.977	492.43	89840	M+Glu+H	FALSE	CCMSLIB00000078786
3	HETEROPEUCENIN, METHYL ETHER	COc1cc(O)c2c(=O)cc(C)oc2c1CC=C(C)C	72000	single	0.897	495.58	3879	M+Glu+H	FALSE	CCMSLIB00000078786
3	HETEROPEUCENIN, METHYL ETHER	COc1cc(O)c2c(=O)cc(C)oc2c1CC=C(C)C	73B2	single	0.966	494.68	31509	M+Glu+H	FALSE	CCMSLIB00000078786
3	HETEROPEUCENIN, METHYL ETHER	COc1cc(O)c2c(=O)cc(C)oc2c1CC=C(C)C	73B3	single_and_double	0.98	496.76	1193074	M+Glu+H	FALSE	CCMSLIB00000078786	0.972	441.53	25840	M+2Glu+H	FALSE	CCMSLIB00000078786
3	HETEROPEUCENIN, METHYL ETHER	COc1cc(O)c2c(=O)cc(C)oc2c1CC=C(C)C	73B4	single_and_double	0.975	490.94	233816	M+Glu+H	FALSE	CCMSLIB00000078786	0.935	442.63	11327	M+2Glu+H	FALSE	CCMSLIB00000078786
3	HETEROPEUCENIN, METHYL ETHER	COc1cc(O)c2c(=O)cc(C)oc2c1CC=C(C)C	73B5	single	0.905	491.38	9013	M+Glu+H	FALSE	CCMSLIB00000078786
3	HETEROPEUCENIN, METHYL ETHER	COc1cc(O)c2c(=O)cc(C)oc2c1CC=C(C)C	73C5	single	0.979	494.5	102153	M+Glu+H	FALSE	CCMSLIB00000078786
3	HETEROPEUCENIN, METHYL ETHER	COc1cc(O)c2c(=O)cc(C)oc2c1CC=C(C)C	76D1	single	0.902	497.92	14659	M+Glu+H	FALSE	VF-NPL-QEHF003135
3	HETEROPEUCENIN, METHYL ETHER	COc1cc(O)c2c(=O)cc(C)oc2c1CC=C(C)C	76000000000	single	0.949	495.02	21668	M+Glu+H	FALSE	VF-NPL-QEHF003135
3	HETEROPEUCENIN, METHYL ETHER	COc1cc(O)c2c(=O)cc(C)oc2c1CC=C(C)C	78D2	single	0.956	491.97	6695	M+Glu+H	FALSE	CCMSLIB00000078786
3	HETEROPEUCENIN, METHYL ETHER	COc1cc(O)c2c(=O)cc(C)oc2c1CC=C(C)C	79B10	single	0.941	491.54	14329	M+Glu+H	FALSE	CCMSLIB00000078786
3	HETEROPEUCENIN, METHYL ETHER	COc1cc(O)c2c(=O)cc(C)oc2c1CC=C(C)C	80A2	single	0.877	495.1	5228	M+Glu+H	FALSE	VF-NPL-QEHF003135
3	HETEROPEUCENIN, METHYL ETHER	COc1cc(O)c2c(=O)cc(C)oc2c1CC=C(C)C	86A2	single	0.888	494.41	10819	M+Glu+H	FALSE	CCMSLIB00000078786
3	HETEROPEUCENIN, METHYL ETHER	COc1cc(O)c2c(=O)cc(C)oc2c1CC=C(C)C	89A1	single	0.905	495.27	4566	M+Glu+H	FALSE	CCMSLIB00000078786
3	HETEROPEUCENIN, METHYL ETHER	COc1cc(O)c2c(=O)cc(C)oc2c1CC=C(C)C	90A2	single	0.981	489.4	106101	M+Glu+H	FALSE	CCMSLIB00000078786
3	KOPARIN	COc1ccc(-c2coc3cc(O)ccc3c2=O)c(O)c1O	71D1	single	0.976	338.52	1203468	M+Glu+H	FALSE	VF-NPL-QEHF013434
3	KOPARIN	COc1ccc(-c2coc3cc(O)ccc3c2=O)c(O)c1O	73C5	single	0.949	338.15	31805	M+Glu+H	FALSE	VF-NPL-QEHF013434
3	KOPARIN	COc1ccc(-c2coc3cc(O)ccc3c2=O)c(O)c1O	79B10	single	0.872	336.15	40648	M+Glu+H	FALSE	VF-NPL-QEHF013434
3	KOPARIN	COc1ccc(-c2coc3cc(O)ccc3c2=O)c(O)c1O	87A2	single	0.954	333.89	414071	M+Glu+H	FALSE	VF-NPL-QEHF013434
3	LAPACHOL	C=C(C)C=Cc1c(O)c(O)c2ccccc2c1O	71C2	single	0.938	450.96	30623	M+Glu+H	FALSE	CCMSLIB00000078725
3	LAPACHOL	C=C(C)C=Cc1c(O)c(O)c2ccccc2c1O	73B2	single	0.878	452.55	9577	M+Glu+H	FALSE	FIO00560
3	LAPACHOL	C=C(C)C=Cc1c(O)c(O)c2ccccc2c1O	78D2	single	0.944	452.72	44351	M+Glu+H	FALSE	FIO00560
3	METHYL DESOXYCHOLATE	COC(=O)CCC(C)C1CCC2C3CCC4CC(O)CCC4(C)C3CC(O)C12C	71C3	single	0.864	856.68	5369	M+Glu+H	FALSE	VF-NPL-QEHF013719
3	METHYL DESOXYCHOLATE	COC(=O)CCC(C)C1CCC2C3CCC4CC(O)CCC4(C)C3CC(O)C12C	71D1	single	0.98	620.1	80184	M+Glu+NH4	FALSE	VF-NPL-QEHF013719
3	METHYL DESOXYCHOLATE	COC(=O)CCC(C)C1CCC2C3CCC4CC(O)CCC4(C)C3CC(O)C12C	73C4	single	0.967	619.39	32147	M+Glu+NH4	FALSE	VF-NPL-QEHF013719
3	METHYL DESOXYCHOLATE	COC(=O)CCC(C)C1CCC2C3CCC4CC(O)CCC4(C)C3CC(O)C12C	73C5	single_and_double	0.986	621.41	969430	M+Glu+H	FALSE	VF-NPL-QEHF013719	0.962	620.37	299007	M+2Glu+H	FALSE	VF-NPL-QEHF013719
3	METHYL DESOXYCHOLATE	COC(=O)CCC(C)C1CCC2C3CCC4CC(O)CCC4(C)C3CC(O)C12C	73C6	single	0.961	620.26	32441	M+Glu+NH4	FALSE	VF-NPL-QEHF013719
3	METHYL DESOXYCHOLATE	COC(=O)CCC(C)C1CCC2C3CCC4CC(O)CCC4(C)C3CC(O)C12C	74B1	single	0.978	618.48	103326	M+Glu+NH4	FALSE	VF-NPL-QEHF013719
3	METHYL DESOXYCHOLATE	COC(=O)CCC(C)C1CCC2C3CCC4CC(O)CCC4(C)C3CC(O)C12C	760000	single	0.873	854.93	6749	M+Glu+H	FALSE	VF-NPL-QEHF013719
3	METHYL DESOXYCHOLATE	COC(=O)CCC(C)C1CCC2C3CCC4CC(O)CCC4(C)C3CC(O)C12C	79B8	single	0.866	857.21	8024	M+Glu+H	FALSE	VF-NPL-QEHF013719
3	METHYL DESOXYCHOLATE	COC(=O)CCC(C)C1CCC2C3CCC4CC(O)CCC4(C)C3CC(O)C12C	85A2	single	0.886	854.41	16619	M+Glu+H	FALSE	VF-NPL-QEHF013719
3	METHYL DESOXYCHOLATE	COC(=O)CCC(C)C1CCC2C3CCC4CC(O)CCC4(C)C3CC(O)C12C	87A2	single	0.861	850.09	13791	M+Glu+H	FALSE	VF-NPL-QEHF013719
3	XANTHURENIC ACID	O=C(O)c1cc(=O)c2cccc(O)c2[nH]1	71B1	single	0.95	190.04	137208	M+Glu+H	FALSE	VF-NPL-QEHF025674
3	XANTHURENIC ACID	O=C(O)c1cc(=O)c2cccc(O)c2[nH]1	71B2	single	0.951	190.37	7987	M+Glu+H	FALSE	VF-NPL-QEHF025674
3	XANTHURENIC ACID	O=C(O)c1cc(=O)c2cccc(O)c2[nH]1	71C2	single	0.953	189.29	82493	M+Glu+H	FALSE	VF-NPL-QEHF025674
3	XANTHURENIC ACID	O=C(O)c1cc(=O)c2cccc(O)c2[nH]1	71C3	single	0.951	194.96	260846	M+Glu+H	FALSE	VF-NPL-QEHF025674
3	XANTHURENIC ACID	O=C(O)c1cc(=O)c2cccc(O)c2[nH]1	71D1	single	0.951	187.4	156690	M+Glu+H	FALSE	VF-NPL-QEHF025674
3	XANTHURENIC ACID	O=C(O)c1cc(=O)c2cccc(O)c2[nH]1	72B3	single	0.949	190.71	196885	M+Glu+H	FALSE	VF-NPL-QEHF025674
3	XANTHURENIC ACID	O=C(O)c1cc(=O)c2cccc(O)c2[nH]1	73B2	single	0.89	189.73	4438	M+Glu+H	FALSE	VF-NPL-QEHF025674
3	XANTHURENIC ACID	O=C(O)c1cc(=O)c2cccc(O)c2[nH]1	73B3	single	0.952	172.71	120657	M+Glu+H	FALSE	VF-NPL-QEHF025674
3	XANTHURENIC ACID	O=C(O)c1cc(=O)c2cccc(O)c2[nH]1	73B4	single	0.949	177.45	60629	M+Glu+H	FALSE	VF-NPL-QEHF025674
3	XANTHURENIC ACID	O=C(O)c1cc(=O)c2cccc(O)c2[nH]1	73D1	single	0.936	190.94	27857	M+Glu+H	FALSE	VF-NPL-QEHF025674
3	XANTHURENIC ACID	O=C(O)c1cc(=O)c2cccc(O)c2[nH]1	76D1	single	0.95	189.45	42728	M+Glu+H	FALSE	VF-NPL-QEHF025674
3	XANTHURENIC ACID	O=C(O)c1cc(=O)c2cccc(O)c2[nH]1	76000000000	single	0.953	175.65	6346	M+Glu+H	FALSE	VF-NPL-QEHF025674
3	XANTHURENIC ACID	O=C(O)c1cc(=O)c2cccc(O)c2[nH]1	78D2	single	0.952	192.14	172503	M+Glu+H	FALSE	VF-NPL-QEHF025674
3	XANTHURENIC ACID	O=C(O)c1cc(=O)c2cccc(O)c2[nH]1	79B3	single	0.888	190.8	4507	M+Glu+H	FALSE	VF-NPL-QEHF025674
3	XANTHURENIC ACID	O=C(O)c1cc(=O)c2cccc(O)c2[nH]1	85A2	single	0.944	190.04	100220	M+Glu+H	FALSE	VF-NPL-QEHF025674
3	XANTHURENIC ACID	O=C(O)c1cc(=O)c2cccc(O)c2[nH]1	87A2	single	0.952	183.79	2071217	M+Glu+H	FALSE	VF-NPL-QEHF025674
3	XANTHURENIC ACID	O=C(O)c1cc(=O)c2cccc(O)c2[nH]1	89A1	single	0.912	189.88	6338	M+Glu+H	FALSE	VF-NPL-QEHF025674
3	XANTHURENIC ACID	O=C(O)c1cc(=O)c2cccc(O)c2[nH]1	90A2	single	0.86	187.6	5185	M+Glu+H	FALSE	VF-NPL-QEHF025674
4	1,7-DIDEACETOXY-1,7-DIOXO-3-DEACETYLKHIVORIN	CC1(C)C(O)CC(=O)C2(C)C1CC(=O)C1(C)C2CCC2(C)C(c3ccoc3)OC(=O)C3OC321	73C5	single	0.905	471.66	215959	M+Glu+NH4	FALSE	VF-NPL-QEHF013566
4	1,7-DIDEACETOXY-1,7-DIOXO-3-DEACETYLKHIVORIN	CC1(C)C(O)CC(=O)C2(C)C1CC(=O)C1(C)C2CCC2(C)C(c3ccoc3)OC(=O)C3OC321	73C6	single	0.89	472.38	89605	M+Glu+NH4	FALSE	VF-NPL-QEHF013566
4	ANGOLENSIN (R)	COc1ccc(C(C)C(=O)c2ccc(O)cc2O)cc1	71B1	single_and_double	0.937	462.81	15178098	M+Glu+H	FALSE	CCMSLIB00000078774	0.908	462.38	140680	M+2Glu+H	FALSE	CCMSLIB00000078774
4	ANGOLENSIN (R)	COc1ccc(C(C)C(=O)c2ccc(O)cc2O)cc1	71B2	single	0.928	462.57	531164	M+Glu+H	FALSE	CCMSLIB00000078774
4	ANGOLENSIN (R)	COc1ccc(C(C)C(=O)c2ccc(O)cc2O)cc1	71B8	single	0.934	466.01	157788	M+Glu+H	FALSE	CCMSLIB00000078774
4	ANGOLENSIN (R)	COc1ccc(C(C)C(=O)c2ccc(O)cc2O)cc1	71C1	single	0.931	463.95	445377	M+Glu+H	FALSE	CCMSLIB00000078774
4	ANGOLENSIN (R)	COc1ccc(C(C)C(=O)c2ccc(O)cc2O)cc1	71C2	single	0.935	462.4	1680282	M+Glu+H	FALSE	CCMSLIB00000078774
4	ANGOLENSIN (R)	COc1ccc(C(C)C(=O)c2ccc(O)cc2O)cc1	71C3	single	0.932	461.83	1411778	M+Glu+H	FALSE	CCMSLIB00000078774
4	ANGOLENSIN (R)	COc1ccc(C(C)C(=O)c2ccc(O)cc2O)cc1	71C4	single	0.933	468.69	3614634	M+Glu+H	FALSE	CCMSLIB00000078774
4	ANGOLENSIN (R)	COc1ccc(C(C)C(=O)c2ccc(O)cc2O)cc1	71D1	single	0.932	465.04	7951679	M+Glu+H	FALSE	CCMSLIB00000078774
4	ANGOLENSIN (R)	COc1ccc(C(C)C(=O)c2ccc(O)cc2O)cc1	72B1	single_and_double	0.931	461.61	7973213	M+Glu+H	FALSE	CCMSLIB00000078774	0.91	464.64	67874	M+2Glu+H	FALSE	CCMSLIB00000078774
4	ANGOLENSIN (R)	COc1ccc(C(C)C(=O)c2ccc(O)cc2O)cc1	72B3	single	0.931	464.61	129380	M+Glu+H	FALSE	CCMSLIB00000078774
4	ANGOLENSIN (R)	COc1ccc(C(C)C(=O)c2ccc(O)cc2O)cc1	72C1	single	0.924	461.24	344220	M+Glu+H	FALSE	CCMSLIB00000078774
4	ANGOLENSIN (R)	COc1ccc(C(C)C(=O)c2ccc(O)cc2O)cc1	72D1	single	0.934	461.07	4928649	M+Glu+H	FALSE	CCMSLIB00000078774
4	ANGOLENSIN (R)	COc1ccc(C(C)C(=O)c2ccc(O)cc2O)cc1	720	single	0.893	462.81	457387	M+Glu+H	FALSE	CCMSLIB00000078774
4	ANGOLENSIN (R)	COc1ccc(C(C)C(=O)c2ccc(O)cc2O)cc1	7200	single	0.922	459.62	417377	M+Glu+H	FALSE	CCMSLIB00000078774
4	ANGOLENSIN (R)	COc1ccc(C(C)C(=O)c2ccc(O)cc2O)cc1	73B1	single	0.937	469.73	3123706	M+Glu+H	FALSE	CCMSLIB00000078774
4	ANGOLENSIN (R)	COc1ccc(C(C)C(=O)c2ccc(O)cc2O)cc1	73B2	single_and_double	0.941	468.25	6202361	M+Glu+H	FALSE	CCMSLIB00000078774	0.894	465.38	60898	M+2Glu+H	FALSE	CCMSLIB00000078774
4	ANGOLENSIN (R)	COc1ccc(C(C)C(=O)c2ccc(O)cc2O)cc1	73B3	single_and_double	0.933	351.89	412380	M+Glu+H	FALSE	CCMSLIB00000078774	0.892	350.35	67197	M+2Glu+H	FALSE	CCMSLIB00000078774
4	ANGOLENSIN (R)	COc1ccc(C(C)C(=O)c2ccc(O)cc2O)cc1	73B4	single	0.928	466	1157000	M+Glu+H	FALSE	CCMSLIB00000078774
4	ANGOLENSIN (R)	COc1ccc(C(C)C(=O)c2ccc(O)cc2O)cc1	73C2	single	0.929	460.89	39034	M+Glu+H	FALSE	CCMSLIB00000078774
4	ANGOLENSIN (R)	COc1ccc(C(C)C(=O)c2ccc(O)cc2O)cc1	73C3	single	0.93	465.47	1888044	M+Glu+H	FALSE	CCMSLIB00000078774
4	ANGOLENSIN (R)	COc1ccc(C(C)C(=O)c2ccc(O)cc2O)cc1	73C5	single	0.936	461.55	7434967	M+Glu+H	FALSE	CCMSLIB00000078774
4	ANGOLENSIN (R)	COc1ccc(C(C)C(=O)c2ccc(O)cc2O)cc1	73C6	single_and_double	0.932	468.58	5119692	M+Glu+H	FALSE	CCMSLIB00000078774	0.914	465.21	31275	M+2Glu+H	FALSE	CCMSLIB00000078774
4	ANGOLENSIN (R)	COc1ccc(C(C)C(=O)c2ccc(O)cc2O)cc1	73D1	single	0.935	463.54	1033512	M+Glu+H	FALSE	CCMSLIB00000078774
4	ANGOLENSIN (R)	COc1ccc(C(C)C(=O)c2ccc(O)cc2O)cc1	74C1	single	0.936	462.58	263213	M+Glu+H	FALSE	CCMSLIB00000078774
4	ANGOLENSIN (R)	COc1ccc(C(C)C(=O)c2ccc(O)cc2O)cc1	74D1	single	0.919	467.24	172258	M+Glu+H	FALSE	CCMSLIB00000078774
4	ANGOLENSIN (R)	COc1ccc(C(C)C(=O)c2ccc(O)cc2O)cc1	74F2	single	0.915	465.35	7436586	M+Glu+H	FALSE	CCMSLIB00000078774
4	ANGOLENSIN (R)	COc1ccc(C(C)C(=O)c2ccc(O)cc2O)cc1	75B2	single	0.928	461.35	47907	M+Glu+H	FALSE	CCMSLIB00000078774
4	ANGOLENSIN (R)	COc1ccc(C(C)C(=O)c2ccc(O)cc2O)cc1	75C1	single	0.932	469.27	543770	M+Glu+H	FALSE	CCMSLIB00000078774
4	ANGOLENSIN (R)	COc1ccc(C(C)C(=O)c2ccc(O)cc2O)cc1	76C5	single	0.932	461.23	935198	M+Glu+H	FALSE	CCMSLIB00000078774
4	ANGOLENSIN (R)	COc1ccc(C(C)C(=O)c2ccc(O)cc2O)cc1	76D1	single	0.865	461.57	7861	M+Glu+H	FALSE	CCMSLIB00000078774
4	ANGOLENSIN (R)	COc1ccc(C(C)C(=O)c2ccc(O)cc2O)cc1	760000	single	0.926	465.98	110565	M+Glu+H	FALSE	CCMSLIB00000078774
4	ANGOLENSIN (R)	COc1ccc(C(C)C(=O)c2ccc(O)cc2O)cc1	76000000	single	0.927	463.09	131989	M+Glu+H	FALSE	CCMSLIB00000078774
4	ANGOLENSIN (R)	COc1ccc(C(C)C(=O)c2ccc(O)cc2O)cc1	76000000000	single	0.929	462.57	529250	M+Glu+H	FALSE	CCMSLIB00000078774
4	ANGOLENSIN (R)	COc1ccc(C(C)C(=O)c2ccc(O)cc2O)cc1	76F1	single	0.931	465.94	189285	M+Glu+H	FALSE	CCMSLIB00000078774
4	ANGOLENSIN (R)	COc1ccc(C(C)C(=O)c2ccc(O)cc2O)cc1	76F2	single	0.924	461.27	19016	M+Glu+H	FALSE	CCMSLIB00000078774
4	ANGOLENSIN (R)	COc1ccc(C(C)C(=O)c2ccc(O)cc2O)cc1	78D1	single	0.923	462.98	348895	M+Glu+H	FALSE	CCMSLIB00000078774
4	ANGOLENSIN (R)	COc1ccc(C(C)C(=O)c2ccc(O)cc2O)cc1	78D2	single_and_double	0.94	465.26	6970538	M+Glu+H	FALSE	CCMSLIB00000078774	0.905	465.52	52562	M+2Glu+H	FALSE	CCMSLIB00000078774
4	ANGOLENSIN (R)	COc1ccc(C(C)C(=O)c2ccc(O)cc2O)cc1	79B10	single	0.935	463.97	124826	M+Glu+H	FALSE	CCMSLIB00000078774
4	ANGOLENSIN (R)	COc1ccc(C(C)C(=O)c2ccc(O)cc2O)cc1	79B2	single	0.933	467.1	120806	M+Glu+H	FALSE	CCMSLIB00000078774
4	ANGOLENSIN (R)	COc1ccc(C(C)C(=O)c2ccc(O)cc2O)cc1	79B3	single	0.931	466.64	397599	M+Glu+H	FALSE	CCMSLIB00000078774
4	ANGOLENSIN (R)	COc1ccc(C(C)C(=O)c2ccc(O)cc2O)cc1	79B5	single	0.931	461.94	292644	M+Glu+H	FALSE	CCMSLIB00000078774
4	ANGOLENSIN (R)	COc1ccc(C(C)C(=O)c2ccc(O)cc2O)cc1	79B6	single	0.938	464.27	332429	M+Glu+H	FALSE	CCMSLIB00000078774
4	ANGOLENSIN (R)	COc1ccc(C(C)C(=O)c2ccc(O)cc2O)cc1	79B8	single	0.932	461.56	180148	M+Glu+H	FALSE	CCMSLIB00000078774
4	ANGOLENSIN (R)	COc1ccc(C(C)C(=O)c2ccc(O)cc2O)cc1	79B9	single	0.865	467.55	15580	M+Glu+H	FALSE	CCMSLIB00000078774
4	ANGOLENSIN (R)	COc1ccc(C(C)C(=O)c2ccc(O)cc2O)cc1	80B1	single	0.935	461.37	512065	M+Glu+H	FALSE	CCMSLIB00000078774
4	ANGOLENSIN (R)	COc1ccc(C(C)C(=O)c2ccc(O)cc2O)cc1	82A1	single	0.925	466.06	222160	M+Glu+H	FALSE	CCMSLIB00000078774
4	ANGOLENSIN (R)	COc1ccc(C(C)C(=O)c2ccc(O)cc2O)cc1	84A3	single	0.92	465.93	1500444	M+Glu+H	FALSE	CCMSLIB00000078774
4	ANGOLENSIN (R)	COc1ccc(C(C)C(=O)c2ccc(O)cc2O)cc1	84A4	single	0.938	463.09	1198957	M+Glu+H	FALSE	CCMSLIB00000078774
4	ANGOLENSIN (R)	COc1ccc(C(C)C(=O)c2ccc(O)cc2O)cc1	85A1	single	0.928	463.38	738812	M+Glu+H	FALSE	CCMSLIB00000078774
4	ANGOLENSIN (R)	COc1ccc(C(C)C(=O)c2ccc(O)cc2O)cc1	85A4	single	0.934	467.78	585357	M+Glu+H	FALSE	CCMSLIB00000078774
4	ANGOLENSIN (R)	COc1ccc(C(C)C(=O)c2ccc(O)cc2O)cc1	87A1	single	0.893	465.94	140383	M+Glu+H	FALSE	CCMSLIB00000078774
4	ANGOLENSIN (R)	COc1ccc(C(C)C(=O)c2ccc(O)cc2O)cc1	87A2	single	0.935	461.8	215633	M+Glu+H	FALSE	CCMSLIB00000078774
4	ANGOLENSIN (R)	COc1ccc(C(C)C(=O)c2ccc(O)cc2O)cc1	90A2	single_and_double	0.933	465.22	15062419	M+Glu+H	FALSE	CCMSLIB00000078774	0.904	461.85	119293	M+2Glu+H	FALSE	CCMSLIB00000078774
4	ANGOLENSIN (R)	COc1ccc(C(C)C(=O)c2ccc(O)cc2O)cc1	90A4	single	0.928	462.17	667993	M+Glu+H	FALSE	CCMSLIB00000078774
4	ANGOLENSIN (R)	COc1ccc(C(C)C(=O)c2ccc(O)cc2O)cc1	91B1	single	0.934	462.25	208821	M+Glu+H	FALSE	CCMSLIB00000078774
4	ANHYDROBRAZILIC ACID	COc1ccc2c(=O)c(CC(=O)O)coc2c1	72C1	single	0.951	315.07	3687054	M+Glu+H	FALSE	VF-NPL-QEHF025854
4	ANHYDROBRAZILIC ACID	COc1ccc2c(=O)c(CC(=O)O)coc2c1	74D1	single	0.925	323.37	775234	M+Glu+H	FALSE	VF-NPL-QEHF025854
4	ANHYDROBRAZILIC ACID	COc1ccc2c(=O)c(CC(=O)O)coc2c1	75B2	single	0.942	319.77	1647955	M+Glu+H	FALSE	VF-NPL-QEHF025854
4	ANHYDROBRAZILIC ACID	COc1ccc2c(=O)c(CC(=O)O)coc2c1	84A3	single	0.949	321.06	545600	M+Glu+H	FALSE	VF-NPL-QEHF025854
4	ANHYDROBRAZILIC ACID	COc1ccc2c(=O)c(CC(=O)O)coc2c1	85A3	single	0.936	319.75	693171	M+Glu+H	FALSE	VF-NPL-QEHF025854
4	ANHYDROBRAZILIC ACID	COc1ccc2c(=O)c(CC(=O)O)coc2c1	87A2	single	0.858	320.01	284728	M+Glu+H	FALSE	VF-NPL-QEHF025854
4	ANTIAROL	COc1cc(O)cc(OC)c1OC	71B1	single	0.91	250.57	86984	M+Glu+H	FALSE	MoNA041239
4	ANTIAROL	COc1cc(O)cc(OC)c1OC	71C2	single	0.897	253.8	63170	M+Glu+H	FALSE	MoNA041239
4	ANTIAROL	COc1cc(O)cc(OC)c1OC	72B1	single	0.902	254.41	253938	M+Glu+H	FALSE	MoNA041239
4	ANTIAROL	COc1cc(O)cc(OC)c1OC	73B2	single	0.908	255.5	202758	M+Glu+H	FALSE	MoNA041239
4	ANTIAROL	COc1cc(O)cc(OC)c1OC	73B3	single	0.908	253.34	129001	M+Glu+H	FALSE	MoNA041239
4	ANTIAROL	COc1cc(O)cc(OC)c1OC	73B4	single	0.91	254.82	42732	M+Glu+H	FALSE	MoNA041239
4	ANTIAROL	COc1cc(O)cc(OC)c1OC	73B5	single	0.916	255.94	184411	M+Glu+H	FALSE	MoNA041239
4	ANTIAROL	COc1cc(O)cc(OC)c1OC	76000000000	single	0.9	254.34	52501	M+Glu+H	FALSE	MoNA041239
4	ANTIAROL	COc1cc(O)cc(OC)c1OC	78D2	single	0.92	255.05	300063	M+Glu+H	FALSE	MoNA041239
4	ANTIAROL	COc1cc(O)cc(OC)c1OC	90A2	single	0.904	250.04	46743	M+Glu+H	FALSE	MoNA041239
4	APOTOXICAROL	COc1cc2c(cc1OC)-c1c(oc3cc(O)cc(O)c3c1=O)CO2	71B1	single	0.85	421.9	41963	M+Glu+H	FALSE	MoNA041621
4	APOTOXICAROL	COc1cc2c(cc1OC)-c1c(oc3cc(O)cc(O)c3c1=O)CO2	71D1	single	0.91	420.3	211906	M+Glu+H	FALSE	MoNA041621
4	APOTOXICAROL	COc1cc2c(cc1OC)-c1c(oc3cc(O)cc(O)c3c1=O)CO2	72B1	single	0.916	423.51	157388	M+Glu+H	FALSE	MoNA041621
4	APOTOXICAROL	COc1cc2c(cc1OC)-c1c(oc3cc(O)cc(O)c3c1=O)CO2	72C1	single	0.894	418.83	77399	M+Glu+H	FALSE	MoNA041621
4	APOTOXICAROL	COc1cc2c(cc1OC)-c1c(oc3cc(O)cc(O)c3c1=O)CO2	72D1	single	0.899	421.68	76200	M+Glu+H	FALSE	MoNA041621
4	APOTOXICAROL	COc1cc2c(cc1OC)-c1c(oc3cc(O)cc(O)c3c1=O)CO2	73B1	single	0.873	425.42	57040	M+Glu+H	FALSE	MoNA041621
4	APOTOXICAROL	COc1cc2c(cc1OC)-c1c(oc3cc(O)cc(O)c3c1=O)CO2	73B2	single	0.91	423.5	100554	M+Glu+H	FALSE	MoNA041621
4	APOTOXICAROL	COc1cc2c(cc1OC)-c1c(oc3cc(O)cc(O)c3c1=O)CO2	73B4	single	0.873	421.28	23063	M+Glu+H	FALSE	MoNA041621
4	APOTOXICAROL	COc1cc2c(cc1OC)-c1c(oc3cc(O)cc(O)c3c1=O)CO2	73C5	single	0.907	423.33	171008	M+Glu+H	FALSE	MoNA041621
4	APOTOXICAROL	COc1cc2c(cc1OC)-c1c(oc3cc(O)cc(O)c3c1=O)CO2	73C6	single	0.912	423.42	120118	M+Glu+H	FALSE	MoNA041621
4	APOTOXICAROL	COc1cc2c(cc1OC)-c1c(oc3cc(O)cc(O)c3c1=O)CO2	74F2	single	0.872	423.28	61002	M+Glu+H	FALSE	MoNA041621
4	APOTOXICAROL	COc1cc2c(cc1OC)-c1c(oc3cc(O)cc(O)c3c1=O)CO2	75D1	single	0.876	423.93	38641	M+Glu+H	FALSE	MoNA041621
4	APOTOXICAROL	COc1cc2c(cc1OC)-c1c(oc3cc(O)cc(O)c3c1=O)CO2	76C1	single	0.894	423.62	63589	M+Glu+H	FALSE	MoNA041621
4	APOTOXICAROL	COc1cc2c(cc1OC)-c1c(oc3cc(O)cc(O)c3c1=O)CO2	78D2	single	0.913	423.81	137156	M+Glu+H	FALSE	MoNA041621
4	APOTOXICAROL	COc1cc2c(cc1OC)-c1c(oc3cc(O)cc(O)c3c1=O)CO2	79B10	single	0.903	423.88	48720	M+Glu+H	FALSE	MoNA041621
4	APOTOXICAROL	COc1cc2c(cc1OC)-c1c(oc3cc(O)cc(O)c3c1=O)CO2	79B5	single	0.853	419.23	23415	M+Glu+H	FALSE	MoNA041621
4	APOTOXICAROL	COc1cc2c(cc1OC)-c1c(oc3cc(O)cc(O)c3c1=O)CO2	84A3	single	0.911	423.27	161662	M+Glu+H	FALSE	MoNA041621
4	APOTOXICAROL	COc1cc2c(cc1OC)-c1c(oc3cc(O)cc(O)c3c1=O)CO2	84A4	single	0.851	421.81	49344	M+Glu+H	FALSE	MoNA041621
4	APOTOXICAROL	COc1cc2c(cc1OC)-c1c(oc3cc(O)cc(O)c3c1=O)CO2	85A4	single	0.909	421.41	94938	M+Glu+H	FALSE	MoNA041621
4	APOTOXICAROL	COc1cc2c(cc1OC)-c1c(oc3cc(O)cc(O)c3c1=O)CO2	90A2	single	0.898	420.91	77298	M+Glu+H	FALSE	MoNA041621
4	BRAZILIN	Oc1ccc2c(c1)OCC1(O)Cc3cc(O)c(O)cc3C21	72D1	single	0.959	378.13	13344	M+Glu+H	FALSE	MoNA041240
4	BRAZILIN	Oc1ccc2c(c1)OCC1(O)Cc3cc(O)c(O)cc3C21	73B2	single	0.875	415.82	15450	M+Glu+H	FALSE	MoNA041240
4	EPIAFZELECHIN (2R,3R)(-)	Oc1ccc(C2Oc3cc(O)cc(O)c3CC2O)cc1	72B1	single	0.875	253.39	13251	M+Glu+H	FALSE	CCMSLIB00000847337
4	EPIAFZELECHIN (2R,3R)(-)	Oc1ccc(C2Oc3cc(O)cc(O)c3CC2O)cc1	72D1	single	0.973	254.58	762492	M+Glu+H	FALSE	CCMSLIB00000847337
4	EPIAFZELECHIN (2R,3R)(-)	Oc1ccc(C2Oc3cc(O)cc(O)c3CC2O)cc1	73B2	single	0.94	238.63	307623	M+Glu+H	FALSE	CCMSLIB00000847337
4	EPIAFZELECHIN (2R,3R)(-)	Oc1ccc(C2Oc3cc(O)cc(O)c3CC2O)cc1	73B3	single	0.957	255.7	16233	M+Glu+H	FALSE	CCMSLIB00000847337
4	EPIAFZELECHIN (2R,3R)(-)	Oc1ccc(C2Oc3cc(O)cc(O)c3CC2O)cc1	73C5	single	0.975	252.97	104082	M+Glu+H	FALSE	CCMSLIB00000847337
4	EPIAFZELECHIN (2R,3R)(-)	Oc1ccc(C2Oc3cc(O)cc(O)c3CC2O)cc1	76000000000	single	0.873	239.53	16132	M+Glu+H	FALSE	CCMSLIB00000847337
4	EPIAFZELECHIN (2R,3R)(-)	Oc1ccc(C2Oc3cc(O)cc(O)c3CC2O)cc1	76F1	single	0.861	378.81	3266	M+Glu+H	FALSE	VF-NPL-QTOF006538
4	EPIAFZELECHIN (2R,3R)(-)	Oc1ccc(C2Oc3cc(O)cc(O)c3CC2O)cc1	85A4	single	0.974	254.04	110292	M+Glu+H	FALSE	CCMSLIB00000847337
4	EPIAFZELECHIN (2R,3R)(-)	Oc1ccc(C2Oc3cc(O)cc(O)c3CC2O)cc1	90A2	single	0.967	253.97	67038	M+Glu+H	FALSE	CCMSLIB00000847337
4	EPIAFZELECHIN TRIMETHYL ETHER	COc1ccc(C2Oc3cc(OC)cc(OC)c3CC2O)cc1	71D1	single	0.899	458.7	35931	M+Glu+H	FALSE	VF-NPL-QTOF007576
4	EPIAFZELECHIN TRIMETHYL ETHER	COc1ccc(C2Oc3cc(OC)cc(OC)c3CC2O)cc1	73C3	single	0.922	461.89	40539	M+Glu+H	FALSE	VF-NPL-QEHF013572
4	EPIAFZELECHIN TRIMETHYL ETHER	COc1ccc(C2Oc3cc(OC)cc(OC)c3CC2O)cc1	73C5	single	0.945	460.8	387124	M+Glu+H	FALSE	VF-NPL-QEHF013572
4	EPIAFZELECHIN TRIMETHYL ETHER	COc1ccc(C2Oc3cc(OC)cc(OC)c3CC2O)cc1	73C6	single	0.926	462.11	29536	M+Glu+H	FALSE	VF-NPL-QTOF007576
4	IRIDIN	COc1cc(-c2coc3cc(OC4OC(CO)C(O)C(O)C4O)c(OC)c(O)c3c2=O)cc(O)c1OC	71C2	single	0.973	300.19	911395	M+Glu+H	FALSE	VF-NPL-QEHF013995
4	IRIDIN	COc1cc(-c2coc3cc(OC4OC(CO)C(O)C(O)C4O)c(OC)c(O)c3c2=O)cc(O)c1OC	71D1	single	0.971	299.63	1761769	M+Glu+H	FALSE	VF-NPL-QEHF013995
4	IRIDIN	COc1cc(-c2coc3cc(OC4OC(CO)C(O)C(O)C4O)c(OC)c(O)c3c2=O)cc(O)c1OC	72D1	single	0.96	301.7	111105	M+Glu+H	FALSE	VF-NPL-QEHF013995
4	IRIDIN	COc1cc(-c2coc3cc(OC4OC(CO)C(O)C(O)C4O)c(OC)c(O)c3c2=O)cc(O)c1OC	7200	single	0.854	345.84	39785	M+Glu+H	FALSE	VF-NPL-QEHF013995
4	IRIDIN	COc1cc(-c2coc3cc(OC4OC(CO)C(O)C(O)C4O)c(OC)c(O)c3c2=O)cc(O)c1OC	73C3	single	0.971	303.44	302171	M+Glu+H	FALSE	VF-NPL-QEHF013995
4	IRIDIN	COc1cc(-c2coc3cc(OC4OC(CO)C(O)C(O)C4O)c(OC)c(O)c3c2=O)cc(O)c1OC	73C5	single	0.972	303.2	170793	M+Glu+H	FALSE	VF-NPL-QEHF013995
4	IRIDIN	COc1cc(-c2coc3cc(OC4OC(CO)C(O)C(O)C4O)c(OC)c(O)c3c2=O)cc(O)c1OC	75D1	single	0.956	304.18	87185	M+Glu+H	FALSE	VF-NPL-QEHF013995
4	IRIDIN	COc1cc(-c2coc3cc(OC4OC(CO)C(O)C(O)C4O)c(OC)c(O)c3c2=O)cc(O)c1OC	76C2	single	0.881	347.59	35676	M+Glu+H	FALSE	VF-NPL-QEHF013995
4	IRIDIN	COc1cc(-c2coc3cc(OC4OC(CO)C(O)C(O)C4O)c(OC)c(O)c3c2=O)cc(O)c1OC	76D1	single	0.888	345.47	36514	M+Glu+H	FALSE	VF-NPL-QEHF013995
4	IRIDIN	COc1cc(-c2coc3cc(OC4OC(CO)C(O)C(O)C4O)c(OC)c(O)c3c2=O)cc(O)c1OC	760000000	single	0.855	347.74	32742	M+Glu+H	FALSE	VF-NPL-QEHF013995
4	IRIDIN	COc1cc(-c2coc3cc(OC4OC(CO)C(O)C(O)C4O)c(OC)c(O)c3c2=O)cc(O)c1OC	78D2	single	0.971	303.29	412486	M+Glu+H	FALSE	VF-NPL-QEHF013995
4	IRIDIN	COc1cc(-c2coc3cc(OC4OC(CO)C(O)C(O)C4O)c(OC)c(O)c3c2=O)cc(O)c1OC	90A2	single	0.972	300.96	433971	M+Glu+H	FALSE	VF-NPL-QEHF013995
4	LEVODOPA	NC(Cc1ccc(O)c(O)c1)C(=O)O	71D1	double							0.95	1040.64	25418	M+2Glu+ACN+H	FALSE	BML01822
4	LEVODOPA	NC(Cc1ccc(O)c(O)c1)C(=O)O	72B1	double							0.941	1039.19	10143	M+2Glu+ACN+H	FALSE	BML01822
4	LEVODOPA	NC(Cc1ccc(O)c(O)c1)C(=O)O	73C5	double							0.941	1040.16	6956	M+2Glu+ACN+H	FALSE	BML01822
4	LEVODOPA	NC(Cc1ccc(O)c(O)c1)C(=O)O	76C1	double							0.942	1040.68	11106	M+2Glu+ACN+H	FALSE	BML01822
4	LEVODOPA	NC(Cc1ccc(O)c(O)c1)C(=O)O	76000	double							0.947	1039.95	9198	M+2Glu+ACN+H	FALSE	BML01822
4	LEVODOPA	NC(Cc1ccc(O)c(O)c1)C(=O)O	76000000	double							0.937	1039.46	11687	M+2Glu+ACN+H	FALSE	BML01822
4	LEVODOPA	NC(Cc1ccc(O)c(O)c1)C(=O)O	79B10	double							0.949	1040.08	16831	M+2Glu+ACN+H	FALSE	BML01822
4	LEVODOPA	NC(Cc1ccc(O)c(O)c1)C(=O)O	84A2	double							0.933	1039.68	9244	M+2Glu+ACN+H	FALSE	BML01822
4	LEVODOPA	NC(Cc1ccc(O)c(O)c1)C(=O)O	84A3	double							0.944	1039.58	10871	M+2Glu+ACN+H	FALSE	BML01822
4	LEVODOPA	NC(Cc1ccc(O)c(O)c1)C(=O)O	87A1	double							0.95	1039.49	12423	M+2Glu+ACN+H	FALSE	BML01822
4	LEVODOPA	NC(Cc1ccc(O)c(O)c1)C(=O)O	89A2	double							0.949	1039.24	12594	M+2Glu+ACN+H	FALSE	BML01822
4	MUNDULONE	COc1c(-c2coc3cc4c(cc3c2=O)CC(O)C(C)(C)O4)ccc2c1C=CC(C)(C)O2	71D1	single	0.914	564.73	264006	M+Glu+H	FALSE	VF-NPL-QEHF011394
4	MUNDULONE	COc1c(-c2coc3cc4c(cc3c2=O)CC(O)C(C)(C)O4)ccc2c1C=CC(C)(C)O2	73C3	single	0.924	564.55	406058	M+Glu+H	FALSE	VF-NPL-QEHF011394
4	MUNDULONE	COc1c(-c2coc3cc4c(cc3c2=O)CC(O)C(C)(C)O4)ccc2c1C=CC(C)(C)O2	73C5	single	0.926	563.92	3265802	M+Glu+H	FALSE	VF-NPL-QEHF011394
4	MUNDULONE	COc1c(-c2coc3cc4c(cc3c2=O)CC(O)C(C)(C)O4)ccc2c1C=CC(C)(C)O2	73C6	single	0.883	564.62	80817	M+Glu+H	FALSE	VF-NPL-QEHF011394
4	SAPPANONE A DIMETHYL ETHER	COc1ccc2c(c1)OCC(=Cc1ccc(OC)c(O)c1)C2=O	71B1	single	0.98	432.51	1423167	M+Glu+H	FALSE	VF-NPL-QEHF026034
4	SAPPANONE A DIMETHYL ETHER	COc1ccc2c(c1)OCC(=Cc1ccc(OC)c(O)c1)C2=O	71B2	single	0.957	434.88	87385	M+Glu+H	FALSE	VF-NPL-QEHF026034
4	SAPPANONE A DIMETHYL ETHER	COc1ccc2c(c1)OCC(=Cc1ccc(OC)c(O)c1)C2=O	71B8	single	0.98	434.37	254144	M+Glu+H	FALSE	VF-NPL-QEHF026034
4	SAPPANONE A DIMETHYL ETHER	COc1ccc2c(c1)OCC(=Cc1ccc(OC)c(O)c1)C2=O	71C1	single	0.981	431.95	2074435	M+Glu+H	FALSE	VF-NPL-QEHF026034
4	SAPPANONE A DIMETHYL ETHER	COc1ccc2c(c1)OCC(=Cc1ccc(OC)c(O)c1)C2=O	71C2	single	0.98	438.64	687496	M+Glu+H	FALSE	VF-NPL-QEHF026034
4	SAPPANONE A DIMETHYL ETHER	COc1ccc2c(c1)OCC(=Cc1ccc(OC)c(O)c1)C2=O	71C3	single	0.983	432.19	1302184	M+Glu+H	FALSE	VF-NPL-QEHF026034
4	SAPPANONE A DIMETHYL ETHER	COc1ccc2c(c1)OCC(=Cc1ccc(OC)c(O)c1)C2=O	71C4	single	0.961	432.56	46265	M+Glu+H	FALSE	VF-NPL-QEHF026034
4	SAPPANONE A DIMETHYL ETHER	COc1ccc2c(c1)OCC(=Cc1ccc(OC)c(O)c1)C2=O	71D1	single	0.986	433.7	2779490	M+Glu+H	FALSE	VF-NPL-QEHF026034
4	SAPPANONE A DIMETHYL ETHER	COc1ccc2c(c1)OCC(=Cc1ccc(OC)c(O)c1)C2=O	72B1	single	0.982	433.58	2020568	M+Glu+H	FALSE	VF-NPL-QEHF026034
4	SAPPANONE A DIMETHYL ETHER	COc1ccc2c(c1)OCC(=Cc1ccc(OC)c(O)c1)C2=O	72B3	single	0.98	431.79	1890766	M+Glu+H	FALSE	VF-NPL-QEHF026034
4	SAPPANONE A DIMETHYL ETHER	COc1ccc2c(c1)OCC(=Cc1ccc(OC)c(O)c1)C2=O	72D1	single	0.985	430.5	3696135	M+Glu+H	FALSE	VF-NPL-QEHF026034
4	SAPPANONE A DIMETHYL ETHER	COc1ccc2c(c1)OCC(=Cc1ccc(OC)c(O)c1)C2=O	720	single	0.965	431.81	67926	M+Glu+H	FALSE	VF-NPL-QEHF026034
4	SAPPANONE A DIMETHYL ETHER	COc1ccc2c(c1)OCC(=Cc1ccc(OC)c(O)c1)C2=O	7200	single	0.979	431	221012	M+Glu+H	FALSE	VF-NPL-QEHF026034
4	SAPPANONE A DIMETHYL ETHER	COc1ccc2c(c1)OCC(=Cc1ccc(OC)c(O)c1)C2=O	72000	single	0.934	429.54	27256	M+Glu+H	FALSE	VF-NPL-QEHF026034
4	SAPPANONE A DIMETHYL ETHER	COc1ccc2c(c1)OCC(=Cc1ccc(OC)c(O)c1)C2=O	73B2	single	0.985	434.09	1299994	M+Glu+H	FALSE	VF-NPL-QEHF026034
4	SAPPANONE A DIMETHYL ETHER	COc1ccc2c(c1)OCC(=Cc1ccc(OC)c(O)c1)C2=O	73B3	single	0.976	434.41	616424	M+Glu+H	FALSE	VF-NPL-QEHF026034
4	SAPPANONE A DIMETHYL ETHER	COc1ccc2c(c1)OCC(=Cc1ccc(OC)c(O)c1)C2=O	73B4	single	0.979	434.3	506661	M+Glu+H	FALSE	VF-NPL-QEHF026034
4	SAPPANONE A DIMETHYL ETHER	COc1ccc2c(c1)OCC(=Cc1ccc(OC)c(O)c1)C2=O	73B5	single	0.978	433.59	441267	M+Glu+H	FALSE	VF-NPL-QEHF026034
4	SAPPANONE A DIMETHYL ETHER	COc1ccc2c(c1)OCC(=Cc1ccc(OC)c(O)c1)C2=O	73C3	single	0.979	434.31	338713	M+Glu+H	FALSE	VF-NPL-QEHF026034
4	SAPPANONE A DIMETHYL ETHER	COc1ccc2c(c1)OCC(=Cc1ccc(OC)c(O)c1)C2=O	73C4	single	0.978	434.23	284013	M+Glu+H	FALSE	VF-NPL-QEHF026034
4	SAPPANONE A DIMETHYL ETHER	COc1ccc2c(c1)OCC(=Cc1ccc(OC)c(O)c1)C2=O	73C5	single	0.98	431.59	1452629	M+Glu+H	FALSE	VF-NPL-QEHF026034
4	SAPPANONE A DIMETHYL ETHER	COc1ccc2c(c1)OCC(=Cc1ccc(OC)c(O)c1)C2=O	73C6	single	0.976	434.7	1433985	M+Glu+H	FALSE	VF-NPL-QEHF026034
4	SAPPANONE A DIMETHYL ETHER	COc1ccc2c(c1)OCC(=Cc1ccc(OC)c(O)c1)C2=O	73D1	single	0.933	432.48	30341	M+Glu+H	FALSE	VF-NPL-QEHF026034
4	SAPPANONE A DIMETHYL ETHER	COc1ccc2c(c1)OCC(=Cc1ccc(OC)c(O)c1)C2=O	74C1	single	0.975	430.98	163738	M+Glu+H	FALSE	VF-NPL-QEHF026034
4	SAPPANONE A DIMETHYL ETHER	COc1ccc2c(c1)OCC(=Cc1ccc(OC)c(O)c1)C2=O	74D1	single	0.966	435.53	66550	M+Glu+H	FALSE	VF-NPL-QEHF026034
4	SAPPANONE A DIMETHYL ETHER	COc1ccc2c(c1)OCC(=Cc1ccc(OC)c(O)c1)C2=O	74F2	single	0.966	433.97	51960	M+Glu+H	FALSE	VF-NPL-QEHF026034
4	SAPPANONE A DIMETHYL ETHER	COc1ccc2c(c1)OCC(=Cc1ccc(OC)c(O)c1)C2=O	75B2	single	0.971	429.12	222234	M+Glu+H	FALSE	VF-NPL-QEHF026034
4	SAPPANONE A DIMETHYL ETHER	COc1ccc2c(c1)OCC(=Cc1ccc(OC)c(O)c1)C2=O	75C1	single	0.952	429.68	31365	M+Glu+H	FALSE	VF-NPL-QEHF026034
4	SAPPANONE A DIMETHYL ETHER	COc1ccc2c(c1)OCC(=Cc1ccc(OC)c(O)c1)C2=O	75D1	single	0.976	431.65	356678	M+Glu+H	FALSE	VF-NPL-QEHF026034
4	SAPPANONE A DIMETHYL ETHER	COc1ccc2c(c1)OCC(=Cc1ccc(OC)c(O)c1)C2=O	76C1	single	0.955	434.32	27702	M+Glu+H	FALSE	VF-NPL-QEHF026034
4	SAPPANONE A DIMETHYL ETHER	COc1ccc2c(c1)OCC(=Cc1ccc(OC)c(O)c1)C2=O	76C5	single	0.966	432.32	87739	M+Glu+H	FALSE	VF-NPL-QEHF026034
4	SAPPANONE A DIMETHYL ETHER	COc1ccc2c(c1)OCC(=Cc1ccc(OC)c(O)c1)C2=O	7600	single	0.876	434.49	17407	M+Glu+H	FALSE	VF-NPL-QEHF026034
4	SAPPANONE A DIMETHYL ETHER	COc1ccc2c(c1)OCC(=Cc1ccc(OC)c(O)c1)C2=O	76000	single	0.864	431.74	9619	M+Glu+H	FALSE	VF-NPL-QEHF026034
4	SAPPANONE A DIMETHYL ETHER	COc1ccc2c(c1)OCC(=Cc1ccc(OC)c(O)c1)C2=O	760000	single	0.917	432.08	15804	M+Glu+H	FALSE	VF-NPL-QEHF026034
4	SAPPANONE A DIMETHYL ETHER	COc1ccc2c(c1)OCC(=Cc1ccc(OC)c(O)c1)C2=O	76000000	single	0.981	433.75	735751	M+Glu+H	FALSE	VF-NPL-QEHF026034
4	SAPPANONE A DIMETHYL ETHER	COc1ccc2c(c1)OCC(=Cc1ccc(OC)c(O)c1)C2=O	76000000000	single	0.968	434.3	161653	M+Glu+H	FALSE	VF-NPL-QEHF026034
4	SAPPANONE A DIMETHYL ETHER	COc1ccc2c(c1)OCC(=Cc1ccc(OC)c(O)c1)C2=O	76F1	single	0.944	434.9	58660	M+Glu+H	FALSE	VF-NPL-QEHF026034
4	SAPPANONE A DIMETHYL ETHER	COc1ccc2c(c1)OCC(=Cc1ccc(OC)c(O)c1)C2=O	76F2	single	0.901	432.5	27102	M+Glu+H	FALSE	VF-NPL-QEHF026034
4	SAPPANONE A DIMETHYL ETHER	COc1ccc2c(c1)OCC(=Cc1ccc(OC)c(O)c1)C2=O	78D1	single	0.975	434.33	146232	M+Glu+H	FALSE	VF-NPL-QEHF026034
4	SAPPANONE A DIMETHYL ETHER	COc1ccc2c(c1)OCC(=Cc1ccc(OC)c(O)c1)C2=O	78D2	single	0.981	433.28	1339823	M+Glu+H	FALSE	VF-NPL-QEHF026034
4	SAPPANONE A DIMETHYL ETHER	COc1ccc2c(c1)OCC(=Cc1ccc(OC)c(O)c1)C2=O	78D3	single	0.949	434.32	22770	M+Glu+H	FALSE	VF-NPL-QEHF026034
4	SAPPANONE A DIMETHYL ETHER	COc1ccc2c(c1)OCC(=Cc1ccc(OC)c(O)c1)C2=O	79B1	single	0.892	431.57	16246	M+Glu+H	FALSE	VF-NPL-QEHF026034
4	SAPPANONE A DIMETHYL ETHER	COc1ccc2c(c1)OCC(=Cc1ccc(OC)c(O)c1)C2=O	79B10	single	0.982	440.96	440924	M+Glu+H	FALSE	VF-NPL-QEHF026034
4	SAPPANONE A DIMETHYL ETHER	COc1ccc2c(c1)OCC(=Cc1ccc(OC)c(O)c1)C2=O	79B5	single	0.964	432.71	75591	M+Glu+H	FALSE	VF-NPL-QEHF026034
4	SAPPANONE A DIMETHYL ETHER	COc1ccc2c(c1)OCC(=Cc1ccc(OC)c(O)c1)C2=O	79B8	single	0.917	429.84	16803	M+Glu+H	FALSE	VF-NPL-QEHF026034
4	SAPPANONE A DIMETHYL ETHER	COc1ccc2c(c1)OCC(=Cc1ccc(OC)c(O)c1)C2=O	80A2	single	0.879	429.7	23149	M+Glu+H	FALSE	VF-NPL-QEHF026034
4	SAPPANONE A DIMETHYL ETHER	COc1ccc2c(c1)OCC(=Cc1ccc(OC)c(O)c1)C2=O	80B1	single	0.962	429.52	70309	M+Glu+H	FALSE	VF-NPL-QEHF026034
4	SAPPANONE A DIMETHYL ETHER	COc1ccc2c(c1)OCC(=Cc1ccc(OC)c(O)c1)C2=O	84A2	single	0.937	431.46	22626	M+Glu+H	FALSE	VF-NPL-QEHF026034
4	SAPPANONE A DIMETHYL ETHER	COc1ccc2c(c1)OCC(=Cc1ccc(OC)c(O)c1)C2=O	84A3	single	0.985	433.9	531718	M+Glu+H	FALSE	VF-NPL-QEHF026034
4	SAPPANONE A DIMETHYL ETHER	COc1ccc2c(c1)OCC(=Cc1ccc(OC)c(O)c1)C2=O	84A4	single	0.893	432.61	13710	M+Glu+H	FALSE	VF-NPL-QEHF026034
4	SAPPANONE A DIMETHYL ETHER	COc1ccc2c(c1)OCC(=Cc1ccc(OC)c(O)c1)C2=O	85A1	single	0.967	438.36	40604	M+Glu+H	FALSE	VF-NPL-QEHF026034
4	SAPPANONE A DIMETHYL ETHER	COc1ccc2c(c1)OCC(=Cc1ccc(OC)c(O)c1)C2=O	85A4	single	0.976	432.13	574369	M+Glu+H	FALSE	VF-NPL-QEHF026034
4	SAPPANONE A DIMETHYL ETHER	COc1ccc2c(c1)OCC(=Cc1ccc(OC)c(O)c1)C2=O	86A2	single	0.926	429.9	14090	M+Glu+H	FALSE	VF-NPL-QEHF026034
4	SAPPANONE A DIMETHYL ETHER	COc1ccc2c(c1)OCC(=Cc1ccc(OC)c(O)c1)C2=O	87A1	single	0.968	434.41	114911	M+Glu+H	FALSE	VF-NPL-QEHF026034
4	SAPPANONE A DIMETHYL ETHER	COc1ccc2c(c1)OCC(=Cc1ccc(OC)c(O)c1)C2=O	87A2	single	0.985	431.81	1654222	M+Glu+H	FALSE	VF-NPL-QEHF026034
4	SAPPANONE A DIMETHYL ETHER	COc1ccc2c(c1)OCC(=Cc1ccc(OC)c(O)c1)C2=O	89A2	single	0.917	434.39	21624	M+Glu+H	FALSE	VF-NPL-QEHF026034
4	SAPPANONE A DIMETHYL ETHER	COc1ccc2c(c1)OCC(=Cc1ccc(OC)c(O)c1)C2=O	90A2	single	0.985	429.73	2478948	M+Glu+H	FALSE	VF-NPL-QEHF026034
4	SAPPANONE A DIMETHYL ETHER	COc1ccc2c(c1)OCC(=Cc1ccc(OC)c(O)c1)C2=O	90A4	single	0.979	432.52	825596	M+Glu+H	FALSE	VF-NPL-QEHF026034
4	SAPPANONE A DIMETHYL ETHER	COc1ccc2c(c1)OCC(=Cc1ccc(OC)c(O)c1)C2=O	91B1	single	0.985	429.66	1525434	M+Glu+H	FALSE	VF-NPL-QEHF026034
5	6,4'-DIHYDROXYFLAVONE	O=c1cc(-c2ccc(O)cc2)oc2ccc(O)cc12	71B1	single	0.901	305.66	108495	M+Glu+H	FALSE	VF-NPL-QEHF014385
5	6,4'-DIHYDROXYFLAVONE	O=c1cc(-c2ccc(O)cc2)oc2ccc(O)cc12	71B2	single	0.886	301.05	20020	M+Glu+H	FALSE	VF-NPL-QEHF014385
5	6,4'-DIHYDROXYFLAVONE	O=c1cc(-c2ccc(O)cc2)oc2ccc(O)cc12	71B8	single	0.895	299.01	14919	M+Glu+H	FALSE	VF-NPL-QEHF014385
5	6,4'-DIHYDROXYFLAVONE	O=c1cc(-c2ccc(O)cc2)oc2ccc(O)cc12	71C3	single	0.906	297.93	135979	M+Glu+H	FALSE	VF-NPL-QEHF014385
5	6,4'-DIHYDROXYFLAVONE	O=c1cc(-c2ccc(O)cc2)oc2ccc(O)cc12	72B1	single	0.891	308.08	73180	M+Glu+H	FALSE	VF-NPL-QEHF014385
5	6,4'-DIHYDROXYFLAVONE	O=c1cc(-c2ccc(O)cc2)oc2ccc(O)cc12	7200	single	0.897	306.77	36798	M+Glu+H	FALSE	VF-NPL-QEHF014385
5	6,4'-DIHYDROXYFLAVONE	O=c1cc(-c2ccc(O)cc2)oc2ccc(O)cc12	73B2	single	0.914	301.67	96867	M+Glu+H	FALSE	VF-NPL-QEHF014385
5	6,4'-DIHYDROXYFLAVONE	O=c1cc(-c2ccc(O)cc2)oc2ccc(O)cc12	73B3	single	0.914	301.62	67583	M+Glu+H	FALSE	VF-NPL-QEHF014385
5	6,4'-DIHYDROXYFLAVONE	O=c1cc(-c2ccc(O)cc2)oc2ccc(O)cc12	73B4	single_and_double	0.881	297.98	23742	M+Glu+H	FALSE	VF-NPL-QEHF014385	0.851	235.39	90332	M+2Glu+H	FALSE	VF-NPL-QEHF014385
5	6,4'-DIHYDROXYFLAVONE	O=c1cc(-c2ccc(O)cc2)oc2ccc(O)cc12	73B5	single_and_double	0.86	307.41	88815	M+Glu+H	FALSE	VF-NPL-QEHF014385	0.85	235.52	123859	M+2Glu+H	FALSE	VF-NPL-QEHF014385
5	6,4'-DIHYDROXYFLAVONE	O=c1cc(-c2ccc(O)cc2)oc2ccc(O)cc12	73C3	single	0.916	302.2	79466	M+Glu+H	FALSE	VF-NPL-QEHF014385
5	6,4'-DIHYDROXYFLAVONE	O=c1cc(-c2ccc(O)cc2)oc2ccc(O)cc12	73C5	double							0.851	236.06	440849	M+2Glu+H	FALSE	VF-NPL-QEHF014385
5	6,4'-DIHYDROXYFLAVONE	O=c1cc(-c2ccc(O)cc2)oc2ccc(O)cc12	73C6	double							0.859	236.89	57171	M+2Glu+H	FALSE	VF-NPL-QEHF014385
5	6,4'-DIHYDROXYFLAVONE	O=c1cc(-c2ccc(O)cc2)oc2ccc(O)cc12	74C1	single	0.921	295.63	84213	M+Glu+H	FALSE	VF-NPL-QEHF014385
5	6,4'-DIHYDROXYFLAVONE	O=c1cc(-c2ccc(O)cc2)oc2ccc(O)cc12	74F2	single	0.906	300.69	160361	M+Glu+H	FALSE	VF-NPL-QEHF014385
5	6,4'-DIHYDROXYFLAVONE	O=c1cc(-c2ccc(O)cc2)oc2ccc(O)cc12	760000	single	0.874	310.26	31828	M+Glu+H	FALSE	VF-NPL-QEHF014385
5	6,4'-DIHYDROXYFLAVONE	O=c1cc(-c2ccc(O)cc2)oc2ccc(O)cc12	76000000000	single	0.909	300.62	42265	M+Glu+H	FALSE	VF-NPL-QEHF014385
5	6,4'-DIHYDROXYFLAVONE	O=c1cc(-c2ccc(O)cc2)oc2ccc(O)cc12	76F1	single	0.878	298.66	21445	M+Glu+H	FALSE	VF-NPL-QEHF014385
5	6,4'-DIHYDROXYFLAVONE	O=c1cc(-c2ccc(O)cc2)oc2ccc(O)cc12	78D2	single	0.886	307.85	63588	M+Glu+H	FALSE	VF-NPL-QEHF014385
5	6,4'-DIHYDROXYFLAVONE	O=c1cc(-c2ccc(O)cc2)oc2ccc(O)cc12	84A3	single	0.908	307.39	87279	M+Glu+H	FALSE	VF-NPL-QEHF014385
5	6,4'-DIHYDROXYFLAVONE	O=c1cc(-c2ccc(O)cc2)oc2ccc(O)cc12	85A1	single	0.874	295.83	67039	M+Glu+H	FALSE	VF-NPL-QEHF014385
5	6,4'-DIHYDROXYFLAVONE	O=c1cc(-c2ccc(O)cc2)oc2ccc(O)cc12	90A2	single	0.919	293.68	272908	M+Glu+H	FALSE	VF-NPL-QEHF014385
5	ACACETIN	COc1ccc(-c2cc(=O)c3c(O)cc(O)cc3o2)cc1	71B1	single	0.971	419.3	468411	M+Glu+H	FALSE	RIKENPlaSMA002125
5	ACACETIN	COc1ccc(-c2cc(=O)c3c(O)cc(O)cc3o2)cc1	71B2	single	0.949	416.74	23933	M+Glu+H	FALSE	RIKENPlaSMA002125
5	ACACETIN	COc1ccc(-c2cc(=O)c3c(O)cc(O)cc3o2)cc1	71B8	single	0.96	414.1	173167	M+Glu+H	FALSE	RIKENPlaSMA002125
5	ACACETIN	COc1ccc(-c2cc(=O)c3c(O)cc(O)cc3o2)cc1	71C1	single	0.981	425.12	73838	M+Glu+H	FALSE	RIKENPlaSMA002137
5	ACACETIN	COc1ccc(-c2cc(=O)c3c(O)cc(O)cc3o2)cc1	71C2	single	0.975	423.72	133116	M+Glu+H	FALSE	RIKENPlaSMA002125
5	ACACETIN	COc1ccc(-c2cc(=O)c3c(O)cc(O)cc3o2)cc1	71C3	single	0.979	403.2	446888	M+Glu+H	FALSE	RIKENPlaSMA002137
5	ACACETIN	COc1ccc(-c2cc(=O)c3c(O)cc(O)cc3o2)cc1	71C4	single	0.964	412.94	78353	M+Glu+H	FALSE	RIKENPlaSMA002125
5	ACACETIN	COc1ccc(-c2cc(=O)c3c(O)cc(O)cc3o2)cc1	71C5	single	0.968	417.7	1778148	M+Glu+H	FALSE	RIKENPlaSMA002125
5	ACACETIN	COc1ccc(-c2cc(=O)c3c(O)cc(O)cc3o2)cc1	71D1	single	0.981	404.45	194565	M+Glu+H	FALSE	RIKENPlaSMA002125
5	ACACETIN	COc1ccc(-c2cc(=O)c3c(O)cc(O)cc3o2)cc1	72B1	single	0.97	418.33	1062481	M+Glu+H	FALSE	RIKENPlaSMA002137
5	ACACETIN	COc1ccc(-c2cc(=O)c3c(O)cc(O)cc3o2)cc1	72B2	single	0.958	415.43	18651	M+Glu+H	FALSE	RIKENPlaSMA002137
5	ACACETIN	COc1ccc(-c2cc(=O)c3c(O)cc(O)cc3o2)cc1	72B3	single	0.965	414.37	396088	M+Glu+H	FALSE	RIKENPlaSMA002125
5	ACACETIN	COc1ccc(-c2cc(=O)c3c(O)cc(O)cc3o2)cc1	72C1	single	0.967	411.67	211209	M+Glu+H	FALSE	RIKENPlaSMA002125
5	ACACETIN	COc1ccc(-c2cc(=O)c3c(O)cc(O)cc3o2)cc1	72D1	single	0.972	411.8	402509	M+Glu+H	FALSE	RIKENPlaSMA002125
5	ACACETIN	COc1ccc(-c2cc(=O)c3c(O)cc(O)cc3o2)cc1	720	single	0.97	416.9	57497	M+Glu+H	FALSE	RIKENPlaSMA002125
5	ACACETIN	COc1ccc(-c2cc(=O)c3c(O)cc(O)cc3o2)cc1	7200	single	0.972	415.43	331255	M+Glu+H	FALSE	RIKENPlaSMA002125
5	ACACETIN	COc1ccc(-c2cc(=O)c3c(O)cc(O)cc3o2)cc1	73B1	single	0.972	414.66	817578	M+Glu+H	FALSE	RIKENPlaSMA002125
5	ACACETIN	COc1ccc(-c2cc(=O)c3c(O)cc(O)cc3o2)cc1	73B2	single	0.97	413.05	677643	M+Glu+H	FALSE	RIKENPlaSMA002125
5	ACACETIN	COc1ccc(-c2cc(=O)c3c(O)cc(O)cc3o2)cc1	73B3	single_and_double	0.966	413.92	314562	M+Glu+H	FALSE	RIKENPlaSMA002137	0.906	335.17	247781	M+2Glu+H	FALSE	RIKENPlaSMA002119
5	ACACETIN	COc1ccc(-c2cc(=O)c3c(O)cc(O)cc3o2)cc1	73B4	single_and_double	0.972	417.15	300013	M+Glu+H	FALSE	RIKENPlaSMA002125	0.896	331.4	365428	M+2Glu+H	FALSE	RIKENPlaSMA002119
5	ACACETIN	COc1ccc(-c2cc(=O)c3c(O)cc(O)cc3o2)cc1	73B5	single_and_double	0.974	412.82	1294117	M+Glu+H	FALSE	RIKENPlaSMA002137	0.884	331.25	231020	M+2Glu+H	FALSE	RIKENPlaSMA002119
5	ACACETIN	COc1ccc(-c2cc(=O)c3c(O)cc(O)cc3o2)cc1	73C2	single	0.921	412.71	4589	M+Glu+H	FALSE	RIKENPlaSMA002125
5	ACACETIN	COc1ccc(-c2cc(=O)c3c(O)cc(O)cc3o2)cc1	73C3	single	0.968	417.47	201706	M+Glu+H	FALSE	RIKENPlaSMA002137
5	ACACETIN	COc1ccc(-c2cc(=O)c3c(O)cc(O)cc3o2)cc1	73C4	single	0.974	413.25	301188	M+Glu+H	FALSE	RIKENPlaSMA002137
5	ACACETIN	COc1ccc(-c2cc(=O)c3c(O)cc(O)cc3o2)cc1	73C5	single	0.972	411.14	3030756	M+Glu+H	FALSE	RIKENPlaSMA002125
5	ACACETIN	COc1ccc(-c2cc(=O)c3c(O)cc(O)cc3o2)cc1	73C6	single	0.976	413.19	1100267	M+Glu+H	FALSE	RIKENPlaSMA002125
5	ACACETIN	COc1ccc(-c2cc(=O)c3c(O)cc(O)cc3o2)cc1	73D1	single	0.968	417.55	351526	M+Glu+H	FALSE	RIKENPlaSMA002125
5	ACACETIN	COc1ccc(-c2cc(=O)c3c(O)cc(O)cc3o2)cc1	74B1	single	0.971	411.06	800058	M+Glu+H	FALSE	RIKENPlaSMA002125
5	ACACETIN	COc1ccc(-c2cc(=O)c3c(O)cc(O)cc3o2)cc1	74C1	single	0.97	412.62	219631	M+Glu+H	FALSE	RIKENPlaSMA002125
5	ACACETIN	COc1ccc(-c2cc(=O)c3c(O)cc(O)cc3o2)cc1	74D1	single	0.971	417.9	457187	M+Glu+H	FALSE	RIKENPlaSMA002125
5	ACACETIN	COc1ccc(-c2cc(=O)c3c(O)cc(O)cc3o2)cc1	74F2	single	0.966	416.01	1268300	M+Glu+H	FALSE	RIKENPlaSMA002125
5	ACACETIN	COc1ccc(-c2cc(=O)c3c(O)cc(O)cc3o2)cc1	75C1	single	0.973	414.72	180743	M+Glu+H	FALSE	RIKENPlaSMA002125
5	ACACETIN	COc1ccc(-c2cc(=O)c3c(O)cc(O)cc3o2)cc1	75D1	single	0.965	416.12	1370557	M+Glu+H	FALSE	RIKENPlaSMA002125
5	ACACETIN	COc1ccc(-c2cc(=O)c3c(O)cc(O)cc3o2)cc1	76C1	single	0.959	413.27	147338	M+Glu+H	FALSE	RIKENPlaSMA002125
5	ACACETIN	COc1ccc(-c2cc(=O)c3c(O)cc(O)cc3o2)cc1	76C2	single	0.962	413.95	23782	M+Glu+H	FALSE	RIKENPlaSMA002125
5	ACACETIN	COc1ccc(-c2cc(=O)c3c(O)cc(O)cc3o2)cc1	76C3	single	0.968	416.77	79176	M+Glu+H	FALSE	RIKENPlaSMA002125
5	ACACETIN	COc1ccc(-c2cc(=O)c3c(O)cc(O)cc3o2)cc1	76D1	single	0.956	415.35	32608	M+Glu+H	FALSE	RIKENPlaSMA002125
5	ACACETIN	COc1ccc(-c2cc(=O)c3c(O)cc(O)cc3o2)cc1	7600	single	0.969	416.42	205203	M+Glu+H	FALSE	RIKENPlaSMA002125
5	ACACETIN	COc1ccc(-c2cc(=O)c3c(O)cc(O)cc3o2)cc1	76000	single	0.958	414.28	11979	M+Glu+H	FALSE	RIKENPlaSMA002125
5	ACACETIN	COc1ccc(-c2cc(=O)c3c(O)cc(O)cc3o2)cc1	760000	single	0.963	417.58	51296	M+Glu+H	FALSE	RIKENPlaSMA002125
5	ACACETIN	COc1ccc(-c2cc(=O)c3c(O)cc(O)cc3o2)cc1	76000000	single	0.963	417.08	104543	M+Glu+H	FALSE	RIKENPlaSMA002125
5	ACACETIN	COc1ccc(-c2cc(=O)c3c(O)cc(O)cc3o2)cc1	760000000	single	0.959	417.42	14510	M+Glu+H	FALSE	RIKENPlaSMA002125
5	ACACETIN	COc1ccc(-c2cc(=O)c3c(O)cc(O)cc3o2)cc1	76000000000	single_and_double	0.956	414.14	75928	M+Glu+H	FALSE	RIKENPlaSMA002125	0.92	333.05	8796	M+2Glu+H	FALSE	RIKENPlaSMA002119
5	ACACETIN	COc1ccc(-c2cc(=O)c3c(O)cc(O)cc3o2)cc1	76F1	single	0.959	417.28	65970	M+Glu+H	FALSE	RIKENPlaSMA002125
5	ACACETIN	COc1ccc(-c2cc(=O)c3c(O)cc(O)cc3o2)cc1	76F2	single	0.974	415.21	68934	M+Glu+H	FALSE	RIKENPlaSMA002125
5	ACACETIN	COc1ccc(-c2cc(=O)c3c(O)cc(O)cc3o2)cc1	78D1	single	0.965	417.63	19228	M+Glu+H	FALSE	RIKENPlaSMA002137
5	ACACETIN	COc1ccc(-c2cc(=O)c3c(O)cc(O)cc3o2)cc1	78D2	single	0.968	416.17	1712242	M+Glu+H	FALSE	RIKENPlaSMA002125
5	ACACETIN	COc1ccc(-c2cc(=O)c3c(O)cc(O)cc3o2)cc1	78D3	single	0.964	413.98	23233	M+Glu+H	FALSE	RIKENPlaSMA002125
5	ACACETIN	COc1ccc(-c2cc(=O)c3c(O)cc(O)cc3o2)cc1	79B1	single	0.962	417.14	35797	M+Glu+H	FALSE	RIKENPlaSMA002125
5	ACACETIN	COc1ccc(-c2cc(=O)c3c(O)cc(O)cc3o2)cc1	79B10	single	0.963	416.52	270661	M+Glu+H	FALSE	RIKENPlaSMA002125
5	ACACETIN	COc1ccc(-c2cc(=O)c3c(O)cc(O)cc3o2)cc1	79B11	single	0.942	415.41	22876	M+Glu+H	FALSE	RIKENPlaSMA002125
5	ACACETIN	COc1ccc(-c2cc(=O)c3c(O)cc(O)cc3o2)cc1	79B2	single	0.945	417.72	7173	M+Glu+H	FALSE	RIKENPlaSMA002125
5	ACACETIN	COc1ccc(-c2cc(=O)c3c(O)cc(O)cc3o2)cc1	79B3	single	0.939	415.66	9950	M+Glu+H	FALSE	RIKENPlaSMA002125
5	ACACETIN	COc1ccc(-c2cc(=O)c3c(O)cc(O)cc3o2)cc1	79B5	single	0.969	414.96	158643	M+Glu+H	FALSE	RIKENPlaSMA002125
5	ACACETIN	COc1ccc(-c2cc(=O)c3c(O)cc(O)cc3o2)cc1	79B6	single	0.956	412.69	7324	M+Glu+H	FALSE	RIKENPlaSMA002125
5	ACACETIN	COc1ccc(-c2cc(=O)c3c(O)cc(O)cc3o2)cc1	79B7	single	0.956	416.85	44720	M+Glu+H	FALSE	RIKENPlaSMA002125
5	ACACETIN	COc1ccc(-c2cc(=O)c3c(O)cc(O)cc3o2)cc1	80B1	single	0.968	411.3	128720	M+Glu+H	FALSE	RIKENPlaSMA002137
5	ACACETIN	COc1ccc(-c2cc(=O)c3c(O)cc(O)cc3o2)cc1	82A1	single	0.956	416.94	25216	M+Glu+H	FALSE	RIKENPlaSMA002125
5	ACACETIN	COc1ccc(-c2cc(=O)c3c(O)cc(O)cc3o2)cc1	84A1	single	0.953	419.14	32297	M+Glu+H	FALSE	RIKENPlaSMA002125
5	ACACETIN	COc1ccc(-c2cc(=O)c3c(O)cc(O)cc3o2)cc1	84A2	single	0.968	417.37	79342	M+Glu+H	FALSE	RIKENPlaSMA002125
5	ACACETIN	COc1ccc(-c2cc(=O)c3c(O)cc(O)cc3o2)cc1	84A3	single	0.965	419.46	1162658	M+Glu+H	FALSE	RIKENPlaSMA002125
5	ACACETIN	COc1ccc(-c2cc(=O)c3c(O)cc(O)cc3o2)cc1	84A4	single	0.97	417.51	459138	M+Glu+H	FALSE	RIKENPlaSMA002125
5	ACACETIN	COc1ccc(-c2cc(=O)c3c(O)cc(O)cc3o2)cc1	84B2	single	0.962	414.2	30006	M+Glu+H	FALSE	RIKENPlaSMA002125
5	ACACETIN	COc1ccc(-c2cc(=O)c3c(O)cc(O)cc3o2)cc1	85A1	single	0.978	411.24	481309	M+Glu+H	FALSE	RIKENPlaSMA002137
5	ACACETIN	COc1ccc(-c2cc(=O)c3c(O)cc(O)cc3o2)cc1	85A4	single	0.969	421.94	123394	M+Glu+H	FALSE	RIKENPlaSMA002125
5	ACACETIN	COc1ccc(-c2cc(=O)c3c(O)cc(O)cc3o2)cc1	87A1	single	0.973	417.16	109232	M+Glu+H	FALSE	RIKENPlaSMA002125
5	ACACETIN	COc1ccc(-c2cc(=O)c3c(O)cc(O)cc3o2)cc1	87A2	single	0.98	404.79	95035	M+Glu+H	FALSE	RIKENPlaSMA002137
5	ACACETIN	COc1ccc(-c2cc(=O)c3c(O)cc(O)cc3o2)cc1	89A1	single	0.961	412	37945	M+Glu+H	FALSE	RIKENPlaSMA002125
5	ACACETIN	COc1ccc(-c2cc(=O)c3c(O)cc(O)cc3o2)cc1	89A2	single	0.957	416.98	35740	M+Glu+H	FALSE	RIKENPlaSMA002125
5	ACACETIN	COc1ccc(-c2cc(=O)c3c(O)cc(O)cc3o2)cc1	90A2	single	0.979	403.67	60187	M+Glu+H	FALSE	RIKENPlaSMA002125
5	ACACETIN	COc1ccc(-c2cc(=O)c3c(O)cc(O)cc3o2)cc1	90A4	single	0.974	410.07	41979	M+Glu+H	FALSE	VF-NPL-QEHF014440
5	ACACETIN	COc1ccc(-c2cc(=O)c3c(O)cc(O)cc3o2)cc1	91A1	single	0.958	414.26	18718	M+Glu+H	FALSE	RIKENPlaSMA002125
5	ACACETIN	COc1ccc(-c2cc(=O)c3c(O)cc(O)cc3o2)cc1	91B1	single	0.976	416.85	145058	M+Glu+H	FALSE	RIKENPlaSMA002125
5	APIIN	O=c1cc(-c2ccc(O)cc2)oc2cc(OC3OC(CO)C(O)C(O)C3OC3OCC(O)(CO)C3O)cc(O)c12	71B1	single	0.957	271.72	6807	M+Glu+H	FALSE	VF-NPL-QEHF013971
5	APIIN	O=c1cc(-c2ccc(O)cc2)oc2cc(OC3OC(CO)C(O)C(O)C3OC3OCC(O)(CO)C3O)cc(O)c12	71B2	single	0.941	273.81	7853	M+Glu+H	FALSE	VF-NPL-QEHF013971
5	APIIN	O=c1cc(-c2ccc(O)cc2)oc2cc(OC3OC(CO)C(O)C(O)C3OC3OCC(O)(CO)C3O)cc(O)c12	71B8	single	0.951	257.2	11595	M+Glu+H	FALSE	VF-NPL-QEHF013971
5	APIIN	O=c1cc(-c2ccc(O)cc2)oc2cc(OC3OC(CO)C(O)C(O)C3OC3OCC(O)(CO)C3O)cc(O)c12	71C2	single	0.962	270.88	13762	M+Glu+H	FALSE	VF-NPL-QEHF013971
5	APIIN	O=c1cc(-c2ccc(O)cc2)oc2cc(OC3OC(CO)C(O)C(O)C3OC3OCC(O)(CO)C3O)cc(O)c12	71C3	single	0.976	331.46	22360	M+Glu+H	FALSE	VF-NPL-QEHF013971
5	APIIN	O=c1cc(-c2ccc(O)cc2)oc2cc(OC3OC(CO)C(O)C(O)C3OC3OCC(O)(CO)C3O)cc(O)c12	71C5	single	0.975	271.24	46160	M+Glu+H	FALSE	VF-NPL-QEHF013971
5	APIIN	O=c1cc(-c2ccc(O)cc2)oc2cc(OC3OC(CO)C(O)C(O)C3OC3OCC(O)(CO)C3O)cc(O)c12	71D1	single	0.983	276.02	178924	M+Glu+H	FALSE	VF-NPL-QEHF013971
5	APIIN	O=c1cc(-c2ccc(O)cc2)oc2cc(OC3OC(CO)C(O)C(O)C3OC3OCC(O)(CO)C3O)cc(O)c12	72B1	single	0.982	273.31	97556	M+Glu+H	FALSE	VF-NPL-QEHF013971
5	APIIN	O=c1cc(-c2ccc(O)cc2)oc2cc(OC3OC(CO)C(O)C(O)C3OC3OCC(O)(CO)C3O)cc(O)c12	72D1	single	0.978	271.83	15317	M+Glu+H	FALSE	VF-NPL-QEHF013971
5	APIIN	O=c1cc(-c2ccc(O)cc2)oc2cc(OC3OC(CO)C(O)C(O)C3OC3OCC(O)(CO)C3O)cc(O)c12	720	single	0.889	273.8	3437	M+Glu+H	FALSE	VF-NPL-QEHF013971
5	APIIN	O=c1cc(-c2ccc(O)cc2)oc2cc(OC3OC(CO)C(O)C(O)C3OC3OCC(O)(CO)C3O)cc(O)c12	7200	single	0.956	272.17	6739	M+Glu+H	FALSE	VF-NPL-QEHF013971
5	APIIN	O=c1cc(-c2ccc(O)cc2)oc2cc(OC3OC(CO)C(O)C(O)C3OC3OCC(O)(CO)C3O)cc(O)c12	73B1	single	0.982	274.22	82106	M+Glu+H	FALSE	VF-NPL-QEHF013971
5	APIIN	O=c1cc(-c2ccc(O)cc2)oc2cc(OC3OC(CO)C(O)C(O)C3OC3OCC(O)(CO)C3O)cc(O)c12	73B2	single	0.978	277.49	96947	M+Glu+H	FALSE	VF-NPL-QEHF013971
5	APIIN	O=c1cc(-c2ccc(O)cc2)oc2cc(OC3OC(CO)C(O)C(O)C3OC3OCC(O)(CO)C3O)cc(O)c12	73B3	single	0.98	277.22	174518	M+Glu+H	FALSE	VF-NPL-QEHF013971
5	APIIN	O=c1cc(-c2ccc(O)cc2)oc2cc(OC3OC(CO)C(O)C(O)C3OC3OCC(O)(CO)C3O)cc(O)c12	73B4	single	0.982	275.89	225136	M+Glu+H	FALSE	VF-NPL-QEHF013971
5	APIIN	O=c1cc(-c2ccc(O)cc2)oc2cc(OC3OC(CO)C(O)C(O)C3OC3OCC(O)(CO)C3O)cc(O)c12	73B5	single	0.983	272.7	611468	M+Glu+H	FALSE	VF-NPL-QEHF013971
5	APIIN	O=c1cc(-c2ccc(O)cc2)oc2cc(OC3OC(CO)C(O)C(O)C3OC3OCC(O)(CO)C3O)cc(O)c12	73C3	single	0.981	277.13	126151	M+Glu+H	FALSE	VF-NPL-QEHF013971
5	APIIN	O=c1cc(-c2ccc(O)cc2)oc2cc(OC3OC(CO)C(O)C(O)C3OC3OCC(O)(CO)C3O)cc(O)c12	73C4	single	0.978	273.22	43894	M+Glu+H	FALSE	VF-NPL-QEHF013971
5	APIIN	O=c1cc(-c2ccc(O)cc2)oc2cc(OC3OC(CO)C(O)C(O)C3OC3OCC(O)(CO)C3O)cc(O)c12	73C5	single	0.983	270.91	1024355	M+Glu+H	FALSE	VF-NPL-QEHF013971
5	APIIN	O=c1cc(-c2ccc(O)cc2)oc2cc(OC3OC(CO)C(O)C(O)C3OC3OCC(O)(CO)C3O)cc(O)c12	73C6	single	0.984	276.34	372234	M+Glu+H	FALSE	VF-NPL-QEHF013971
5	APIIN	O=c1cc(-c2ccc(O)cc2)oc2cc(OC3OC(CO)C(O)C(O)C3OC3OCC(O)(CO)C3O)cc(O)c12	74B1	single	0.957	271.14	26280	M+Glu+H	FALSE	VF-NPL-QEHF013971
5	APIIN	O=c1cc(-c2ccc(O)cc2)oc2cc(OC3OC(CO)C(O)C(O)C3OC3OCC(O)(CO)C3O)cc(O)c12	74C1	single	0.984	274.49	177330	M+Glu+H	FALSE	VF-NPL-QEHF013971
5	APIIN	O=c1cc(-c2ccc(O)cc2)oc2cc(OC3OC(CO)C(O)C(O)C3OC3OCC(O)(CO)C3O)cc(O)c12	74F2	single	0.983	275.84	275119	M+Glu+H	FALSE	VF-NPL-QEHF013971
5	APIIN	O=c1cc(-c2ccc(O)cc2)oc2cc(OC3OC(CO)C(O)C(O)C3OC3OCC(O)(CO)C3O)cc(O)c12	75C1	single	0.874	272.53	4077	M+Glu+H	FALSE	VF-NPL-QEHF013971
5	APIIN	O=c1cc(-c2ccc(O)cc2)oc2cc(OC3OC(CO)C(O)C(O)C3OC3OCC(O)(CO)C3O)cc(O)c12	75D1	single	0.961	273.48	19355	M+Glu+H	FALSE	VF-NPL-QEHF013971
5	APIIN	O=c1cc(-c2ccc(O)cc2)oc2cc(OC3OC(CO)C(O)C(O)C3OC3OCC(O)(CO)C3O)cc(O)c12	76C3	single	0.861	274.04	3564	M+Glu+H	FALSE	VF-NPL-QEHF013971
5	APIIN	O=c1cc(-c2ccc(O)cc2)oc2cc(OC3OC(CO)C(O)C(O)C3OC3OCC(O)(CO)C3O)cc(O)c12	7600	single	0.893	273.76	7193	M+Glu+H	FALSE	VF-NPL-QEHF013971
5	APIIN	O=c1cc(-c2ccc(O)cc2)oc2cc(OC3OC(CO)C(O)C(O)C3OC3OCC(O)(CO)C3O)cc(O)c12	760000	single	0.889	274.02	4264	M+Glu+H	FALSE	VF-NPL-QEHF013971
5	APIIN	O=c1cc(-c2ccc(O)cc2)oc2cc(OC3OC(CO)C(O)C(O)C3OC3OCC(O)(CO)C3O)cc(O)c12	760000000	single	0.868	275.2	6140	M+Glu+H	FALSE	VF-NPL-QEHF013971
5	APIIN	O=c1cc(-c2ccc(O)cc2)oc2cc(OC3OC(CO)C(O)C(O)C3OC3OCC(O)(CO)C3O)cc(O)c12	76000000000	single	0.951	273.29	9141	M+Glu+H	FALSE	VF-NPL-QEHF013971
5	APIIN	O=c1cc(-c2ccc(O)cc2)oc2cc(OC3OC(CO)C(O)C(O)C3OC3OCC(O)(CO)C3O)cc(O)c12	76F1	single	0.921	274.22	5447	M+Glu+H	FALSE	VF-NPL-QEHF013971
5	APIIN	O=c1cc(-c2ccc(O)cc2)oc2cc(OC3OC(CO)C(O)C(O)C3OC3OCC(O)(CO)C3O)cc(O)c12	78D1	single	0.889	273.34	10288	M+Glu+H	FALSE	VF-NPL-QEHF013971
5	APIIN	O=c1cc(-c2ccc(O)cc2)oc2cc(OC3OC(CO)C(O)C(O)C3OC3OCC(O)(CO)C3O)cc(O)c12	78D2	single	0.982	275.97	239772	M+Glu+H	FALSE	VF-NPL-QEHF013971
5	APIIN	O=c1cc(-c2ccc(O)cc2)oc2cc(OC3OC(CO)C(O)C(O)C3OC3OCC(O)(CO)C3O)cc(O)c12	79B10	single	0.959	273.97	10524	M+Glu+H	FALSE	VF-NPL-QEHF013971
5	APIIN	O=c1cc(-c2ccc(O)cc2)oc2cc(OC3OC(CO)C(O)C(O)C3OC3OCC(O)(CO)C3O)cc(O)c12	79B5	single	0.948	271.68	8249	M+Glu+H	FALSE	VF-NPL-QEHF013971
5	APIIN	O=c1cc(-c2ccc(O)cc2)oc2cc(OC3OC(CO)C(O)C(O)C3OC3OCC(O)(CO)C3O)cc(O)c12	80B1	single	0.948	271.28	10820	M+Glu+H	FALSE	VF-NPL-QEHF013971
5	APIIN	O=c1cc(-c2ccc(O)cc2)oc2cc(OC3OC(CO)C(O)C(O)C3OC3OCC(O)(CO)C3O)cc(O)c12	84A3	single	0.974	273.26	31130	M+Glu+H	FALSE	VF-NPL-QEHF013971
5	APIIN	O=c1cc(-c2ccc(O)cc2)oc2cc(OC3OC(CO)C(O)C(O)C3OC3OCC(O)(CO)C3O)cc(O)c12	84A4	single	0.926	275.08	6063	M+Glu+H	FALSE	VF-NPL-QEHF013971
5	APIIN	O=c1cc(-c2ccc(O)cc2)oc2cc(OC3OC(CO)C(O)C(O)C3OC3OCC(O)(CO)C3O)cc(O)c12	85A1	single	0.945	271.77	10217	M+Glu+H	FALSE	VF-NPL-QEHF013971
5	APIIN	O=c1cc(-c2ccc(O)cc2)oc2cc(OC3OC(CO)C(O)C(O)C3OC3OCC(O)(CO)C3O)cc(O)c12	85A4	single	0.982	274.11	122034	M+Glu+H	FALSE	VF-NPL-QEHF013971
5	APIIN	O=c1cc(-c2ccc(O)cc2)oc2cc(OC3OC(CO)C(O)C(O)C3OC3OCC(O)(CO)C3O)cc(O)c12	86A2	single	0.929	272.31	4965	M+Glu+H	FALSE	VF-NPL-QEHF013971
5	APIIN	O=c1cc(-c2ccc(O)cc2)oc2cc(OC3OC(CO)C(O)C(O)C3OC3OCC(O)(CO)C3O)cc(O)c12	90A2	single	0.983	272.98	496062	M+Glu+H	FALSE	VF-NPL-QEHF013971
5	APIIN	O=c1cc(-c2ccc(O)cc2)oc2cc(OC3OC(CO)C(O)C(O)C3OC3OCC(O)(CO)C3O)cc(O)c12	90A4	single	0.882	271	5964	M+Glu+H	FALSE	VF-NPL-QEHF013971
5	APIIN	O=c1cc(-c2ccc(O)cc2)oc2cc(OC3OC(CO)C(O)C(O)C3OC3OCC(O)(CO)C3O)cc(O)c12	91B1	single	0.915	270.97	5874	M+Glu+H	FALSE	VF-NPL-QEHF013971
5	CHRYSAROBIN	Cc1cc(O)c2c(O)c3c(O)cccc3cc2c1	73C5	single	0.89	449.77	8838	M+Glu+H	FALSE	MoNA041229
5	EPICATECHIN	Oc1cc(O)c2c(c1)OC(c1ccc(O)c(O)c1)C(O)C2	71B1	single	0.926	232.08	46211	M+Glu+H	FALSE	FIO00070
5	EPICATECHIN	Oc1cc(O)c2c(c1)OC(c1ccc(O)c(O)c1)C(O)C2	71B2	single	0.948	234.79	29407	M+Glu+H	FALSE	VF-NPL-QEHF000425
5	EPICATECHIN	Oc1cc(O)c2c(c1)OC(c1ccc(O)c(O)c1)C(O)C2	71C1	single	0.904	252.78	9400	M+Glu+H	FALSE	FiehnHILIC001913
5	EPICATECHIN	Oc1cc(O)c2c(c1)OC(c1ccc(O)c(O)c1)C(O)C2	71C2	single	0.956	225.55	26863	M+Glu+H	FALSE	MoNA037543
5	EPICATECHIN	Oc1cc(O)c2c(c1)OC(c1ccc(O)c(O)c1)C(O)C2	71C3	single	0.929	230.24	19717	M+Glu+H	FALSE	FIO00070
5	EPICATECHIN	Oc1cc(O)c2c(c1)OC(c1ccc(O)c(O)c1)C(O)C2	71D1	single	0.92	225.94	10977	M+Glu+H	FALSE	VF-NPL-QTOF007587
5	EPICATECHIN	Oc1cc(O)c2c(c1)OC(c1ccc(O)c(O)c1)C(O)C2	72D1	single	0.99	230.31	370210	M+Glu+H	FALSE	FIO00070
5	EPICATECHIN	Oc1cc(O)c2c(c1)OC(c1ccc(O)c(O)c1)C(O)C2	73B2	single	0.972	254.37	104416	M+Glu+H	FALSE	VF-NPL-QTOF007587
5	EPICATECHIN	Oc1cc(O)c2c(c1)OC(c1ccc(O)c(O)c1)C(O)C2	73B3	single	0.944	234.05	138665	M+Glu+H	FALSE	VF-NPL-QEHF000425
5	EPICATECHIN	Oc1cc(O)c2c(c1)OC(c1ccc(O)c(O)c1)C(O)C2	73B4	single	0.965	230.93	47411	M+Glu+H	FALSE	VF-NPL-QTOF007587
5	EPICATECHIN	Oc1cc(O)c2c(c1)OC(c1ccc(O)c(O)c1)C(O)C2	73B5	single	0.943	253.8	21241	M+Glu+H	FALSE	FiehnHILIC001913
5	EPICATECHIN	Oc1cc(O)c2c(c1)OC(c1ccc(O)c(O)c1)C(O)C2	73C5	single	0.986	230.59	353257	M+Glu+H	FALSE	FIO00070
5	EPICATECHIN	Oc1cc(O)c2c(c1)OC(c1ccc(O)c(O)c1)C(O)C2	73C6	single	0.935	236.65	22898	M+Glu+H	FALSE	VF-NPL-QEHF000425
5	EPICATECHIN	Oc1cc(O)c2c(c1)OC(c1ccc(O)c(O)c1)C(O)C2	74B1	single	0.97	233.13	52507	M+Glu+H	FALSE	FIO00070
5	EPICATECHIN	Oc1cc(O)c2c(c1)OC(c1ccc(O)c(O)c1)C(O)C2	74F2	single	0.926	236.21	48936	M+Glu+H	FALSE	VF-NPL-QEHF000425
5	EPICATECHIN	Oc1cc(O)c2c(c1)OC(c1ccc(O)c(O)c1)C(O)C2	75C1	single	0.927	232.09	11927	M+Glu+H	FALSE	FIO00070
5	EPICATECHIN	Oc1cc(O)c2c(c1)OC(c1ccc(O)c(O)c1)C(O)C2	76000000000	single	0.945	234.77	94975	M+Glu+H	FALSE	FIO00070
5	EPICATECHIN	Oc1cc(O)c2c(c1)OC(c1ccc(O)c(O)c1)C(O)C2	76F1	single	0.94	235.7	51447	M+Glu+H	FALSE	FIO00070
5	EPICATECHIN	Oc1cc(O)c2c(c1)OC(c1ccc(O)c(O)c1)C(O)C2	79B5	single	0.986	233.49	41540	M+Glu+H	FALSE	PB001331
5	EPICATECHIN	Oc1cc(O)c2c(c1)OC(c1ccc(O)c(O)c1)C(O)C2	80B1	single	0.983	231.49	29014	M+Glu+H	FALSE	PB001331
5	EPICATECHIN	Oc1cc(O)c2c(c1)OC(c1ccc(O)c(O)c1)C(O)C2	85A1	single	0.9	233.8	7407	M+Glu+H	FALSE	PT104570
5	EPICATECHIN	Oc1cc(O)c2c(c1)OC(c1ccc(O)c(O)c1)C(O)C2	85A4	single	0.989	230.23	161404	M+Glu+H	FALSE	FIO00070
5	EPICATECHIN	Oc1cc(O)c2c(c1)OC(c1ccc(O)c(O)c1)C(O)C2	89A1	single	0.957	232.52	13923	M+Glu+H	FALSE	FIO00070
5	EPICATECHIN	Oc1cc(O)c2c(c1)OC(c1ccc(O)c(O)c1)C(O)C2	90A2	single	0.971	253.4	85138	M+Glu+H	FALSE	VF-NPL-QTOF007587
5	EPICATECHIN MONOGALLATE	O=C(OC1Cc2c(O)cc(O)cc2OC1c1ccc(O)c(O)c1)c1cc(O)c(O)c(O)c1	71B1	single	0.966	316.38	95072	M+Glu+H	FALSE	CCMSLIB00000846729
5	EPICATECHIN MONOGALLATE	O=C(OC1Cc2c(O)cc(O)cc2OC1c1ccc(O)c(O)c1)c1cc(O)c(O)c(O)c1	71B2	single	0.934	272.62	13017	M+Glu+H	FALSE	CCMSLIB00000578444
5	EPICATECHIN MONOGALLATE	O=C(OC1Cc2c(O)cc(O)cc2OC1c1ccc(O)c(O)c1)c1cc(O)c(O)c(O)c1	71B8	single	0.947	297.04	17639	M+Glu+H	FALSE	CCMSLIB00000578444
5	EPICATECHIN MONOGALLATE	O=C(OC1Cc2c(O)cc(O)cc2OC1c1ccc(O)c(O)c1)c1cc(O)c(O)c(O)c1	71C2	single	0.972	314.68	165552	M+Glu+H	FALSE	CCMSLIB00000846729
5	EPICATECHIN MONOGALLATE	O=C(OC1Cc2c(O)cc(O)cc2OC1c1ccc(O)c(O)c1)c1cc(O)c(O)c(O)c1	71C3	single	0.888	292.24	23529	M+Glu+H	FALSE	CCMSLIB00000578444
5	EPICATECHIN MONOGALLATE	O=C(OC1Cc2c(O)cc(O)cc2OC1c1ccc(O)c(O)c1)c1cc(O)c(O)c(O)c1	71D1	single	0.939	294.61	75674	M+Glu+H	FALSE	CCMSLIB00000578444
5	EPICATECHIN MONOGALLATE	O=C(OC1Cc2c(O)cc(O)cc2OC1c1ccc(O)c(O)c1)c1cc(O)c(O)c(O)c1	72B1	single_and_double	0.947	275.55	134294	M+Glu+H	FALSE	CCMSLIB00000578444	0.977	274.61	53551	M+2Glu+NH4	FALSE	VF-NPL-QEHF003632
5	EPICATECHIN MONOGALLATE	O=C(OC1Cc2c(O)cc(O)cc2OC1c1ccc(O)c(O)c1)c1cc(O)c(O)c(O)c1	72D1	single	0.94	313.92	44570	M+Glu+H	FALSE	CCMSLIB00000846729
5	EPICATECHIN MONOGALLATE	O=C(OC1Cc2c(O)cc(O)cc2OC1c1ccc(O)c(O)c1)c1cc(O)c(O)c(O)c1	7200	single	0.939	313.41	9407	M+Glu+H	FALSE	CCMSLIB00000846729
5	EPICATECHIN MONOGALLATE	O=C(OC1Cc2c(O)cc(O)cc2OC1c1ccc(O)c(O)c1)c1cc(O)c(O)c(O)c1	73B1	single	0.957	320.91	65125	M+Glu+H	FALSE	CCMSLIB00000846729
5	EPICATECHIN MONOGALLATE	O=C(OC1Cc2c(O)cc(O)cc2OC1c1ccc(O)c(O)c1)c1cc(O)c(O)c(O)c1	73B2	single	0.951	297.48	59201	M+Glu+H	FALSE	CCMSLIB00000578444
5	EPICATECHIN MONOGALLATE	O=C(OC1Cc2c(O)cc(O)cc2OC1c1ccc(O)c(O)c1)c1cc(O)c(O)c(O)c1	73B3	single_and_double	0.952	276.02	78355	M+Glu+H	FALSE	CCMSLIB00000578444	0.951	275.51	35381	M+2Glu+H	FALSE	VF-NPL-QEHF003631
5	EPICATECHIN MONOGALLATE	O=C(OC1Cc2c(O)cc(O)cc2OC1c1ccc(O)c(O)c1)c1cc(O)c(O)c(O)c1	73B4	single	0.955	273.5	56361	M+Glu+H	FALSE	CCMSLIB00000578444
5	EPICATECHIN MONOGALLATE	O=C(OC1Cc2c(O)cc(O)cc2OC1c1ccc(O)c(O)c1)c1cc(O)c(O)c(O)c1	73B5	single	0.952	318.12	21682	M+Glu+H	FALSE	CCMSLIB00000846729
5	EPICATECHIN MONOGALLATE	O=C(OC1Cc2c(O)cc(O)cc2OC1c1ccc(O)c(O)c1)c1cc(O)c(O)c(O)c1	73C3	single	0.901	296.36	5631	M+Glu+H	FALSE	CCMSLIB00000578444
5	EPICATECHIN MONOGALLATE	O=C(OC1Cc2c(O)cc(O)cc2OC1c1ccc(O)c(O)c1)c1cc(O)c(O)c(O)c1	73C5	single	0.968	314.09	244845	M+Glu+H	FALSE	CCMSLIB00000846729
5	EPICATECHIN MONOGALLATE	O=C(OC1Cc2c(O)cc(O)cc2OC1c1ccc(O)c(O)c1)c1cc(O)c(O)c(O)c1	73C6	single	0.969	320.1	52224	M+Glu+H	FALSE	CCMSLIB00000846729
5	EPICATECHIN MONOGALLATE	O=C(OC1Cc2c(O)cc(O)cc2OC1c1ccc(O)c(O)c1)c1cc(O)c(O)c(O)c1	74C1	single	0.956	315.73	38463	M+Glu+H	FALSE	CCMSLIB00000846729
5	EPICATECHIN MONOGALLATE	O=C(OC1Cc2c(O)cc(O)cc2OC1c1ccc(O)c(O)c1)c1cc(O)c(O)c(O)c1	74F2	single	0.966	276.43	53926	M+Glu+H	FALSE	CCMSLIB00000846729
5	EPICATECHIN MONOGALLATE	O=C(OC1Cc2c(O)cc(O)cc2OC1c1ccc(O)c(O)c1)c1cc(O)c(O)c(O)c1	76C1	single	0.946	297.56	45089	M+Glu+H	FALSE	CCMSLIB00000578444
5	EPICATECHIN MONOGALLATE	O=C(OC1Cc2c(O)cc(O)cc2OC1c1ccc(O)c(O)c1)c1cc(O)c(O)c(O)c1	76000	single	0.917	294.49	26763	M+Glu+H	FALSE	CCMSLIB00000578444
5	EPICATECHIN MONOGALLATE	O=C(OC1Cc2c(O)cc(O)cc2OC1c1ccc(O)c(O)c1)c1cc(O)c(O)c(O)c1	76000000	single	0.952	297.24	221120	M+Glu+H	FALSE	CCMSLIB00000578444
5	EPICATECHIN MONOGALLATE	O=C(OC1Cc2c(O)cc(O)cc2OC1c1ccc(O)c(O)c1)c1cc(O)c(O)c(O)c1	76000000000	single	0.933	272.09	26413	M+Glu+H	FALSE	CCMSLIB00000578444
5	EPICATECHIN MONOGALLATE	O=C(OC1Cc2c(O)cc(O)cc2OC1c1ccc(O)c(O)c1)c1cc(O)c(O)c(O)c1	76F1	single	0.946	298.48	37072	M+Glu+H	FALSE	CCMSLIB00000578444
5	EPICATECHIN MONOGALLATE	O=C(OC1Cc2c(O)cc(O)cc2OC1c1ccc(O)c(O)c1)c1cc(O)c(O)c(O)c1	78D2	single	0.952	295.35	262972	M+Glu+H	FALSE	CCMSLIB00000578444
5	EPICATECHIN MONOGALLATE	O=C(OC1Cc2c(O)cc(O)cc2OC1c1ccc(O)c(O)c1)c1cc(O)c(O)c(O)c1	79B10	single	0.931	316.78	21061	M+Glu+H	FALSE	CCMSLIB00000846729
5	EPICATECHIN MONOGALLATE	O=C(OC1Cc2c(O)cc(O)cc2OC1c1ccc(O)c(O)c1)c1cc(O)c(O)c(O)c1	84A2	single	0.952	298.08	137239	M+Glu+H	FALSE	CCMSLIB00000578444
5	EPICATECHIN MONOGALLATE	O=C(OC1Cc2c(O)cc(O)cc2OC1c1ccc(O)c(O)c1)c1cc(O)c(O)c(O)c1	84A3	single	0.952	297.27	163360	M+Glu+H	FALSE	CCMSLIB00000578444
5	EPICATECHIN MONOGALLATE	O=C(OC1Cc2c(O)cc(O)cc2OC1c1ccc(O)c(O)c1)c1cc(O)c(O)c(O)c1	85A1	single	0.919	314.79	13078	M+Glu+H	FALSE	CCMSLIB00000846729
5	EPICATECHIN MONOGALLATE	O=C(OC1Cc2c(O)cc(O)cc2OC1c1ccc(O)c(O)c1)c1cc(O)c(O)c(O)c1	87A1	single	0.952	297.47	155779	M+Glu+H	FALSE	CCMSLIB00000578444
5	EPICATECHIN MONOGALLATE	O=C(OC1Cc2c(O)cc(O)cc2OC1c1ccc(O)c(O)c1)c1cc(O)c(O)c(O)c1	89A2	single	0.85	297.87	25584	M+Glu+H	FALSE	CCMSLIB00000578444
5	EPICATECHIN MONOGALLATE	O=C(OC1Cc2c(O)cc(O)cc2OC1c1ccc(O)c(O)c1)c1cc(O)c(O)c(O)c1	90A2	single_and_double	0.973	274.74	134174	M+Glu+H	FALSE	CCMSLIB00000846729	0.963	272.63	117692	M+2Glu+NH4	FALSE	VF-NPL-QEHF003633
5	EPICATECHIN MONOGALLATE	O=C(OC1Cc2c(O)cc(O)cc2OC1c1ccc(O)c(O)c1)c1cc(O)c(O)c(O)c1	90A4	single	0.967	312	133332	M+Glu+H	FALSE	CCMSLIB00000846729
5	EPICATECHIN MONOGALLATE	O=C(OC1Cc2c(O)cc(O)cc2OC1c1ccc(O)c(O)c1)c1cc(O)c(O)c(O)c1	91B1	single	0.958	316.02	87142	M+Glu+H	FALSE	CCMSLIB00000846729
5	EPIGALLOCATECHIN-3-MONOGALLATE	O=C(OC1Cc2c(O)cc(O)cc2OC1c1cc(O)c(O)c(O)c1)c1cc(O)c(O)c(O)c1	71B8	single	0.875	256.59	3773	M+Glu+H	FALSE	CCMSLIB00000848160
5	EPIGALLOCATECHIN-3-MONOGALLATE	O=C(OC1Cc2c(O)cc(O)cc2OC1c1cc(O)c(O)c(O)c1)c1cc(O)c(O)c(O)c1	71C2	single	0.903	251.56	11263	M+Glu+H	FALSE	CCMSLIB00000848160
5	EPIGALLOCATECHIN-3-MONOGALLATE	O=C(OC1Cc2c(O)cc(O)cc2OC1c1cc(O)c(O)c(O)c1)c1cc(O)c(O)c(O)c1	71D1	single	0.951	255.26	11749	M+Glu+H	FALSE	CCMSLIB00000848160
5	EPIGALLOCATECHIN-3-MONOGALLATE	O=C(OC1Cc2c(O)cc(O)cc2OC1c1cc(O)c(O)c(O)c1)c1cc(O)c(O)c(O)c1	72B1	single	0.989	247.07	64354	M+Glu+H	FALSE	CCMSLIB00000848160
5	EPIGALLOCATECHIN-3-MONOGALLATE	O=C(OC1Cc2c(O)cc(O)cc2OC1c1cc(O)c(O)c(O)c1)c1cc(O)c(O)c(O)c1	73B1	single	0.893	279.48	10881	M+Glu+H	FALSE	CCMSLIB00000848160
5	EPIGALLOCATECHIN-3-MONOGALLATE	O=C(OC1Cc2c(O)cc(O)cc2OC1c1cc(O)c(O)c(O)c1)c1cc(O)c(O)c(O)c1	74F2	single	0.894	280.71	8062	M+Glu+H	FALSE	CCMSLIB00000848160
5	EPIGALLOCATECHIN-3-MONOGALLATE	O=C(OC1Cc2c(O)cc(O)cc2OC1c1cc(O)c(O)c(O)c1)c1cc(O)c(O)c(O)c1	78D2	single	0.902	256.09	13526	M+Glu+H	FALSE	CCMSLIB00000848160
5	EPIGALLOCATECHIN-3-MONOGALLATE	O=C(OC1Cc2c(O)cc(O)cc2OC1c1cc(O)c(O)c(O)c1)c1cc(O)c(O)c(O)c1	84A2	single	0.928	259.58	8033	M+Glu+H	FALSE	CCMSLIB00000848160
5	EPIGALLOCATECHIN-3-MONOGALLATE	O=C(OC1Cc2c(O)cc(O)cc2OC1c1cc(O)c(O)c(O)c1)c1cc(O)c(O)c(O)c1	90A2	single	0.995	277.11	72788	M+Glu+H	FALSE	VF-NPL-QEHF010956
5	ESTRIOL	CC12CCC3c4ccc(O)cc4CCC3C1CC(O)C2O	71C4	single	0.876	692.4	41975	M+Glu+H	FALSE	MoNA036731
5	ESTRIOL	CC12CCC3c4ccc(O)cc4CCC3C1CC(O)C2O	71C5	single	0.867	692.38	11588	M+Glu+H	FALSE	MoNA036731
5	ESTRIOL	CC12CCC3c4ccc(O)cc4CCC3C1CC(O)C2O	72B3	single	0.888	692.94	8397	M+Glu+H	FALSE	MoNA036731
5	ESTRIOL	CC12CCC3c4ccc(O)cc4CCC3C1CC(O)C2O	72C1	single	0.884	692.88	7152	M+Glu+H	FALSE	MoNA036731
5	ESTRIOL	CC12CCC3c4ccc(O)cc4CCC3C1CC(O)C2O	72D1	single	0.879	692.83	17692	M+Glu+H	FALSE	MoNA036731
5	ESTRIOL	CC12CCC3c4ccc(O)cc4CCC3C1CC(O)C2O	73C5	single	0.886	693.07	42318	M+Glu+H	FALSE	MoNA036731
5	ESTRIOL	CC12CCC3c4ccc(O)cc4CCC3C1CC(O)C2O	74B1	single	0.888	693.59	5488	M+Glu+H	FALSE	MoNA036731
5	ESTRIOL	CC12CCC3c4ccc(O)cc4CCC3C1CC(O)C2O	75C1	single	0.875	695.83	2433	M+Glu+H	FALSE	MoNA036731
5	ESTRIOL	CC12CCC3c4ccc(O)cc4CCC3C1CC(O)C2O	76C5	single	0.856	692.05	14715	M+Glu+H	FALSE	MoNA036731
5	ESTRIOL	CC12CCC3c4ccc(O)cc4CCC3C1CC(O)C2O	79B11	single	0.883	692.97	11129	M+Glu+H	FALSE	MoNA036731
5	ESTRIOL	CC12CCC3c4ccc(O)cc4CCC3C1CC(O)C2O	80B1	single	0.89	693.73	4326	M+Glu+H	FALSE	MoNA036731
5	ESTRIOL	CC12CCC3c4ccc(O)cc4CCC3C1CC(O)C2O	85A4	single	0.857	692.48	12095	M+Glu+H	FALSE	MoNA036731
5	ESTRIOL	CC12CCC3c4ccc(O)cc4CCC3C1CC(O)C2O	87A2	single	0.889	693.11	7686	M+Glu+H	FALSE	MoNA036731
5	ESTRIOL	CC12CCC3c4ccc(O)cc4CCC3C1CC(O)C2O	89A1	single	0.881	692.87	7515	M+Glu+H	FALSE	MoNA036731
5	EVERNINIC ACID	COc1cc(C)c(C(=O)O)c(O)c1	73B4	single	0.887	257.49	1818	M+Glu+H	FALSE	VF-NPL-QTOF007668
5	GENISTEIN	O=c1c(-c2ccc(O)cc2)coc2cc(O)cc(O)c12	71B1	single	0.972	321.62	314191	M+Glu+H	FALSE	FFF00195
5	GENISTEIN	O=c1c(-c2ccc(O)cc2)coc2cc(O)cc(O)c12	71B2	single	0.926	324.32	30804	M+Glu+H	FALSE	FFF00195
5	GENISTEIN	O=c1c(-c2ccc(O)cc2)coc2cc(O)cc(O)c12	71B8	single	0.966	324.55	37040	M+Glu+H	FALSE	FFF00195
5	GENISTEIN	O=c1c(-c2ccc(O)cc2)coc2cc(O)cc(O)c12	71C2	single	0.993	319.4	514171	M+Glu+H	FALSE	FFF00195
5	GENISTEIN	O=c1c(-c2ccc(O)cc2)coc2cc(O)cc(O)c12	71C3	single	0.972	320.78	172490	M+Glu+H	FALSE	FFF00195
5	GENISTEIN	O=c1c(-c2ccc(O)cc2)coc2cc(O)cc(O)c12	71C4	single	0.939	321.15	388690	M+Glu+H	FALSE	FFF00195
5	GENISTEIN	O=c1c(-c2ccc(O)cc2)coc2cc(O)cc(O)c12	71C5	single	0.982	321.14	454848	M+Glu+H	FALSE	FFF00195
5	GENISTEIN	O=c1c(-c2ccc(O)cc2)coc2cc(O)cc(O)c12	71D1	single	0.991	317.73	1157007	M+Glu+H	FALSE	FFF00195
5	GENISTEIN	O=c1c(-c2ccc(O)cc2)coc2cc(O)cc(O)c12	72B1	single	0.994	323.47	1645939	M+Glu+H	FALSE	FFF00195
5	GENISTEIN	O=c1c(-c2ccc(O)cc2)coc2cc(O)cc(O)c12	72C1	single	0.974	318.26	561740	M+Glu+H	FALSE	FFF00195
5	GENISTEIN	O=c1c(-c2ccc(O)cc2)coc2cc(O)cc(O)c12	72D1	single	0.963	321.34	204947	M+Glu+H	FALSE	FFF00195
5	GENISTEIN	O=c1c(-c2ccc(O)cc2)coc2cc(O)cc(O)c12	720	single	0.985	323.48	191367	M+Glu+H	FALSE	FFF00195
5	GENISTEIN	O=c1c(-c2ccc(O)cc2)coc2cc(O)cc(O)c12	7200	single	0.991	319.75	667317	M+Glu+H	FALSE	FFF00195
5	GENISTEIN	O=c1c(-c2ccc(O)cc2)coc2cc(O)cc(O)c12	73B1	single	0.99	321.59	1203601	M+Glu+H	FALSE	FFF00195
5	GENISTEIN	O=c1c(-c2ccc(O)cc2)coc2cc(O)cc(O)c12	73B2	single	0.993	322.42	1266094	M+Glu+H	FALSE	FFF00195
5	GENISTEIN	O=c1c(-c2ccc(O)cc2)coc2cc(O)cc(O)c12	73B3	single_and_double	0.987	324.35	281320	M+Glu+H	FALSE	EQ326504	0.893	248.43	204098	M+2Glu+H	FALSE	UF423801
5	GENISTEIN	O=c1c(-c2ccc(O)cc2)coc2cc(O)cc(O)c12	73B4	single_and_double	0.983	323.54	480588	M+Glu+H	FALSE	FFF00195	0.886	248.42	313638	M+2Glu+H	FALSE	UF423801
5	GENISTEIN	O=c1c(-c2ccc(O)cc2)coc2cc(O)cc(O)c12	73B5	single_and_double	0.99	322.76	1499886	M+Glu+H	FALSE	FFF00195	0.866	249.19	382620	M+2Glu+H	FALSE	FFF00195
5	GENISTEIN	O=c1c(-c2ccc(O)cc2)coc2cc(O)cc(O)c12	73C3	single_and_double	0.987	324.33	228135	M+Glu+H	FALSE	EQ326504	0.864	249.18	56982	M+2Glu+H	FALSE	UF423801
5	GENISTEIN	O=c1c(-c2ccc(O)cc2)coc2cc(O)cc(O)c12	73C4	single_and_double	0.987	323.32	346598	M+Glu+H	FALSE	FFF00195	0.86	250.24	75525	M+2Glu+H	FALSE	FFF00195
5	GENISTEIN	O=c1c(-c2ccc(O)cc2)coc2cc(O)cc(O)c12	73C5	single_and_double	0.983	322.05	688008	M+Glu+H	FALSE	FFF00195	0.87	247.09	2746761	M+2Glu+H	FALSE	EQ326504
5	GENISTEIN	O=c1c(-c2ccc(O)cc2)coc2cc(O)cc(O)c12	73C6	single_and_double	0.993	322.48	1249906	M+Glu+H	FALSE	FFF00195	0.873	248.75	522288	M+2Glu+H	FALSE	FFF00195
5	GENISTEIN	O=c1c(-c2ccc(O)cc2)coc2cc(O)cc(O)c12	73D1	single	0.985	324.71	692970	M+Glu+H	FALSE	FFF00195
5	GENISTEIN	O=c1c(-c2ccc(O)cc2)coc2cc(O)cc(O)c12	74B1	single	0.985	321.69	3365395	M+Glu+H	FALSE	FFF00195
5	GENISTEIN	O=c1c(-c2ccc(O)cc2)coc2cc(O)cc(O)c12	74C1	single	0.983	320.49	241790	M+Glu+H	FALSE	FFF00195
5	GENISTEIN	O=c1c(-c2ccc(O)cc2)coc2cc(O)cc(O)c12	74F2	single_and_double	0.992	323.16	931453	M+Glu+H	FALSE	FFF00195	0.865	252.41	650831	M+2Glu+H	FALSE	FFF00195
5	GENISTEIN	O=c1c(-c2ccc(O)cc2)coc2cc(O)cc(O)c12	75C1	single	0.991	320.8	1933735	M+Glu+H	FALSE	FFF00195
5	GENISTEIN	O=c1c(-c2ccc(O)cc2)coc2cc(O)cc(O)c12	75D1	single	0.99	323.6	480371	M+Glu+H	FALSE	FFF00195
5	GENISTEIN	O=c1c(-c2ccc(O)cc2)coc2cc(O)cc(O)c12	76C1	single	0.988	323.73	239764	M+Glu+H	FALSE	EQ326504
5	GENISTEIN	O=c1c(-c2ccc(O)cc2)coc2cc(O)cc(O)c12	76C5	single	0.984	318.22	421011	M+Glu+H	FALSE	EQ326504
5	GENISTEIN	O=c1c(-c2ccc(O)cc2)coc2cc(O)cc(O)c12	7600	single	0.947	323.86	85558	M+Glu+H	FALSE	EQ326504
5	GENISTEIN	O=c1c(-c2ccc(O)cc2)coc2cc(O)cc(O)c12	760000	single	0.969	321.19	26707	M+Glu+H	FALSE	FFF00195
5	GENISTEIN	O=c1c(-c2ccc(O)cc2)coc2cc(O)cc(O)c12	76000000	single	0.977	323.96	96077	M+Glu+H	FALSE	EQ326504
5	GENISTEIN	O=c1c(-c2ccc(O)cc2)coc2cc(O)cc(O)c12	76000000000	single	0.978	323.91	67044	M+Glu+H	FALSE	EQ326504
5	GENISTEIN	O=c1c(-c2ccc(O)cc2)coc2cc(O)cc(O)c12	76F1	single	0.99	324.25	69164	M+Glu+H	FALSE	FFF00195
5	GENISTEIN	O=c1c(-c2ccc(O)cc2)coc2cc(O)cc(O)c12	78D1	single	0.989	323.53	255880	M+Glu+H	FALSE	FFF00195
5	GENISTEIN	O=c1c(-c2ccc(O)cc2)coc2cc(O)cc(O)c12	78D2	single_and_double	0.992	322.7	2116389	M+Glu+H	FALSE	EQ326504	0.861	250.88	88849	M+2Glu+H	FALSE	UF423801
5	GENISTEIN	O=c1c(-c2ccc(O)cc2)coc2cc(O)cc(O)c12	78D3	single	0.992	323.69	148344	M+Glu+H	FALSE	FFF00195
5	GENISTEIN	O=c1c(-c2ccc(O)cc2)coc2cc(O)cc(O)c12	79B1	single	0.986	323.64	211610	M+Glu+H	FALSE	FFF00195
5	GENISTEIN	O=c1c(-c2ccc(O)cc2)coc2cc(O)cc(O)c12	79B10	single	0.986	323.72	145521	M+Glu+H	FALSE	FFF00195
5	GENISTEIN	O=c1c(-c2ccc(O)cc2)coc2cc(O)cc(O)c12	79B5	single	0.887	321.71	74851	M+Glu+H	FALSE	EQ326504
5	GENISTEIN	O=c1c(-c2ccc(O)cc2)coc2cc(O)cc(O)c12	80B1	single	0.968	321.53	243301	M+Glu+H	FALSE	EQ326504
5	GENISTEIN	O=c1c(-c2ccc(O)cc2)coc2cc(O)cc(O)c12	82A1	single	0.857	324.49	20652	M+Glu+H	FALSE	FFF00195
5	GENISTEIN	O=c1c(-c2ccc(O)cc2)coc2cc(O)cc(O)c12	84A1	single	0.958	326.13	200350	M+Glu+H	FALSE	FFF00195
5	GENISTEIN	O=c1c(-c2ccc(O)cc2)coc2cc(O)cc(O)c12	84A2	single	0.984	324.25	127072	M+Glu+H	FALSE	FFF00195
5	GENISTEIN	O=c1c(-c2ccc(O)cc2)coc2cc(O)cc(O)c12	84A3	single	0.989	323.41	1871978	M+Glu+H	FALSE	FFF00195
5	GENISTEIN	O=c1c(-c2ccc(O)cc2)coc2cc(O)cc(O)c12	84A4	single	0.978	324.61	620104	M+Glu+H	FALSE	EQ326504
5	GENISTEIN	O=c1c(-c2ccc(O)cc2)coc2cc(O)cc(O)c12	85A1	single	0.984	321.73	454362	M+Glu+H	FALSE	FFF00195
5	GENISTEIN	O=c1c(-c2ccc(O)cc2)coc2cc(O)cc(O)c12	85A4	single	0.991	320.93	1285328	M+Glu+H	FALSE	FFF00195
5	GENISTEIN	O=c1c(-c2ccc(O)cc2)coc2cc(O)cc(O)c12	87A1	single	0.988	323.6	221929	M+Glu+H	FALSE	EQ326504
5	GENISTEIN	O=c1c(-c2ccc(O)cc2)coc2cc(O)cc(O)c12	89A1	single	0.992	320.46	1160020	M+Glu+H	FALSE	EQ326504
5	GENISTEIN	O=c1c(-c2ccc(O)cc2)coc2cc(O)cc(O)c12	89A2	single	0.975	323.42	73651	M+Glu+H	FALSE	FFF00195
5	GENISTEIN	O=c1c(-c2ccc(O)cc2)coc2cc(O)cc(O)c12	90A2	single_and_double	0.989	321.22	1699693	M+Glu+H	FALSE	FFF00195	0.873	248.72	1137354	M+2Glu+H	FALSE	FFF00195
5	GENISTEIN	O=c1c(-c2ccc(O)cc2)coc2cc(O)cc(O)c12	90A4	single	0.974	319.08	119167	M+Glu+H	FALSE	FFF00195
5	GENISTEIN	O=c1c(-c2ccc(O)cc2)coc2cc(O)cc(O)c12	91B1	single	0.983	319.57	99216	M+Glu+H	FALSE	EQ326504
5	JUAREZIC ACID	O=C(O)C=CC=Cc1ccccc1	75D1	single	0.914	409.6	10393	M+Glu+H	FALSE	VF-NPL-QTOF008167
5	JUAREZIC ACID	O=C(O)C=CC=Cc1ccccc1	84A3	single	0.934	416.51	64342	M+Glu+H	FALSE	VF-NPL-QTOF008167
5	JUAREZIC ACID	O=C(O)C=CC=Cc1ccccc1	90A2	single	0.899	396.53	10448	M+Glu+H	FALSE	VF-NPL-QTOF008167
5	LARIXINIC ACID	Cc1occc(=O)c1O	71B1	single	0.951	179.37	12452	M+Glu+H	FALSE	MoNA033054
5	LARIXINIC ACID	Cc1occc(=O)c1O	71B8	single	0.895	178.18	1816	M+Glu+H	FALSE	MoNA033054
5	LARIXINIC ACID	Cc1occc(=O)c1O	71C1	single	0.88	178.53	2037	M+Glu+H	FALSE	MoNA033054
5	LARIXINIC ACID	Cc1occc(=O)c1O	71C2	single	0.963	171.64	3533	M+Glu+H	FALSE	MoNA033054
5	LARIXINIC ACID	Cc1occc(=O)c1O	71C3	single	0.962	156.52	153253	M+Glu+H	FALSE	MoNA033054
5	LARIXINIC ACID	Cc1occc(=O)c1O	71C4	single	0.956	178.88	36264	M+Glu+H	FALSE	MoNA033054
5	LARIXINIC ACID	Cc1occc(=O)c1O	71C5	single	0.94	176.78	22030	M+Glu+H	FALSE	MoNA033054
5	LARIXINIC ACID	Cc1occc(=O)c1O	71D1	single	0.962	183.08	511797	M+Glu+H	FALSE	MoNA033054
5	LARIXINIC ACID	Cc1occc(=O)c1O	72B1	single	0.962	173.68	1556281	M+Glu+H	FALSE	MoNA033054
5	LARIXINIC ACID	Cc1occc(=O)c1O	72B2	single	0.957	175.83	43334	M+Glu+H	FALSE	MoNA033054
5	LARIXINIC ACID	Cc1occc(=O)c1O	72B3	single	0.938	176.83	17037	M+Glu+H	FALSE	MoNA033054
5	LARIXINIC ACID	Cc1occc(=O)c1O	72C1	single	0.908	175.96	22744	M+Glu+H	FALSE	MoNA033054
5	LARIXINIC ACID	Cc1occc(=O)c1O	72D1	single	0.963	166.92	366555	M+Glu+H	FALSE	MoNA033054
5	LARIXINIC ACID	Cc1occc(=O)c1O	720	single	0.941	176.92	9212	M+Glu+H	FALSE	MoNA033054
5	LARIXINIC ACID	Cc1occc(=O)c1O	7200	single	0.962	173.34	122023	M+Glu+H	FALSE	MoNA033054
5	LARIXINIC ACID	Cc1occc(=O)c1O	73B3	single	0.959	177.49	25290	M+Glu+H	FALSE	MoNA033054
5	LARIXINIC ACID	Cc1occc(=O)c1O	73B4	single	0.963	179.04	70368	M+Glu+H	FALSE	MoNA033054
5	LARIXINIC ACID	Cc1occc(=O)c1O	73B5	single	0.95	178.84	6346	M+Glu+H	FALSE	MoNA033054
5	LARIXINIC ACID	Cc1occc(=O)c1O	73C3	single	0.94	178.01	4710	M+Glu+H	FALSE	MoNA033054
5	LARIXINIC ACID	Cc1occc(=O)c1O	73C4	single	0.962	180.11	1226430	M+Glu+H	FALSE	MoNA033054
5	LARIXINIC ACID	Cc1occc(=O)c1O	73C5	single	0.961	177.47	355839	M+Glu+H	FALSE	MoNA033054
5	LARIXINIC ACID	Cc1occc(=O)c1O	73C6	single	0.932	180.46	7121	M+Glu+H	FALSE	MoNA033054
5	LARIXINIC ACID	Cc1occc(=O)c1O	73D1	single	0.906	178.36	4997	M+Glu+H	FALSE	MoNA033054
5	LARIXINIC ACID	Cc1occc(=O)c1O	74B1	single	0.959	178.9	40786	M+Glu+H	FALSE	MoNA033054
5	LARIXINIC ACID	Cc1occc(=O)c1O	74C1	single	0.935	177.2	4455	M+Glu+H	FALSE	MoNA033054
5	LARIXINIC ACID	Cc1occc(=O)c1O	74F2	single	0.962	170.28	1278636	M+Glu+H	FALSE	MoNA033054
5	LARIXINIC ACID	Cc1occc(=O)c1O	75D1	single	0.953	179.25	5708	M+Glu+H	FALSE	MoNA033054
5	LARIXINIC ACID	Cc1occc(=O)c1O	76C2	single	0.961	175.58	87734	M+Glu+H	FALSE	MoNA033054
5	LARIXINIC ACID	Cc1occc(=O)c1O	76C3	single	0.962	173.48	1363275	M+Glu+H	FALSE	MoNA033054
5	LARIXINIC ACID	Cc1occc(=O)c1O	76C5	single	0.928	176.38	17811	M+Glu+H	FALSE	MoNA033054
5	LARIXINIC ACID	Cc1occc(=O)c1O	7600	single	0.962	180.6	53212	M+Glu+H	FALSE	MoNA033054
5	LARIXINIC ACID	Cc1occc(=O)c1O	76000000	single	0.96	180.6	28551	M+Glu+H	FALSE	MoNA033054
5	LARIXINIC ACID	Cc1occc(=O)c1O	78D2	single	0.943	178.42	5203	M+Glu+H	FALSE	MoNA033054
5	LARIXINIC ACID	Cc1occc(=O)c1O	79B10	single	0.962	172.26	289341	M+Glu+H	FALSE	MoNA033054
5	LARIXINIC ACID	Cc1occc(=O)c1O	79B11	single	0.96	176.45	109586	M+Glu+H	FALSE	MoNA033054
5	LARIXINIC ACID	Cc1occc(=O)c1O	79B7	single	0.961	179.9	38502	M+Glu+H	FALSE	MoNA033054
5	LARIXINIC ACID	Cc1occc(=O)c1O	80B1	single	0.866	178.02	4231	M+Glu+H	FALSE	MoNA033054
5	LARIXINIC ACID	Cc1occc(=O)c1O	84A3	single	0.954	177.27	26473	M+Glu+H	FALSE	MoNA033054
5	LARIXINIC ACID	Cc1occc(=O)c1O	84B2	single	0.963	182.3	653762	M+Glu+H	FALSE	MoNA033054
5	LARIXINIC ACID	Cc1occc(=O)c1O	85A1	single	0.96	177.67	28027	M+Glu+H	FALSE	MoNA033054
5	LARIXINIC ACID	Cc1occc(=O)c1O	85A4	single	0.96	177.93	31875	M+Glu+H	FALSE	MoNA033054
5	LARIXINIC ACID	Cc1occc(=O)c1O	86A2	single	0.962	174.55	177757	M+Glu+H	FALSE	MoNA033054
5	LARIXINIC ACID	Cc1occc(=O)c1O	87A1	single	0.886	178.45	3133	M+Glu+H	FALSE	MoNA033054
5	LARIXINIC ACID	Cc1occc(=O)c1O	87A2	single	0.961	175.56	1702502	M+Glu+H	FALSE	MoNA033054
5	LARIXINIC ACID	Cc1occc(=O)c1O	89A1	single	0.959	166.32	24954	M+Glu+H	FALSE	MoNA033054
5	LARIXINIC ACID	Cc1occc(=O)c1O	90A2	single	0.963	165.83	311842	M+Glu+H	FALSE	MoNA033054
5	LARIXINIC ACID	Cc1occc(=O)c1O	90A4	single	0.947	174.99	12407	M+Glu+H	FALSE	MoNA033054
5	LARIXINIC ACID	Cc1occc(=O)c1O	91A1	single	0.961	175.32	274052	M+Glu+H	FALSE	MoNA033054
5	LARIXINIC ACID	Cc1occc(=O)c1O	91B1	single	0.946	176.73	6847	M+Glu+H	FALSE	MoNA033054
5	LEOIDIN	COC(=O)c1c(C)c2c(c(C)c1O)OC(=O)c1c(C)c(Cl)c(O)c(Cl)c1O2	71B1	single	0.863	475.57	89246	M+Glu+NH4	FALSE	VF-NPL-QEHF002997
5	LEOIDIN	COC(=O)c1c(C)c2c(c(C)c1O)OC(=O)c1c(C)c(Cl)c(O)c(Cl)c1O2	71C1	single	0.851	474.93	87757	M+Glu+NH4	FALSE	VF-NPL-QEHF002997
5	LEOIDIN	COC(=O)c1c(C)c2c(c(C)c1O)OC(=O)c1c(C)c(Cl)c(O)c(Cl)c1O2	71C3	single	0.876	475.5	124813	M+Glu+NH4	FALSE	VF-NPL-QEHF002997
5	LEOIDIN	COC(=O)c1c(C)c2c(c(C)c1O)OC(=O)c1c(C)c(Cl)c(O)c(Cl)c1O2	71D1	single	0.867	475.6	101438	M+Glu+NH4	FALSE	VF-NPL-QEHF002997
5	LEOIDIN	COC(=O)c1c(C)c2c(c(C)c1O)OC(=O)c1c(C)c(Cl)c(O)c(Cl)c1O2	72B2	single	0.869	475.84	99855	M+Glu+NH4	FALSE	VF-NPL-QEHF002997
5	LEOIDIN	COC(=O)c1c(C)c2c(c(C)c1O)OC(=O)c1c(C)c(Cl)c(O)c(Cl)c1O2	73C5	single	0.868	475.61	130713	M+Glu+NH4	FALSE	VF-NPL-QEHF002997
5	LEOIDIN	COC(=O)c1c(C)c2c(c(C)c1O)OC(=O)c1c(C)c(Cl)c(O)c(Cl)c1O2	79B11	single	0.868	475.76	119869	M+Glu+NH4	FALSE	VF-NPL-QEHF002997
5	LEOIDIN	COC(=O)c1c(C)c2c(c(C)c1O)OC(=O)c1c(C)c(Cl)c(O)c(Cl)c1O2	79B6	single	0.861	475.82	77358	M+Glu+NH4	FALSE	VF-NPL-QEHF002997
5	LEOIDIN	COC(=O)c1c(C)c2c(c(C)c1O)OC(=O)c1c(C)c(Cl)c(O)c(Cl)c1O2	85A1	single	0.866	475.73	80763	M+Glu+NH4	FALSE	VF-NPL-QEHF002997
5	LEOIDIN	COC(=O)c1c(C)c2c(c(C)c1O)OC(=O)c1c(C)c(Cl)c(O)c(Cl)c1O2	87A2	single	0.867	475.9	146327	M+Glu+NH4	FALSE	VF-NPL-QEHF002997
5	LEOIDIN	COC(=O)c1c(C)c2c(c(C)c1O)OC(=O)c1c(C)c(Cl)c(O)c(Cl)c1O2	89A1	single	0.85	475.88	66211	M+Glu+NH4	FALSE	VF-NPL-QEHF002997
5	LEOIDIN	COC(=O)c1c(C)c2c(c(C)c1O)OC(=O)c1c(C)c(Cl)c(O)c(Cl)c1O2	90A2	single	0.867	475.05	78365	M+Glu+NH4	FALSE	VF-NPL-QEHF002997
5	MEVASTATIN	CCC(C)C(=O)OC1CCC=C2C=CC(C)C(CCC3CC(O)CC(=O)O3)C21	71D1	single	0.945	568.88	46769	M+Glu+H	FALSE	AC000861
5	MEVASTATIN	CCC(C)C(=O)OC1CCC=C2C=CC(C)C(CCC3CC(O)CC(=O)O3)C21	73C3	single	0.896	569.62	16655	M+Glu+H	FALSE	AC000861
5	MEVASTATIN	CCC(C)C(=O)OC1CCC=C2C=CC(C)C(CCC3CC(O)CC(=O)O3)C21	73C5	single	0.965	569.38	781841	M+Glu+NH4	FALSE	AC000861
5	MEVASTATIN	CCC(C)C(=O)OC1CCC=C2C=CC(C)C(CCC3CC(O)CC(=O)O3)C21	73C6	single	0.976	569.44	73005	M+Glu+NH4	FALSE	AC000861
5	MEVASTATIN	CCC(C)C(=O)OC1CCC=C2C=CC(C)C(CCC3CC(O)CC(=O)O3)C21	85A4	single	0.978	568.52	177295	M+Glu+NH4	FALSE	AC000861
5	N-METHYLANTHRANILIC ACID	CNc1ccccc1C(=O)O	71B1	single	0.967	313.36	51339	M+Glu+H	FALSE	VF-NPL-QEHF026481
5	N-METHYLANTHRANILIC ACID	CNc1ccccc1C(=O)O	71C1	single	0.966	313.33	12600	M+Glu+H	FALSE	VF-NPL-QTOF009051
5	N-METHYLANTHRANILIC ACID	CNc1ccccc1C(=O)O	71C2	single	0.972	311.73	114104	M+Glu+H	FALSE	VF-NPL-QEHF026481
5	N-METHYLANTHRANILIC ACID	CNc1ccccc1C(=O)O	71C3	single	0.98	312.01	1272695	M+Glu+H	FALSE	VF-NPL-QEHF026481
5	N-METHYLANTHRANILIC ACID	CNc1ccccc1C(=O)O	71C5	single	0.972	313.55	107682	M+Glu+H	FALSE	VF-NPL-QEHF026481
5	N-METHYLANTHRANILIC ACID	CNc1ccccc1C(=O)O	71D1	single	0.951	313.53	15302	M+Glu+H	FALSE	VF-NPL-QEHF026481
5	N-METHYLANTHRANILIC ACID	CNc1ccccc1C(=O)O	72B1	single	0.973	315.22	36768	M+Glu+H	FALSE	VF-NPL-QEHF026481
5	N-METHYLANTHRANILIC ACID	CNc1ccccc1C(=O)O	72C1	single	0.966	313.47	47913	M+Glu+H	FALSE	VF-NPL-QEHF026481
5	N-METHYLANTHRANILIC ACID	CNc1ccccc1C(=O)O	72D1	single	0.97	312.59	81954	M+Glu+H	FALSE	VF-NPL-QEHF026481
5	N-METHYLANTHRANILIC ACID	CNc1ccccc1C(=O)O	73B1	single	0.959	316.2	9819	M+Glu+H	FALSE	VF-NPL-QEHF026481
5	N-METHYLANTHRANILIC ACID	CNc1ccccc1C(=O)O	73B2	single	0.963	315.98	14172	M+Glu+H	FALSE	VF-NPL-QTOF009051
5	N-METHYLANTHRANILIC ACID	CNc1ccccc1C(=O)O	73B3	single	0.967	315.98	18907	M+Glu+H	FALSE	VF-NPL-QEHF026481
5	N-METHYLANTHRANILIC ACID	CNc1ccccc1C(=O)O	73B4	single	0.968	313.97	125318	M+Glu+H	FALSE	VF-NPL-QEHF026481
5	N-METHYLANTHRANILIC ACID	CNc1ccccc1C(=O)O	73B5	single	0.968	314.64	29818	M+Glu+H	FALSE	VF-NPL-QTOF009051
5	N-METHYLANTHRANILIC ACID	CNc1ccccc1C(=O)O	73C4	single	0.98	313.87	1326417	M+Glu+H	FALSE	VF-NPL-QEHF026481
5	N-METHYLANTHRANILIC ACID	CNc1ccccc1C(=O)O	73C5	single	0.929	313.34	12232	M+Glu+H	FALSE	VF-NPL-QEHF026481
5	N-METHYLANTHRANILIC ACID	CNc1ccccc1C(=O)O	74B1	single	0.967	312.34	71574	M+Glu+H	FALSE	VF-NPL-QEHF026481
5	N-METHYLANTHRANILIC ACID	CNc1ccccc1C(=O)O	74F2	single	0.98	331.34	102883	M+Glu+H	FALSE	VF-NPL-QEHF026481
5	N-METHYLANTHRANILIC ACID	CNc1ccccc1C(=O)O	75D1	single	0.975	315.35	106922	M+Glu+H	FALSE	VF-NPL-QEHF026481
5	N-METHYLANTHRANILIC ACID	CNc1ccccc1C(=O)O	76C1	single	0.924	315.43	4891	M+Glu+H	FALSE	VF-NPL-QEHF026480
5	N-METHYLANTHRANILIC ACID	CNc1ccccc1C(=O)O	76C2	single	0.977	313.97	439857	M+Glu+H	FALSE	VF-NPL-QEHF026481
5	N-METHYLANTHRANILIC ACID	CNc1ccccc1C(=O)O	76C3	single	0.973	316.92	1576864	M+Glu+H	FALSE	VF-NPL-QEHF026481
5	N-METHYLANTHRANILIC ACID	CNc1ccccc1C(=O)O	7600	single	0.974	313.81	334398	M+Glu+H	FALSE	VF-NPL-QEHF026481
5	N-METHYLANTHRANILIC ACID	CNc1ccccc1C(=O)O	79B10	single	0.97	315.47	19891	M+Glu+H	FALSE	VF-NPL-QEHF026481
5	N-METHYLANTHRANILIC ACID	CNc1ccccc1C(=O)O	79B7	single	0.97	315.8	125693	M+Glu+H	FALSE	VF-NPL-QEHF026481
5	N-METHYLANTHRANILIC ACID	CNc1ccccc1C(=O)O	84A3	single	0.976	313.94	335546	M+Glu+H	FALSE	VF-NPL-QEHF026481
5	N-METHYLANTHRANILIC ACID	CNc1ccccc1C(=O)O	84B2	single	0.978	317.06	1140562	M+Glu+H	FALSE	VF-NPL-QEHF026481
5	N-METHYLANTHRANILIC ACID	CNc1ccccc1C(=O)O	85A1	single	0.967	313.47	10457	M+Glu+H	FALSE	VF-NPL-QEHF026481
5	N-METHYLANTHRANILIC ACID	CNc1ccccc1C(=O)O	87A2	single	0.969	313.95	113967	M+Glu+H	FALSE	VF-NPL-QEHF026481
5	N-METHYLANTHRANILIC ACID	CNc1ccccc1C(=O)O	90A2	single	0.977	311.28	195399	M+Glu+H	FALSE	VF-NPL-QEHF026481
5	N-METHYLANTHRANILIC ACID	CNc1ccccc1C(=O)O	91A1	single	0.977	314.37	874852	M+Glu+H	FALSE	VF-NPL-QEHF026481
5	PHLORIDZIN	O=C(CCc1ccc(O)cc1)c1c(O)cc(O)cc1OC1OC(CO)C(O)C(O)C1O	71B1	single	0.989	312.17	888318	M+Glu+H	FALSE	VF-NPL-QEHF005046
5	PHLORIDZIN	O=C(CCc1ccc(O)cc1)c1c(O)cc(O)cc1OC1OC(CO)C(O)C(O)C1O	71B2	single	0.979	314.43	33479	M+Glu+H	FALSE	VF-NPL-QEHF005046
5	PHLORIDZIN	O=C(CCc1ccc(O)cc1)c1c(O)cc(O)cc1OC1OC(CO)C(O)C(O)C1O	71B8	single	0.925	361.68	5599	M+Glu+H	FALSE	VF-NPL-QEHF005046
5	PHLORIDZIN	O=C(CCc1ccc(O)cc1)c1c(O)cc(O)cc1OC1OC(CO)C(O)C(O)C1O	71C1	single	0.961	358.34	13993	M+Glu+H	FALSE	VF-NPL-QEHF005046
5	PHLORIDZIN	O=C(CCc1ccc(O)cc1)c1c(O)cc(O)cc1OC1OC(CO)C(O)C(O)C1O	71C2	single	0.954	355.97	29266	M+Glu+H	FALSE	VF-NPL-QEHF005046
5	PHLORIDZIN	O=C(CCc1ccc(O)cc1)c1c(O)cc(O)cc1OC1OC(CO)C(O)C(O)C1O	71C3	single	0.978	357.85	39799	M+Glu+H	FALSE	VF-NPL-QEHF005046
5	PHLORIDZIN	O=C(CCc1ccc(O)cc1)c1c(O)cc(O)cc1OC1OC(CO)C(O)C(O)C1O	71C4	single	0.945	358.69	21842	M+Glu+H	FALSE	VF-NPL-QEHF005046
5	PHLORIDZIN	O=C(CCc1ccc(O)cc1)c1c(O)cc(O)cc1OC1OC(CO)C(O)C(O)C1O	71C5	single	0.983	358.69	27996	M+Glu+H	FALSE	VF-NPL-QEHF005046
5	PHLORIDZIN	O=C(CCc1ccc(O)cc1)c1c(O)cc(O)cc1OC1OC(CO)C(O)C(O)C1O	71D1	single	0.98	358.43	23277	M+Glu+H	FALSE	VF-NPL-QEHF005046
5	PHLORIDZIN	O=C(CCc1ccc(O)cc1)c1c(O)cc(O)cc1OC1OC(CO)C(O)C(O)C1O	72B1	single	0.965	361.04	8029	M+Glu+H	FALSE	VF-NPL-QEHF005046
5	PHLORIDZIN	O=C(CCc1ccc(O)cc1)c1c(O)cc(O)cc1OC1OC(CO)C(O)C(O)C1O	72B2	single	0.855	358.51	16357	M+Glu+H	FALSE	VF-NPL-QEHF005046
5	PHLORIDZIN	O=C(CCc1ccc(O)cc1)c1c(O)cc(O)cc1OC1OC(CO)C(O)C(O)C1O	72B3	single	0.94	358.5	10440	M+Glu+H	FALSE	VF-NPL-QEHF005046
5	PHLORIDZIN	O=C(CCc1ccc(O)cc1)c1c(O)cc(O)cc1OC1OC(CO)C(O)C(O)C1O	72C1	single	0.945	358.89	25881	M+Glu+H	FALSE	VF-NPL-QEHF005046
5	PHLORIDZIN	O=C(CCc1ccc(O)cc1)c1c(O)cc(O)cc1OC1OC(CO)C(O)C(O)C1O	72D1	single	0.967	358.45	15123	M+Glu+H	FALSE	VF-NPL-QEHF005046
5	PHLORIDZIN	O=C(CCc1ccc(O)cc1)c1c(O)cc(O)cc1OC1OC(CO)C(O)C(O)C1O	720	single	0.901	360.37	8408	M+Glu+H	FALSE	VF-NPL-QEHF005046
5	PHLORIDZIN	O=C(CCc1ccc(O)cc1)c1c(O)cc(O)cc1OC1OC(CO)C(O)C(O)C1O	7200	single	0.974	357.08	15672	M+Glu+H	FALSE	VF-NPL-QEHF005046
5	PHLORIDZIN	O=C(CCc1ccc(O)cc1)c1c(O)cc(O)cc1OC1OC(CO)C(O)C(O)C1O	72000	single	0.972	358.77	12773	M+Glu+H	FALSE	VF-NPL-QEHF005046
5	PHLORIDZIN	O=C(CCc1ccc(O)cc1)c1c(O)cc(O)cc1OC1OC(CO)C(O)C(O)C1O	73B1	single	0.986	318.53	128198	M+Glu+H	FALSE	VF-NPL-QEHF005046
5	PHLORIDZIN	O=C(CCc1ccc(O)cc1)c1c(O)cc(O)cc1OC1OC(CO)C(O)C(O)C1O	73B2	single	0.988	315.33	143754	M+Glu+H	FALSE	VF-NPL-QEHF005046
5	PHLORIDZIN	O=C(CCc1ccc(O)cc1)c1c(O)cc(O)cc1OC1OC(CO)C(O)C(O)C1O	73B3	single_and_double	0.987	317.77	318528	M+Glu+H	FALSE	VF-NPL-QEHF005046	0.972	208.52	33628	M+2Glu+H	FALSE	VF-NPL-QEHF005046
5	PHLORIDZIN	O=C(CCc1ccc(O)cc1)c1c(O)cc(O)cc1OC1OC(CO)C(O)C(O)C1O	73B4	single	0.988	314.06	431444	M+Glu+H	FALSE	VF-NPL-QEHF005046
5	PHLORIDZIN	O=C(CCc1ccc(O)cc1)c1c(O)cc(O)cc1OC1OC(CO)C(O)C(O)C1O	73B5	single	0.988	314.56	691370	M+Glu+H	FALSE	VF-NPL-QEHF005046
5	PHLORIDZIN	O=C(CCc1ccc(O)cc1)c1c(O)cc(O)cc1OC1OC(CO)C(O)C(O)C1O	73C2	single	0.982	358.68	18666	M+Glu+H	FALSE	VF-NPL-QEHF005046
5	PHLORIDZIN	O=C(CCc1ccc(O)cc1)c1c(O)cc(O)cc1OC1OC(CO)C(O)C(O)C1O	73C3	single	0.986	315.97	30923	M+Glu+H	FALSE	VF-NPL-QEHF005046
5	PHLORIDZIN	O=C(CCc1ccc(O)cc1)c1c(O)cc(O)cc1OC1OC(CO)C(O)C(O)C1O	73C4	single	0.965	360.14	24595	M+Glu+H	FALSE	VF-NPL-QEHF005046
5	PHLORIDZIN	O=C(CCc1ccc(O)cc1)c1c(O)cc(O)cc1OC1OC(CO)C(O)C(O)C1O	73C5	single	0.988	311.61	279215	M+Glu+H	FALSE	VF-NPL-QEHF005046
5	PHLORIDZIN	O=C(CCc1ccc(O)cc1)c1c(O)cc(O)cc1OC1OC(CO)C(O)C(O)C1O	73C6	single	0.987	314.8	90956	M+Glu+H	FALSE	VF-NPL-QEHF005046
5	PHLORIDZIN	O=C(CCc1ccc(O)cc1)c1c(O)cc(O)cc1OC1OC(CO)C(O)C(O)C1O	74B1	single	0.98	358.79	22304	M+Glu+H	FALSE	VF-NPL-QEHF005046
5	PHLORIDZIN	O=C(CCc1ccc(O)cc1)c1c(O)cc(O)cc1OC1OC(CO)C(O)C(O)C1O	74C1	single	0.93	356.59	11795	M+Glu+H	FALSE	VF-NPL-QEHF005046
5	PHLORIDZIN	O=C(CCc1ccc(O)cc1)c1c(O)cc(O)cc1OC1OC(CO)C(O)C(O)C1O	74F2	single	0.975	313.81	39449	M+Glu+H	FALSE	VF-NPL-QEHF005046
5	PHLORIDZIN	O=C(CCc1ccc(O)cc1)c1c(O)cc(O)cc1OC1OC(CO)C(O)C(O)C1O	75C1	single	0.97	358.57	16919	M+Glu+H	FALSE	VF-NPL-QEHF005046
5	PHLORIDZIN	O=C(CCc1ccc(O)cc1)c1c(O)cc(O)cc1OC1OC(CO)C(O)C(O)C1O	75D1	single	0.944	360.94	9861	M+Glu+H	FALSE	VF-NPL-QEHF005046
5	PHLORIDZIN	O=C(CCc1ccc(O)cc1)c1c(O)cc(O)cc1OC1OC(CO)C(O)C(O)C1O	76C1	single	0.906	360.64	7399	M+Glu+H	FALSE	VF-NPL-QEHF005046
5	PHLORIDZIN	O=C(CCc1ccc(O)cc1)c1c(O)cc(O)cc1OC1OC(CO)C(O)C(O)C1O	76C2	single	0.952	360.66	10501	M+Glu+H	FALSE	VF-NPL-QEHF005046
5	PHLORIDZIN	O=C(CCc1ccc(O)cc1)c1c(O)cc(O)cc1OC1OC(CO)C(O)C(O)C1O	76C3	single	0.934	360.73	11532	M+Glu+H	FALSE	VF-NPL-QEHF005046
5	PHLORIDZIN	O=C(CCc1ccc(O)cc1)c1c(O)cc(O)cc1OC1OC(CO)C(O)C(O)C1O	76D1	single	0.966	358.58	14310	M+Glu+H	FALSE	VF-NPL-QEHF005046
5	PHLORIDZIN	O=C(CCc1ccc(O)cc1)c1c(O)cc(O)cc1OC1OC(CO)C(O)C(O)C1O	7600	single	0.974	361.06	9474	M+Glu+H	FALSE	VF-NPL-QEHF005046
5	PHLORIDZIN	O=C(CCc1ccc(O)cc1)c1c(O)cc(O)cc1OC1OC(CO)C(O)C(O)C1O	76000	single	0.957	361.01	7047	M+Glu+H	FALSE	VF-NPL-QEHF005046
5	PHLORIDZIN	O=C(CCc1ccc(O)cc1)c1c(O)cc(O)cc1OC1OC(CO)C(O)C(O)C1O	760000	single	0.905	361.77	2702	M+Glu+H	FALSE	VF-NPL-QEHF005046
5	PHLORIDZIN	O=C(CCc1ccc(O)cc1)c1c(O)cc(O)cc1OC1OC(CO)C(O)C(O)C1O	76000000	single	0.925	360.87	9026	M+Glu+H	FALSE	VF-NPL-QEHF005046
5	PHLORIDZIN	O=C(CCc1ccc(O)cc1)c1c(O)cc(O)cc1OC1OC(CO)C(O)C(O)C1O	760000000	single	0.917	360.79	7835	M+Glu+H	FALSE	VF-NPL-QEHF005046
5	PHLORIDZIN	O=C(CCc1ccc(O)cc1)c1c(O)cc(O)cc1OC1OC(CO)C(O)C(O)C1O	76000000000	single	0.985	317.34	110764	M+Glu+H	FALSE	VF-NPL-QEHF005046
5	PHLORIDZIN	O=C(CCc1ccc(O)cc1)c1c(O)cc(O)cc1OC1OC(CO)C(O)C(O)C1O	76F1	single	0.981	314.87	37108	M+Glu+H	FALSE	VF-NPL-QEHF005046
5	PHLORIDZIN	O=C(CCc1ccc(O)cc1)c1c(O)cc(O)cc1OC1OC(CO)C(O)C(O)C1O	76F2	single	0.973	358.39	15237	M+Glu+H	FALSE	VF-NPL-QEHF005046
5	PHLORIDZIN	O=C(CCc1ccc(O)cc1)c1c(O)cc(O)cc1OC1OC(CO)C(O)C(O)C1O	78D1	single	0.966	361.04	6648	M+Glu+H	FALSE	VF-NPL-QEHF005046
5	PHLORIDZIN	O=C(CCc1ccc(O)cc1)c1c(O)cc(O)cc1OC1OC(CO)C(O)C(O)C1O	78D2	single	0.983	313.84	82333	M+Glu+H	FALSE	VF-NPL-QEHF005046
5	PHLORIDZIN	O=C(CCc1ccc(O)cc1)c1c(O)cc(O)cc1OC1OC(CO)C(O)C(O)C1O	78D3	single	0.955	360.62	9535	M+Glu+H	FALSE	VF-NPL-QEHF005046
5	PHLORIDZIN	O=C(CCc1ccc(O)cc1)c1c(O)cc(O)cc1OC1OC(CO)C(O)C(O)C1O	79B1	single	0.966	361.02	8799	M+Glu+H	FALSE	VF-NPL-QEHF005046
5	PHLORIDZIN	O=C(CCc1ccc(O)cc1)c1c(O)cc(O)cc1OC1OC(CO)C(O)C(O)C1O	79B10	single	0.97	361.04	8550	M+Glu+H	FALSE	VF-NPL-QEHF005046
5	PHLORIDZIN	O=C(CCc1ccc(O)cc1)c1c(O)cc(O)cc1OC1OC(CO)C(O)C(O)C1O	79B11	single	0.863	358.97	10822	M+Glu+H	FALSE	VF-NPL-QEHF005046
5	PHLORIDZIN	O=C(CCc1ccc(O)cc1)c1c(O)cc(O)cc1OC1OC(CO)C(O)C(O)C1O	79B5	single	0.964	358.8	16012	M+Glu+H	FALSE	VF-NPL-QEHF005046
5	PHLORIDZIN	O=C(CCc1ccc(O)cc1)c1c(O)cc(O)cc1OC1OC(CO)C(O)C(O)C1O	79B6	single	0.977	358.65	13511	M+Glu+H	FALSE	VF-NPL-QEHF005046
5	PHLORIDZIN	O=C(CCc1ccc(O)cc1)c1c(O)cc(O)cc1OC1OC(CO)C(O)C(O)C1O	79B7	single	0.97	361.41	7799	M+Glu+H	FALSE	VF-NPL-QEHF005046
5	PHLORIDZIN	O=C(CCc1ccc(O)cc1)c1c(O)cc(O)cc1OC1OC(CO)C(O)C(O)C1O	80A2	single	0.975	358.9	15257	M+Glu+H	FALSE	VF-NPL-QEHF005046
5	PHLORIDZIN	O=C(CCc1ccc(O)cc1)c1c(O)cc(O)cc1OC1OC(CO)C(O)C(O)C1O	80B1	single	0.978	358.58	23122	M+Glu+H	FALSE	VF-NPL-QEHF005046
5	PHLORIDZIN	O=C(CCc1ccc(O)cc1)c1c(O)cc(O)cc1OC1OC(CO)C(O)C(O)C1O	84A2	single	0.953	361.18	6344	M+Glu+H	FALSE	VF-NPL-QEHF005046
5	PHLORIDZIN	O=C(CCc1ccc(O)cc1)c1c(O)cc(O)cc1OC1OC(CO)C(O)C(O)C1O	84A3	single	0.964	360.7	9882	M+Glu+H	FALSE	VF-NPL-QEHF005046
5	PHLORIDZIN	O=C(CCc1ccc(O)cc1)c1c(O)cc(O)cc1OC1OC(CO)C(O)C(O)C1O	84B2	single	0.946	361.49	9280	M+Glu+H	FALSE	VF-NPL-QEHF005046
5	PHLORIDZIN	O=C(CCc1ccc(O)cc1)c1c(O)cc(O)cc1OC1OC(CO)C(O)C(O)C1O	85A1	single	0.975	358.51	14157	M+Glu+H	FALSE	VF-NPL-QEHF005046
5	PHLORIDZIN	O=C(CCc1ccc(O)cc1)c1c(O)cc(O)cc1OC1OC(CO)C(O)C(O)C1O	85A4	single	0.968	358.67	11533	M+Glu+H	FALSE	VF-NPL-QEHF005046
5	PHLORIDZIN	O=C(CCc1ccc(O)cc1)c1c(O)cc(O)cc1OC1OC(CO)C(O)C(O)C1O	86A2	single	0.973	358.56	18154	M+Glu+H	FALSE	VF-NPL-QEHF005046
5	PHLORIDZIN	O=C(CCc1ccc(O)cc1)c1c(O)cc(O)cc1OC1OC(CO)C(O)C(O)C1O	87A1	single	0.948	361.07	7193	M+Glu+H	FALSE	VF-NPL-QEHF005046
5	PHLORIDZIN	O=C(CCc1ccc(O)cc1)c1c(O)cc(O)cc1OC1OC(CO)C(O)C(O)C1O	87A2	single	0.911	358.38	25131	M+Glu+H	FALSE	VF-NPL-QEHF005046
5	PHLORIDZIN	O=C(CCc1ccc(O)cc1)c1c(O)cc(O)cc1OC1OC(CO)C(O)C(O)C1O	89A1	single	0.976	358.69	24081	M+Glu+H	FALSE	VF-NPL-QEHF005046
5	PHLORIDZIN	O=C(CCc1ccc(O)cc1)c1c(O)cc(O)cc1OC1OC(CO)C(O)C(O)C1O	89A2	single	0.955	360.84	6784	M+Glu+H	FALSE	VF-NPL-QEHF005046
5	PHLORIDZIN	O=C(CCc1ccc(O)cc1)c1c(O)cc(O)cc1OC1OC(CO)C(O)C(O)C1O	90A2	single	0.987	310.69	131811	M+Glu+H	FALSE	VF-NPL-QEHF005046
5	PHLORIDZIN	O=C(CCc1ccc(O)cc1)c1c(O)cc(O)cc1OC1OC(CO)C(O)C(O)C1O	90A4	single	0.887	356.32	11037	M+Glu+H	FALSE	VF-NPL-QEHF005046
5	PHLORIDZIN	O=C(CCc1ccc(O)cc1)c1c(O)cc(O)cc1OC1OC(CO)C(O)C(O)C1O	91A1	single	0.854	360.48	10070	M+Glu+H	FALSE	VF-NPL-QEHF005046
5	PHLORIDZIN	O=C(CCc1ccc(O)cc1)c1c(O)cc(O)cc1OC1OC(CO)C(O)C(O)C1O	91B1	single	0.939	356.15	16105	M+Glu+H	FALSE	VF-NPL-QEHF005046
5	QUERCETIN	O=c1c(O)c(-c2ccc(O)c(O)c2)oc2cc(O)cc(O)c12	71B1	single_and_double	0.975	236.79	77987	M+Glu+H	FALSE	PB000202	0.919	239.83	1460516	M+2Glu+H	FALSE	PB004084
5	QUERCETIN	O=c1c(O)c(-c2ccc(O)c(O)c2)oc2cc(O)cc(O)c12	71B2	single_and_double	0.85	313.58	364322	M+Glu+H	FALSE	PR040053	0.879	279.61	17909	M+2Glu+H	FALSE	PB004084
5	QUERCETIN	O=c1c(O)c(-c2ccc(O)c(O)c2)oc2cc(O)cc(O)c12	71B8	double							0.9	279.36	38664	M+2Glu+H	FALSE	PB004084
5	QUERCETIN	O=c1c(O)c(-c2ccc(O)c(O)c2)oc2cc(O)cc(O)c12	71C1	single_and_double	0.947	289.85	214972	M+Glu+H	FALSE	PB000202	0.864	290.5	400179	M+2Glu+H	FALSE	PB004084
5	QUERCETIN	O=c1c(O)c(-c2ccc(O)c(O)c2)oc2cc(O)cc(O)c12	71C2	single_and_double	0.955	253.63	83722	M+Glu+H	FALSE	FIO00275	0.882	288.42	857599	M+2Glu+H	FALSE	PB004084
5	QUERCETIN	O=c1c(O)c(-c2ccc(O)c(O)c2)oc2cc(O)cc(O)c12	71C3	single	0.863	310.25	633232	M+Glu+H	FALSE	PR040053
5	QUERCETIN	O=c1c(O)c(-c2ccc(O)c(O)c2)oc2cc(O)cc(O)c12	71C4	single	0.973	342.69	1453923	M+Glu+H	FALSE	PB000202
5	QUERCETIN	O=c1c(O)c(-c2ccc(O)c(O)c2)oc2cc(O)cc(O)c12	71C5	single	0.87	310.61	1549426	M+Glu+H	FALSE	PR040053
5	QUERCETIN	O=c1c(O)c(-c2ccc(O)c(O)c2)oc2cc(O)cc(O)c12	71D1	single_and_double	0.857	313.6	1476888	M+Glu+H	FALSE	PR040053	0.922	235.04	255101	M+2Glu+H	FALSE	PB004084
5	QUERCETIN	O=c1c(O)c(-c2ccc(O)c(O)c2)oc2cc(O)cc(O)c12	72B1	single_and_double	0.919	277	133588	M+Glu+H	FALSE	PB000202	0.927	281.54	454517	M+2Glu+H	FALSE	PB004084
5	QUERCETIN	O=c1c(O)c(-c2ccc(O)c(O)c2)oc2cc(O)cc(O)c12	72B2	single	0.868	311.21	251966	M+Glu+H	FALSE	PR040053
5	QUERCETIN	O=c1c(O)c(-c2ccc(O)c(O)c2)oc2cc(O)cc(O)c12	72C1	single	0.933	343.62	177176	M+Glu+H	FALSE	PB000202
5	QUERCETIN	O=c1c(O)c(-c2ccc(O)c(O)c2)oc2cc(O)cc(O)c12	72D1	single	0.875	310.23	194795	M+Glu+H	FALSE	PR040053
5	QUERCETIN	O=c1c(O)c(-c2ccc(O)c(O)c2)oc2cc(O)cc(O)c12	720	single_and_double	0.857	311.62	1152454	M+Glu+H	FALSE	PR040053	0.885	239.03	51514	M+2Glu+H	FALSE	PB004084
5	QUERCETIN	O=c1c(O)c(-c2ccc(O)c(O)c2)oc2cc(O)cc(O)c12	7200	single	0.882	310.92	39262	M+Glu+H	FALSE	PR040053
5	QUERCETIN	O=c1c(O)c(-c2ccc(O)c(O)c2)oc2cc(O)cc(O)c12	73B1	single_and_double	0.966	240.81	45914	M+Glu+H	FALSE	PB000202	0.925	280.65	102617	M+2Glu+H	FALSE	PB004084
5	QUERCETIN	O=c1c(O)c(-c2ccc(O)c(O)c2)oc2cc(O)cc(O)c12	73B2	single_and_double	0.961	239.58	40858	M+Glu+H	FALSE	PB000202	0.925	278.85	259590	M+2Glu+H	FALSE	PB004084
5	QUERCETIN	O=c1c(O)c(-c2ccc(O)c(O)c2)oc2cc(O)cc(O)c12	73B3	single_and_double	0.911	240.02	22208	M+Glu+H	FALSE	PB000202	0.92	240.62	375298	M+2Glu+H	FALSE	PB004084
5	QUERCETIN	O=c1c(O)c(-c2ccc(O)c(O)c2)oc2cc(O)cc(O)c12	73B4	single	0.888	235.22	13579	M+Glu+H	FALSE	FIO00275
5	QUERCETIN	O=c1c(O)c(-c2ccc(O)c(O)c2)oc2cc(O)cc(O)c12	73B5	single_and_double	0.942	277.44	33612	M+Glu+H	FALSE	PB000202	0.904	280.25	92916	M+2Glu+H	FALSE	PB004084
5	QUERCETIN	O=c1c(O)c(-c2ccc(O)c(O)c2)oc2cc(O)cc(O)c12	73C2	single	0.852	310.65	45079	M+Glu+H	FALSE	PR040053
5	QUERCETIN	O=c1c(O)c(-c2ccc(O)c(O)c2)oc2cc(O)cc(O)c12	73C3	single_and_double	0.936	343.63	47248	M+Glu+H	FALSE	PB000202	0.932	270.11	59477	M+2Glu+H	FALSE	PB004084
5	QUERCETIN	O=c1c(O)c(-c2ccc(O)c(O)c2)oc2cc(O)cc(O)c12	73C4	single_and_double	0.871	314.47	231810	M+Glu+H	FALSE	PR040053	0.868	239	60038	M+2Glu+H	FALSE	PB004084
5	QUERCETIN	O=c1c(O)c(-c2ccc(O)c(O)c2)oc2cc(O)cc(O)c12	73C5	single_and_double	0.873	343.59	72300	M+Glu+H	FALSE	PB000202	0.932	267.29	654104	M+2Glu+H	FALSE	PB004084
5	QUERCETIN	O=c1c(O)c(-c2ccc(O)c(O)c2)oc2cc(O)cc(O)c12	73C6	single_and_double	0.958	303.66	4183	M+Glu+H	FALSE	PB004083	0.931	272.86	199879	M+2Glu+H	FALSE	PB004084
5	QUERCETIN	O=c1c(O)c(-c2ccc(O)c(O)c2)oc2cc(O)cc(O)c12	74C1	single	0.959	341.8	73173	M+Glu+H	FALSE	PB000202
5	QUERCETIN	O=c1c(O)c(-c2ccc(O)c(O)c2)oc2cc(O)cc(O)c12	74D1	single	0.966	313.03	297643	M+Glu+H	FALSE	PB000202
5	QUERCETIN	O=c1c(O)c(-c2ccc(O)c(O)c2)oc2cc(O)cc(O)c12	74F2	double							0.914	238.56	181906	M+2Glu+H	FALSE	PB004084
5	QUERCETIN	O=c1c(O)c(-c2ccc(O)c(O)c2)oc2cc(O)cc(O)c12	76C1	single	0.873	314.28	124813	M+Glu+H	FALSE	PR040053
5	QUERCETIN	O=c1c(O)c(-c2ccc(O)c(O)c2)oc2cc(O)cc(O)c12	76D1	single	0.922	310.21	47036	M+Glu+H	FALSE	PB000202
5	QUERCETIN	O=c1c(O)c(-c2ccc(O)c(O)c2)oc2cc(O)cc(O)c12	76000	single	0.864	314.65	108203	M+Glu+H	FALSE	PR040053
5	QUERCETIN	O=c1c(O)c(-c2ccc(O)c(O)c2)oc2cc(O)cc(O)c12	76000000	single	0.858	313.87	68203	M+Glu+H	FALSE	PR040053
5	QUERCETIN	O=c1c(O)c(-c2ccc(O)c(O)c2)oc2cc(O)cc(O)c12	760000000	single_and_double	0.851	312.63	699399	M+Glu+H	FALSE	PR040053	0.898	239.03	46307	M+2Glu+H	FALSE	PB004084
5	QUERCETIN	O=c1c(O)c(-c2ccc(O)c(O)c2)oc2cc(O)cc(O)c12	76000000000	single_and_double	0.857	313.75	273995	M+Glu+H	FALSE	PR040053	0.895	237.33	60129	M+2Glu+H	FALSE	PB004084
5	QUERCETIN	O=c1c(O)c(-c2ccc(O)c(O)c2)oc2cc(O)cc(O)c12	76F1	double							0.887	238.27	53743	M+2Glu+H	FALSE	PB004084
5	QUERCETIN	O=c1c(O)c(-c2ccc(O)c(O)c2)oc2cc(O)cc(O)c12	76F2	single	0.855	310.3	90627	M+Glu+H	FALSE	PR040053
5	QUERCETIN	O=c1c(O)c(-c2ccc(O)c(O)c2)oc2cc(O)cc(O)c12	78D2	single_and_double	0.974	255.32	59668	M+Glu+H	FALSE	PB000202	0.909	240.1	2109153	M+2Glu+H	FALSE	PB004084
5	QUERCETIN	O=c1c(O)c(-c2ccc(O)c(O)c2)oc2cc(O)cc(O)c12	78D3	single	0.859	311.82	1079291	M+Glu+H	FALSE	PR040053
5	QUERCETIN	O=c1c(O)c(-c2ccc(O)c(O)c2)oc2cc(O)cc(O)c12	79B1	single	0.86	312.39	452369	M+Glu+H	FALSE	PR040053
5	QUERCETIN	O=c1c(O)c(-c2ccc(O)c(O)c2)oc2cc(O)cc(O)c12	79B11	single	0.851	312.14	258965	M+Glu+H	FALSE	PR040053
5	QUERCETIN	O=c1c(O)c(-c2ccc(O)c(O)c2)oc2cc(O)cc(O)c12	79B5	single	0.857	310.57	425630	M+Glu+H	FALSE	PR040053
5	QUERCETIN	O=c1c(O)c(-c2ccc(O)c(O)c2)oc2cc(O)cc(O)c12	79B6	single	0.864	311.79	163471	M+Glu+H	FALSE	PR040053
5	QUERCETIN	O=c1c(O)c(-c2ccc(O)c(O)c2)oc2cc(O)cc(O)c12	82A1	single	0.853	314.95	198380	M+Glu+H	FALSE	PB000202
5	QUERCETIN	O=c1c(O)c(-c2ccc(O)c(O)c2)oc2cc(O)cc(O)c12	84A2	single	0.866	313.59	390790	M+Glu+H	FALSE	PR040053
5	QUERCETIN	O=c1c(O)c(-c2ccc(O)c(O)c2)oc2cc(O)cc(O)c12	84A3	single	0.886	288.66	45890	M+Glu+H	FALSE	CCMSLIB00000848653
5	QUERCETIN	O=c1c(O)c(-c2ccc(O)c(O)c2)oc2cc(O)cc(O)c12	84A4	single	0.939	314.53	144712	M+Glu+H	FALSE	PB000202
5	QUERCETIN	O=c1c(O)c(-c2ccc(O)c(O)c2)oc2cc(O)cc(O)c12	85A1	single	0.851	311.68	134650	M+Glu+H	FALSE	PR040053
5	QUERCETIN	O=c1c(O)c(-c2ccc(O)c(O)c2)oc2cc(O)cc(O)c12	85A4	single	0.934	343.34	80643	M+Glu+H	FALSE	PB000202
5	QUERCETIN	O=c1c(O)c(-c2ccc(O)c(O)c2)oc2cc(O)cc(O)c12	87A1	single	0.858	314.17	56108	M+Glu+H	FALSE	PB000202
5	QUERCETIN	O=c1c(O)c(-c2ccc(O)c(O)c2)oc2cc(O)cc(O)c12	87A2	single	0.873	310.38	1446467	M+Glu+H	FALSE	PR040053
5	QUERCETIN	O=c1c(O)c(-c2ccc(O)c(O)c2)oc2cc(O)cc(O)c12	90A2	single_and_double	0.95	245.7	41743	M+Glu+H	FALSE	FIO00275	0.935	265.97	246139	M+2Glu+H	FALSE	PB004084
5	QUERCETIN	O=c1c(O)c(-c2ccc(O)c(O)c2)oc2cc(O)cc(O)c12	90A4	single	0.953	340.94	65415	M+Glu+H	FALSE	PB000202
5	QUERCETIN	O=c1c(O)c(-c2ccc(O)c(O)c2)oc2cc(O)cc(O)c12	91B1	single	0.935	341.39	47726	M+Glu+H	FALSE	PB000202
5	QUERCITRIN	CC1OC(Oc2c(-c3ccc(O)c(O)c3)oc3cc(O)cc(O)c3c2=O)C(O)C(O)C1O	73B3	single_and_double	0.858	256.23	193322	M+Glu+H	FALSE	VF-NPL-QTOF009473	0.949	237.73	148332	M+2Glu+H	FALSE	VF-NPL-QTOF009473
5	QUERCITRIN	CC1OC(Oc2c(-c3ccc(O)c(O)c3)oc3cc(O)cc(O)c3c2=O)C(O)C(O)C1O	73B4	single_and_double	0.879	235.13	54018	M+Glu+H	FALSE	VF-NPL-QTOF009473	0.956	232.31	332762	M+2Glu+H	FALSE	VF-NPL-QTOF009473
5	QUERCITRIN	CC1OC(Oc2c(-c3ccc(O)c(O)c3)oc3cc(O)cc(O)c3c2=O)C(O)C(O)C1O	73B5	double							0.944	233.86	517346	M+2Glu+H	FALSE	VF-NPL-QTOF009473
5	QUERCITRIN	CC1OC(Oc2c(-c3ccc(O)c(O)c3)oc3cc(O)cc(O)c3c2=O)C(O)C(O)C1O	73C5	double							0.953	235.4	125162	M+2Glu+H	FALSE	VF-NPL-QTOF009473
5	QUERCITRIN	CC1OC(Oc2c(-c3ccc(O)c(O)c3)oc3cc(O)cc(O)c3c2=O)C(O)C(O)C1O	84A4	single	0.861	257.72	133437	M+Glu+H	FALSE	VF-NPL-QTOF009473
5	TETRAHYDROSAPPANONE A TRIMETHYL ETHER	COc1ccc2c(c1)OCC(Cc1ccc(OC)c(OC)c1)C2O	73C5	single	0.973	436.65	196057	M+Glu+Na	FALSE	MoNA041620
6	18ALPHA-GLYCYRRHETINIC ACID	CC1(C(=O)O)CCC2(C)CCC3(C)C(=CC(=O)C4C5(C)CCC(O)C(C)(C)C5CCC43C)C2C1	71B2	single_and_double	0.949	579.99	613000	M+Glu+H	FALSE	VF-NPL-QEHF013845	0.954	480.03	446875	M+2Glu+H	FALSE	HMDB0011628_ms_ms_1218282
6	18ALPHA-GLYCYRRHETINIC ACID	CC1(C(=O)O)CCC2(C)CCC3(C)C(=CC(=O)C4C5(C)CCC(O)C(C)(C)C5CCC43C)C2C1	71B8	single_and_double	0.954	580.33	408347	M+Glu+H	FALSE	VF-NPL-QEHF013845	0.945	487.23	871535	M+2Glu+H	FALSE	HMDB0011628_ms_ms_1218282
6	18ALPHA-GLYCYRRHETINIC ACID	CC1(C(=O)O)CCC2(C)CCC3(C)C(=CC(=O)C4C5(C)CCC(O)C(C)(C)C5CCC43C)C2C1	71C2	single	0.902	591.41	43332	M+Glu+H	FALSE	VF-NPL-QEHF013845
6	18ALPHA-GLYCYRRHETINIC ACID	CC1(C(=O)O)CCC2(C)CCC3(C)C(=CC(=O)C4C5(C)CCC(O)C(C)(C)C5CCC43C)C2C1	71C3	single_and_double	0.958	591.34	230626	M+Glu+H	FALSE	VF-NPL-QEHF013845	0.917	486.2	32105	M+2Glu+H	FALSE	VF-NPL-QEHF013845
6	18ALPHA-GLYCYRRHETINIC ACID	CC1(C(=O)O)CCC2(C)CCC3(C)C(=CC(=O)C4C5(C)CCC(O)C(C)(C)C5CCC43C)C2C1	71C4	single	0.905	738.96	217659	M+Glu+H	FALSE	HMDB0011628_ms_ms_1218282
6	18ALPHA-GLYCYRRHETINIC ACID	CC1(C(=O)O)CCC2(C)CCC3(C)C(=CC(=O)C4C5(C)CCC(O)C(C)(C)C5CCC43C)C2C1	71C5	single_and_double	0.96	575.24	2756241	M+Glu+H	FALSE	VF-NPL-QEHF013845	0.947	484.67	346061	M+2Glu+H	FALSE	VF-NPL-QEHF013845
6	18ALPHA-GLYCYRRHETINIC ACID	CC1(C(=O)O)CCC2(C)CCC3(C)C(=CC(=O)C4C5(C)CCC(O)C(C)(C)C5CCC43C)C2C1	71D1	single_and_double	0.96	578.97	3684498	M+Glu+H	FALSE	VF-NPL-QEHF013845	0.954	487.04	2264112	M+2Glu+H	FALSE	VF-NPL-QEHF013845
6	18ALPHA-GLYCYRRHETINIC ACID	CC1(C(=O)O)CCC2(C)CCC3(C)C(=CC(=O)C4C5(C)CCC(O)C(C)(C)C5CCC43C)C2C1	72B2	single	0.961	591.78	188457	M+Glu+H	FALSE	VF-NPL-QEHF013845
6	18ALPHA-GLYCYRRHETINIC ACID	CC1(C(=O)O)CCC2(C)CCC3(C)C(=CC(=O)C4C5(C)CCC(O)C(C)(C)C5CCC43C)C2C1	72B3	single	0.912	739.38	86407	M+Glu+H	FALSE	HMDB0011628_ms_ms_1218282
6	18ALPHA-GLYCYRRHETINIC ACID	CC1(C(=O)O)CCC2(C)CCC3(C)C(=CC(=O)C4C5(C)CCC(O)C(C)(C)C5CCC43C)C2C1	72C1	single_and_double	0.958	590.79	12388714	M+Glu+H	FALSE	VF-NPL-QEHF013845	0.939	590.87	341335	M+2Glu+H	FALSE	VF-NPL-QEHF013845
6	18ALPHA-GLYCYRRHETINIC ACID	CC1(C(=O)O)CCC2(C)CCC3(C)C(=CC(=O)C4C5(C)CCC(O)C(C)(C)C5CCC43C)C2C1	72D1	single_and_double	0.964	574.65	1060007	M+Glu+H	FALSE	VF-NPL-QEHF013845	0.94	485.25	85648	M+2Glu+H	FALSE	VF-NPL-QEHF013845
6	18ALPHA-GLYCYRRHETINIC ACID	CC1(C(=O)O)CCC2(C)CCC3(C)C(=CC(=O)C4C5(C)CCC(O)C(C)(C)C5CCC43C)C2C1	73B2	single	0.947	593.18	81241	M+Glu+H	FALSE	VF-NPL-QEHF013845
6	18ALPHA-GLYCYRRHETINIC ACID	CC1(C(=O)O)CCC2(C)CCC3(C)C(=CC(=O)C4C5(C)CCC(O)C(C)(C)C5CCC43C)C2C1	73B3	single	0.934	593.97	221570	M+Glu+H	FALSE	VF-NPL-QEHF013845
6	18ALPHA-GLYCYRRHETINIC ACID	CC1(C(=O)O)CCC2(C)CCC3(C)C(=CC(=O)C4C5(C)CCC(O)C(C)(C)C5CCC43C)C2C1	73B4	single_and_double	0.946	590.84	2052446	M+Glu+H	FALSE	VF-NPL-QEHF013845	0.921	486.99	101091	M+2Glu+H	FALSE	HMDB0011628_ms_ms_1218282
6	18ALPHA-GLYCYRRHETINIC ACID	CC1(C(=O)O)CCC2(C)CCC3(C)C(=CC(=O)C4C5(C)CCC(O)C(C)(C)C5CCC43C)C2C1	73B5	single	0.959	591.89	3117581	M+Glu+H	FALSE	VF-NPL-QEHF013845
6	18ALPHA-GLYCYRRHETINIC ACID	CC1(C(=O)O)CCC2(C)CCC3(C)C(=CC(=O)C4C5(C)CCC(O)C(C)(C)C5CCC43C)C2C1	73C3	single_and_double	0.956	579.69	462248	M+Glu+H	FALSE	VF-NPL-QEHF013845	0.949	486.81	2574291	M+2Glu+H	FALSE	HMDB0011628_ms_ms_1218282
6	18ALPHA-GLYCYRRHETINIC ACID	CC1(C(=O)O)CCC2(C)CCC3(C)C(=CC(=O)C4C5(C)CCC(O)C(C)(C)C5CCC43C)C2C1	73C4	single	0.952	580.07	87965	M+Glu+H	FALSE	VF-NPL-QEHF013845
6	18ALPHA-GLYCYRRHETINIC ACID	CC1(C(=O)O)CCC2(C)CCC3(C)C(=CC(=O)C4C5(C)CCC(O)C(C)(C)C5CCC43C)C2C1	73C5	single_and_double	0.96	579.18	1392107	M+Glu+H	FALSE	VF-NPL-QEHF013845	0.95	481.29	6368992	M+2Glu+H	FALSE	HMDB0011628_ms_ms_1218282
6	18ALPHA-GLYCYRRHETINIC ACID	CC1(C(=O)O)CCC2(C)CCC3(C)C(=CC(=O)C4C5(C)CCC(O)C(C)(C)C5CCC43C)C2C1	73C6	single_and_double	0.958	579.18	1050517	M+Glu+H	FALSE	VF-NPL-QEHF013845	0.95	486.55	1715239	M+2Glu+H	FALSE	HMDB0011628_ms_ms_1218282
6	18ALPHA-GLYCYRRHETINIC ACID	CC1(C(=O)O)CCC2(C)CCC3(C)C(=CC(=O)C4C5(C)CCC(O)C(C)(C)C5CCC43C)C2C1	73D1	single	0.935	582.28	85203	M+Glu+H	FALSE	VF-NPL-QEHF013845
6	18ALPHA-GLYCYRRHETINIC ACID	CC1(C(=O)O)CCC2(C)CCC3(C)C(=CC(=O)C4C5(C)CCC(O)C(C)(C)C5CCC43C)C2C1	74B1	single_and_double	0.96	584.35	355185	M+Glu+H	FALSE	VF-NPL-QEHF013845	0.939	485.31	103259	M+2Glu+H	FALSE	VF-NPL-QEHF013845
6	18ALPHA-GLYCYRRHETINIC ACID	CC1(C(=O)O)CCC2(C)CCC3(C)C(=CC(=O)C4C5(C)CCC(O)C(C)(C)C5CCC43C)C2C1	74C1	single	0.932	590.99	88959	M+Glu+H	FALSE	HMDB0011628_ms_ms_1218282
6	18ALPHA-GLYCYRRHETINIC ACID	CC1(C(=O)O)CCC2(C)CCC3(C)C(=CC(=O)C4C5(C)CCC(O)C(C)(C)C5CCC43C)C2C1	74D1	single	0.94	596.41	351473	M+Glu+H	FALSE	VF-NPL-QEHF013845
6	18ALPHA-GLYCYRRHETINIC ACID	CC1(C(=O)O)CCC2(C)CCC3(C)C(=CC(=O)C4C5(C)CCC(O)C(C)(C)C5CCC43C)C2C1	74F2	single_and_double	0.939	591.65	5387528	M+Glu+H	FALSE	VF-NPL-QEHF013845	0.896	488.13	39122	M+2Glu+H	FALSE	VF-NPL-QEHF013845
6	18ALPHA-GLYCYRRHETINIC ACID	CC1(C(=O)O)CCC2(C)CCC3(C)C(=CC(=O)C4C5(C)CCC(O)C(C)(C)C5CCC43C)C2C1	75C1	single	0.895	574.87	81213	M+Glu+H	FALSE	VF-NPL-QEHF013845
6	18ALPHA-GLYCYRRHETINIC ACID	CC1(C(=O)O)CCC2(C)CCC3(C)C(=CC(=O)C4C5(C)CCC(O)C(C)(C)C5CCC43C)C2C1	75D1	single_and_double	0.938	591.55	14378736	M+Glu+H	FALSE	VF-NPL-QEHF013845	0.928	592.84	127441	M+2Glu+H	FALSE	VF-NPL-QEHF013845
6	18ALPHA-GLYCYRRHETINIC ACID	CC1(C(=O)O)CCC2(C)CCC3(C)C(=CC(=O)C4C5(C)CCC(O)C(C)(C)C5CCC43C)C2C1	76C1	single	0.949	593.14	311978	M+Glu+H	FALSE	VF-NPL-QEHF013845
6	18ALPHA-GLYCYRRHETINIC ACID	CC1(C(=O)O)CCC2(C)CCC3(C)C(=CC(=O)C4C5(C)CCC(O)C(C)(C)C5CCC43C)C2C1	76C2	single	0.859	593.51	43866	M+Glu+H	FALSE	VF-NPL-QEHF013845
6	18ALPHA-GLYCYRRHETINIC ACID	CC1(C(=O)O)CCC2(C)CCC3(C)C(=CC(=O)C4C5(C)CCC(O)C(C)(C)C5CCC43C)C2C1	76C3	single_and_double	0.944	591.37	9187897	M+Glu+H	FALSE	VF-NPL-QEHF013845	0.928	592.16	155221	M+2Glu+H	FALSE	VF-NPL-QEHF013845
6	18ALPHA-GLYCYRRHETINIC ACID	CC1(C(=O)O)CCC2(C)CCC3(C)C(=CC(=O)C4C5(C)CCC(O)C(C)(C)C5CCC43C)C2C1	76C5	single	0.929	592.39	127367	M+Glu+H	FALSE	VF-NPL-QEHF013845
6	18ALPHA-GLYCYRRHETINIC ACID	CC1(C(=O)O)CCC2(C)CCC3(C)C(=CC(=O)C4C5(C)CCC(O)C(C)(C)C5CCC43C)C2C1	7600	single_and_double	0.944	592	12353786	M+Glu+H	FALSE	VF-NPL-QEHF013845	0.928	592.16	162858	M+2Glu+H	FALSE	VF-NPL-QEHF013845
6	18ALPHA-GLYCYRRHETINIC ACID	CC1(C(=O)O)CCC2(C)CCC3(C)C(=CC(=O)C4C5(C)CCC(O)C(C)(C)C5CCC43C)C2C1	760000	single	0.949	580.09	327881	M+Glu+H	FALSE	VF-NPL-QEHF013845
6	18ALPHA-GLYCYRRHETINIC ACID	CC1(C(=O)O)CCC2(C)CCC3(C)C(=CC(=O)C4C5(C)CCC(O)C(C)(C)C5CCC43C)C2C1	76000000000	single	0.933	593.92	88694	M+Glu+H	FALSE	VF-NPL-QEHF013845
6	18ALPHA-GLYCYRRHETINIC ACID	CC1(C(=O)O)CCC2(C)CCC3(C)C(=CC(=O)C4C5(C)CCC(O)C(C)(C)C5CCC43C)C2C1	78D2	single	0.955	592.91	205947	M+Glu+H	FALSE	VF-NPL-QEHF013845
6	18ALPHA-GLYCYRRHETINIC ACID	CC1(C(=O)O)CCC2(C)CCC3(C)C(=CC(=O)C4C5(C)CCC(O)C(C)(C)C5CCC43C)C2C1	79B10	single	0.957	579.51	372802	M+Glu+H	FALSE	VF-NPL-QEHF013845
6	18ALPHA-GLYCYRRHETINIC ACID	CC1(C(=O)O)CCC2(C)CCC3(C)C(=CC(=O)C4C5(C)CCC(O)C(C)(C)C5CCC43C)C2C1	79B11	single	0.909	739.2	72066	M+Glu+H	FALSE	HMDB0011628_ms_ms_1218282
6	18ALPHA-GLYCYRRHETINIC ACID	CC1(C(=O)O)CCC2(C)CCC3(C)C(=CC(=O)C4C5(C)CCC(O)C(C)(C)C5CCC43C)C2C1	79B5	single_and_double	0.96	577.26	691930	M+Glu+H	FALSE	VF-NPL-QEHF013845	0.87	486.89	32270	M+2Glu+H	FALSE	VF-NPL-QEHF013845
6	18ALPHA-GLYCYRRHETINIC ACID	CC1(C(=O)O)CCC2(C)CCC3(C)C(=CC(=O)C4C5(C)CCC(O)C(C)(C)C5CCC43C)C2C1	79B7	single_and_double	0.943	591.58	13023755	M+Glu+H	FALSE	VF-NPL-QEHF013845	0.938	592.44	227758	M+2Glu+H	FALSE	VF-NPL-QEHF013845
6	18ALPHA-GLYCYRRHETINIC ACID	CC1(C(=O)O)CCC2(C)CCC3(C)C(=CC(=O)C4C5(C)CCC(O)C(C)(C)C5CCC43C)C2C1	79B8	single	0.939	592.04	189666	M+Glu+H	FALSE	VF-NPL-QEHF013845
6	18ALPHA-GLYCYRRHETINIC ACID	CC1(C(=O)O)CCC2(C)CCC3(C)C(=CC(=O)C4C5(C)CCC(O)C(C)(C)C5CCC43C)C2C1	80B1	single	0.957	577.61	548830	M+Glu+H	FALSE	VF-NPL-QEHF013845
6	18ALPHA-GLYCYRRHETINIC ACID	CC1(C(=O)O)CCC2(C)CCC3(C)C(=CC(=O)C4C5(C)CCC(O)C(C)(C)C5CCC43C)C2C1	82A1	single_and_double	0.959	579.88	272639	M+Glu+H	FALSE	VF-NPL-QEHF013845	0.947	480.62	173139	M+2Glu+H	FALSE	HMDB0011628_ms_ms_1218282
6	18ALPHA-GLYCYRRHETINIC ACID	CC1(C(=O)O)CCC2(C)CCC3(C)C(=CC(=O)C4C5(C)CCC(O)C(C)(C)C5CCC43C)C2C1	84A2	single	0.951	592.22	427311	M+Glu+H	FALSE	VF-NPL-QEHF013845
6	18ALPHA-GLYCYRRHETINIC ACID	CC1(C(=O)O)CCC2(C)CCC3(C)C(=CC(=O)C4C5(C)CCC(O)C(C)(C)C5CCC43C)C2C1	84A3	single_and_double	0.945	591.32	10697476	M+Glu+H	FALSE	VF-NPL-QEHF013845	0.941	592.09	152639	M+2Glu+H	FALSE	VF-NPL-QEHF013845
6	18ALPHA-GLYCYRRHETINIC ACID	CC1(C(=O)O)CCC2(C)CCC3(C)C(=CC(=O)C4C5(C)CCC(O)C(C)(C)C5CCC43C)C2C1	84A4	single	0.943	596.86	143471	M+Glu+H	FALSE	VF-NPL-QEHF013845
6	18ALPHA-GLYCYRRHETINIC ACID	CC1(C(=O)O)CCC2(C)CCC3(C)C(=CC(=O)C4C5(C)CCC(O)C(C)(C)C5CCC43C)C2C1	84B2	single	0.921	593.82	84123	M+Glu+H	FALSE	VF-NPL-QEHF013845
6	18ALPHA-GLYCYRRHETINIC ACID	CC1(C(=O)O)CCC2(C)CCC3(C)C(=CC(=O)C4C5(C)CCC(O)C(C)(C)C5CCC43C)C2C1	85A1	single	0.947	590.24	1355637	M+Glu+H	FALSE	VF-NPL-QEHF013845
6	18ALPHA-GLYCYRRHETINIC ACID	CC1(C(=O)O)CCC2(C)CCC3(C)C(=CC(=O)C4C5(C)CCC(O)C(C)(C)C5CCC43C)C2C1	85A2	single	0.875	638.88	7423	M+Glu+2H	FALSE	HMDB0011628_ms_ms_1218282
6	18ALPHA-GLYCYRRHETINIC ACID	CC1(C(=O)O)CCC2(C)CCC3(C)C(=CC(=O)C4C5(C)CCC(O)C(C)(C)C5CCC43C)C2C1	85A3	single	0.958	591.2	451326	M+Glu+H	FALSE	VF-NPL-QEHF013845
6	18ALPHA-GLYCYRRHETINIC ACID	CC1(C(=O)O)CCC2(C)CCC3(C)C(=CC(=O)C4C5(C)CCC(O)C(C)(C)C5CCC43C)C2C1	85A4	single_and_double	0.964	574.53	3557539	M+Glu+H	FALSE	VF-NPL-QEHF013845	0.948	478	309758	M+2Glu+H	FALSE	HMDB0011628_ms_ms_1218282
6	18ALPHA-GLYCYRRHETINIC ACID	CC1(C(=O)O)CCC2(C)CCC3(C)C(=CC(=O)C4C5(C)CCC(O)C(C)(C)C5CCC43C)C2C1	87A1	single	0.959	592.81	206344	M+Glu+H	FALSE	VF-NPL-QEHF013845
6	18ALPHA-GLYCYRRHETINIC ACID	CC1(C(=O)O)CCC2(C)CCC3(C)C(=CC(=O)C4C5(C)CCC(O)C(C)(C)C5CCC43C)C2C1	89A1	single	0.925	578.02	98549	M+Glu+H	FALSE	VF-NPL-QEHF013845
6	18ALPHA-GLYCYRRHETINIC ACID	CC1(C(=O)O)CCC2(C)CCC3(C)C(=CC(=O)C4C5(C)CCC(O)C(C)(C)C5CCC43C)C2C1	89A2	single	0.903	593.11	64163	M+Glu+H	FALSE	VF-NPL-QEHF013845
6	18ALPHA-GLYCYRRHETINIC ACID	CC1(C(=O)O)CCC2(C)CCC3(C)C(=CC(=O)C4C5(C)CCC(O)C(C)(C)C5CCC43C)C2C1	90A2	single	0.956	589.76	566339	M+Glu+H	FALSE	VF-NPL-QEHF013845
6	18ALPHA-GLYCYRRHETINIC ACID	CC1(C(=O)O)CCC2(C)CCC3(C)C(=CC(=O)C4C5(C)CCC(O)C(C)(C)C5CCC43C)C2C1	91A1	single	0.948	593.31	215066	M+Glu+H	FALSE	VF-NPL-QEHF013845
6	3,4-DIDESMETHYL-5-DESHYDROXY-3'-ETHOXYSCLEROIN	CCOc1cccc(C(=O)c2ccc(O)c(O)c2O)c1	71B1	single	0.862	444.91	7479	M+Glu+H	FALSE	VF-NPL-QTOF003246
6	3,4-DIDESMETHYL-5-DESHYDROXY-3'-ETHOXYSCLEROIN	CCOc1cccc(C(=O)c2ccc(O)c(O)c2O)c1	71B2	single	0.951	372.77	25140	M+Glu+H	FALSE	VF-NPL-QTOF003246
6	3,4-DIDESMETHYL-5-DESHYDROXY-3'-ETHOXYSCLEROIN	CCOc1cccc(C(=O)c2ccc(O)c(O)c2O)c1	71B8	single	0.908	447.16	16605	M+Glu+H	FALSE	VF-NPL-QTOF003246
6	3,4-DIDESMETHYL-5-DESHYDROXY-3'-ETHOXYSCLEROIN	CCOc1cccc(C(=O)c2ccc(O)c(O)c2O)c1	71C1	single	0.943	447.77	316599	M+Glu+H	FALSE	VF-NPL-QTOF003246
6	3,4-DIDESMETHYL-5-DESHYDROXY-3'-ETHOXYSCLEROIN	CCOc1cccc(C(=O)c2ccc(O)c(O)c2O)c1	71C2	single	0.94	442.9	93591	M+Glu+H	FALSE	VF-NPL-QTOF003246
6	3,4-DIDESMETHYL-5-DESHYDROXY-3'-ETHOXYSCLEROIN	CCOc1cccc(C(=O)c2ccc(O)c(O)c2O)c1	71C3	single	0.963	390.23	225896	M+Glu+H	FALSE	VF-NPL-QTOF003246
6	3,4-DIDESMETHYL-5-DESHYDROXY-3'-ETHOXYSCLEROIN	CCOc1cccc(C(=O)c2ccc(O)c(O)c2O)c1	71C4	single	0.963	418.13	65199	M+Glu+H	FALSE	VF-NPL-QTOF003246
6	3,4-DIDESMETHYL-5-DESHYDROXY-3'-ETHOXYSCLEROIN	CCOc1cccc(C(=O)c2ccc(O)c(O)c2O)c1	71C5	single	0.921	448.09	21842	M+Glu+H	FALSE	VF-NPL-QTOF003246
6	3,4-DIDESMETHYL-5-DESHYDROXY-3'-ETHOXYSCLEROIN	CCOc1cccc(C(=O)c2ccc(O)c(O)c2O)c1	71D1	single_and_double	0.964	394.22	272655	M+Glu+H	FALSE	VF-NPL-QTOF003246	0.931	368.82	190861	M+2Glu+H	FALSE	VF-NPL-QTOF003246
6	3,4-DIDESMETHYL-5-DESHYDROXY-3'-ETHOXYSCLEROIN	CCOc1cccc(C(=O)c2ccc(O)c(O)c2O)c1	72B1	single	0.945	446.09	201507	M+Glu+H	FALSE	VF-NPL-QTOF003246
6	3,4-DIDESMETHYL-5-DESHYDROXY-3'-ETHOXYSCLEROIN	CCOc1cccc(C(=O)c2ccc(O)c(O)c2O)c1	72B3	single	0.938	451.34	556930	M+Glu+H	FALSE	VF-NPL-QTOF003246
6	3,4-DIDESMETHYL-5-DESHYDROXY-3'-ETHOXYSCLEROIN	CCOc1cccc(C(=O)c2ccc(O)c(O)c2O)c1	72C1	single	0.897	445.22	7417	M+Glu+H	FALSE	VF-NPL-QTOF003246
6	3,4-DIDESMETHYL-5-DESHYDROXY-3'-ETHOXYSCLEROIN	CCOc1cccc(C(=O)c2ccc(O)c(O)c2O)c1	72D1	single	0.966	420.7	425425	M+Glu+H	FALSE	VF-NPL-QTOF003246
6	3,4-DIDESMETHYL-5-DESHYDROXY-3'-ETHOXYSCLEROIN	CCOc1cccc(C(=O)c2ccc(O)c(O)c2O)c1	720	single	0.903	446.89	7811	M+Glu+H	FALSE	VF-NPL-QTOF003246
6	3,4-DIDESMETHYL-5-DESHYDROXY-3'-ETHOXYSCLEROIN	CCOc1cccc(C(=O)c2ccc(O)c(O)c2O)c1	7200	single	0.933	446.89	15256	M+Glu+H	FALSE	VF-NPL-QTOF003246
6	3,4-DIDESMETHYL-5-DESHYDROXY-3'-ETHOXYSCLEROIN	CCOc1cccc(C(=O)c2ccc(O)c(O)c2O)c1	73B1	single_and_double	0.962	423.06	386553	M+Glu+H	FALSE	VF-NPL-QTOF003246	0.927	395.67	34436	M+2Glu+H	FALSE	VF-NPL-QTOF003246
6	3,4-DIDESMETHYL-5-DESHYDROXY-3'-ETHOXYSCLEROIN	CCOc1cccc(C(=O)c2ccc(O)c(O)c2O)c1	73B2	single_and_double	0.967	332.79	116992	M+Glu+H	FALSE	VF-NPL-QTOF003246	0.925	370.69	78176	M+2Glu+H	FALSE	VF-NPL-QTOF003246
6	3,4-DIDESMETHYL-5-DESHYDROXY-3'-ETHOXYSCLEROIN	CCOc1cccc(C(=O)c2ccc(O)c(O)c2O)c1	73B3	single_and_double	0.962	374.8	1136796	M+Glu+H	FALSE	VF-NPL-QTOF003246	0.937	370.16	411551	M+2Glu+H	FALSE	VF-NPL-QTOF003246
6	3,4-DIDESMETHYL-5-DESHYDROXY-3'-ETHOXYSCLEROIN	CCOc1cccc(C(=O)c2ccc(O)c(O)c2O)c1	73B4	single_and_double	0.965	371.98	1953913	M+Glu+H	FALSE	VF-NPL-QTOF003246	0.934	370.18	714974	M+2Glu+H	FALSE	VF-NPL-QTOF003246
6	3,4-DIDESMETHYL-5-DESHYDROXY-3'-ETHOXYSCLEROIN	CCOc1cccc(C(=O)c2ccc(O)c(O)c2O)c1	73B5	single	0.958	369.7	25751	M+Glu+H	FALSE	VF-NPL-QTOF003246
6	3,4-DIDESMETHYL-5-DESHYDROXY-3'-ETHOXYSCLEROIN	CCOc1cccc(C(=O)c2ccc(O)c(O)c2O)c1	73C3	single_and_double	0.948	420.84	26654	M+Glu+H	FALSE	VF-NPL-QTOF003246	0.909	393.6	12867	M+2Glu+H	FALSE	VF-NPL-QTOF003246
6	3,4-DIDESMETHYL-5-DESHYDROXY-3'-ETHOXYSCLEROIN	CCOc1cccc(C(=O)c2ccc(O)c(O)c2O)c1	73C4	single	0.93	449.71	33173	M+Glu+H	FALSE	VF-NPL-QTOF003246
6	3,4-DIDESMETHYL-5-DESHYDROXY-3'-ETHOXYSCLEROIN	CCOc1cccc(C(=O)c2ccc(O)c(O)c2O)c1	73C5	single	0.97	416.31	785371	M+Glu+H	FALSE	VF-NPL-QTOF003246
6	3,4-DIDESMETHYL-5-DESHYDROXY-3'-ETHOXYSCLEROIN	CCOc1cccc(C(=O)c2ccc(O)c(O)c2O)c1	73C6	single	0.94	449.49	76398	M+Glu+H	FALSE	VF-NPL-QTOF003246
6	3,4-DIDESMETHYL-5-DESHYDROXY-3'-ETHOXYSCLEROIN	CCOc1cccc(C(=O)c2ccc(O)c(O)c2O)c1	73D1	single	0.961	421.19	25626	M+Glu+H	FALSE	VF-NPL-QTOF003246
6	3,4-DIDESMETHYL-5-DESHYDROXY-3'-ETHOXYSCLEROIN	CCOc1cccc(C(=O)c2ccc(O)c(O)c2O)c1	74B1	single	0.959	418.2	46646	M+Glu+H	FALSE	VF-NPL-QTOF003246
6	3,4-DIDESMETHYL-5-DESHYDROXY-3'-ETHOXYSCLEROIN	CCOc1cccc(C(=O)c2ccc(O)c(O)c2O)c1	74D1	single	0.939	451.78	27870	M+Glu+H	FALSE	VF-NPL-QTOF003246
6	3,4-DIDESMETHYL-5-DESHYDROXY-3'-ETHOXYSCLEROIN	CCOc1cccc(C(=O)c2ccc(O)c(O)c2O)c1	74F2	single	0.937	449.28	60549	M+Glu+H	FALSE	VF-NPL-QTOF003246
6	3,4-DIDESMETHYL-5-DESHYDROXY-3'-ETHOXYSCLEROIN	CCOc1cccc(C(=O)c2ccc(O)c(O)c2O)c1	75C1	single	0.955	418.31	56845	M+Glu+H	FALSE	VF-NPL-QTOF003246
6	3,4-DIDESMETHYL-5-DESHYDROXY-3'-ETHOXYSCLEROIN	CCOc1cccc(C(=O)c2ccc(O)c(O)c2O)c1	76C5	single	0.962	417.65	125908	M+Glu+H	FALSE	VF-NPL-QTOF003246
6	3,4-DIDESMETHYL-5-DESHYDROXY-3'-ETHOXYSCLEROIN	CCOc1cccc(C(=O)c2ccc(O)c(O)c2O)c1	7600	single	0.898	449.91	18566	M+Glu+H	FALSE	VF-NPL-QTOF003246
6	3,4-DIDESMETHYL-5-DESHYDROXY-3'-ETHOXYSCLEROIN	CCOc1cccc(C(=O)c2ccc(O)c(O)c2O)c1	76000000000	single_and_double	0.968	369.27	160551	M+Glu+H	FALSE	VF-NPL-QTOF003246	0.935	370.46	54133	M+2Glu+H	FALSE	VF-NPL-QTOF003246
6	3,4-DIDESMETHYL-5-DESHYDROXY-3'-ETHOXYSCLEROIN	CCOc1cccc(C(=O)c2ccc(O)c(O)c2O)c1	76F1	single_and_double	0.945	333.81	24836	M+Glu+H	FALSE	VF-NPL-QTOF003246	0.941	371.64	7542	M+2Glu+H	FALSE	VF-NPL-QTOF003246
6	3,4-DIDESMETHYL-5-DESHYDROXY-3'-ETHOXYSCLEROIN	CCOc1cccc(C(=O)c2ccc(O)c(O)c2O)c1	78D1	single	0.937	446.17	148484	M+Glu+H	FALSE	VF-NPL-QTOF003246
6	3,4-DIDESMETHYL-5-DESHYDROXY-3'-ETHOXYSCLEROIN	CCOc1cccc(C(=O)c2ccc(O)c(O)c2O)c1	78D2	single	0.955	372.55	49930	M+Glu+H	FALSE	VF-NPL-QTOF003246
6	3,4-DIDESMETHYL-5-DESHYDROXY-3'-ETHOXYSCLEROIN	CCOc1cccc(C(=O)c2ccc(O)c(O)c2O)c1	78D3	single	0.914	449.61	13039	M+Glu+H	FALSE	VF-NPL-QTOF003246
6	3,4-DIDESMETHYL-5-DESHYDROXY-3'-ETHOXYSCLEROIN	CCOc1cccc(C(=O)c2ccc(O)c(O)c2O)c1	79B10	single	0.943	449.41	183483	M+Glu+H	FALSE	VF-NPL-QTOF003246
6	3,4-DIDESMETHYL-5-DESHYDROXY-3'-ETHOXYSCLEROIN	CCOc1cccc(C(=O)c2ccc(O)c(O)c2O)c1	79B11	single	0.96	390.83	188017	M+Glu+H	FALSE	VF-NPL-QTOF003246
6	3,4-DIDESMETHYL-5-DESHYDROXY-3'-ETHOXYSCLEROIN	CCOc1cccc(C(=O)c2ccc(O)c(O)c2O)c1	79B8	single	0.909	447.88	26531	M+Glu+H	FALSE	VF-NPL-QTOF003246
6	3,4-DIDESMETHYL-5-DESHYDROXY-3'-ETHOXYSCLEROIN	CCOc1cccc(C(=O)c2ccc(O)c(O)c2O)c1	82A1	single	0.943	446.44	96837	M+Glu+H	FALSE	VF-NPL-QTOF003246
6	3,4-DIDESMETHYL-5-DESHYDROXY-3'-ETHOXYSCLEROIN	CCOc1cccc(C(=O)c2ccc(O)c(O)c2O)c1	84A1	single	0.891	449.15	12253	M+Glu+H	FALSE	VF-NPL-QTOF003246
6	3,4-DIDESMETHYL-5-DESHYDROXY-3'-ETHOXYSCLEROIN	CCOc1cccc(C(=O)c2ccc(O)c(O)c2O)c1	84A3	single	0.936	446.21	266176	M+Glu+H	FALSE	VF-NPL-QTOF003246
6	3,4-DIDESMETHYL-5-DESHYDROXY-3'-ETHOXYSCLEROIN	CCOc1cccc(C(=O)c2ccc(O)c(O)c2O)c1	84A4	single	0.928	452.79	417314	M+Glu+H	FALSE	VF-NPL-QTOF003246
6	3,4-DIDESMETHYL-5-DESHYDROXY-3'-ETHOXYSCLEROIN	CCOc1cccc(C(=O)c2ccc(O)c(O)c2O)c1	85A2	single	0.928	444.14	126437	M+Glu+H	FALSE	VF-NPL-QTOF003246
6	3,4-DIDESMETHYL-5-DESHYDROXY-3'-ETHOXYSCLEROIN	CCOc1cccc(C(=O)c2ccc(O)c(O)c2O)c1	85A3	single	0.895	445.52	5027	M+Glu+H	FALSE	VF-NPL-QTOF003246
6	3,4-DIDESMETHYL-5-DESHYDROXY-3'-ETHOXYSCLEROIN	CCOc1cccc(C(=O)c2ccc(O)c(O)c2O)c1	85A4	single	0.902	448.02	27282	M+Glu+H	FALSE	VF-NPL-QTOF003246
6	3,4-DIDESMETHYL-5-DESHYDROXY-3'-ETHOXYSCLEROIN	CCOc1cccc(C(=O)c2ccc(O)c(O)c2O)c1	86A2	single	0.908	445.75	2821	M+Glu+H	FALSE	VF-NPL-QTOF003246
6	3,4-DIDESMETHYL-5-DESHYDROXY-3'-ETHOXYSCLEROIN	CCOc1cccc(C(=O)c2ccc(O)c(O)c2O)c1	87A1	single	0.889	447.55	3356	M+Glu+H	FALSE	VF-NPL-QTOF003246
6	3,4-DIDESMETHYL-5-DESHYDROXY-3'-ETHOXYSCLEROIN	CCOc1cccc(C(=O)c2ccc(O)c(O)c2O)c1	89A1	single	0.958	417.93	108270	M+Glu+H	FALSE	VF-NPL-QTOF003246
6	3,4-DIDESMETHYL-5-DESHYDROXY-3'-ETHOXYSCLEROIN	CCOc1cccc(C(=O)c2ccc(O)c(O)c2O)c1	90A2	single	0.963	417.69	157249	M+Glu+H	FALSE	VF-NPL-QTOF003246
6	3-HYDROXYFLAVONE	O=c1c(O)c(-c2ccccc2)oc2ccccc12	71B1	single	0.964	407.86	8255837	M+Glu+H	FALSE	CCMSLIB00000848420
6	3-HYDROXYFLAVONE	O=c1c(O)c(-c2ccccc2)oc2ccccc12	71B2	single	0.956	413.38	1398548	M+Glu+H	FALSE	CCMSLIB00000848420
6	3-HYDROXYFLAVONE	O=c1c(O)c(-c2ccccc2)oc2ccccc12	71B8	single	0.968	417.17	1643634	M+Glu+H	FALSE	CCMSLIB00000848420
6	3-HYDROXYFLAVONE	O=c1c(O)c(-c2ccccc2)oc2ccccc12	71C1	single	0.973	415.05	7530493	M+Glu+H	FALSE	CCMSLIB00000848420
6	3-HYDROXYFLAVONE	O=c1c(O)c(-c2ccccc2)oc2ccccc12	71C2	single	0.961	421.86	562512	M+Glu+H	FALSE	CCMSLIB00000848420
6	3-HYDROXYFLAVONE	O=c1c(O)c(-c2ccccc2)oc2ccccc12	71C3	single	0.957	409.68	10325530	M+Glu+H	FALSE	CCMSLIB00000848420
6	3-HYDROXYFLAVONE	O=c1c(O)c(-c2ccccc2)oc2ccccc12	71C4	single	0.959	422.81	331999	M+Glu+H	FALSE	CCMSLIB00000848420
6	3-HYDROXYFLAVONE	O=c1c(O)c(-c2ccccc2)oc2ccccc12	71C5	single	0.96	429.64	84601	M+Glu+H	FALSE	CCMSLIB00000848420
6	3-HYDROXYFLAVONE	O=c1c(O)c(-c2ccccc2)oc2ccccc12	71D1	single	0.969	419.65	1148848	M+Glu+H	FALSE	CCMSLIB00000848420
6	3-HYDROXYFLAVONE	O=c1c(O)c(-c2ccccc2)oc2ccccc12	72B1	single	0.97	416.69	3804652	M+Glu+H	FALSE	CCMSLIB00000848420
6	3-HYDROXYFLAVONE	O=c1c(O)c(-c2ccccc2)oc2ccccc12	72B2	single	0.949	411.97	136787	M+Glu+H	FALSE	CCMSLIB00000848420
6	3-HYDROXYFLAVONE	O=c1c(O)c(-c2ccccc2)oc2ccccc12	72B3	single	0.964	414.65	661700	M+Glu+H	FALSE	CCMSLIB00000848420
6	3-HYDROXYFLAVONE	O=c1c(O)c(-c2ccccc2)oc2ccccc12	72D1	single	0.962	420.61	396623	M+Glu+H	FALSE	CCMSLIB00000848420
6	3-HYDROXYFLAVONE	O=c1c(O)c(-c2ccccc2)oc2ccccc12	720	single	0.955	413.45	481690	M+Glu+H	FALSE	CCMSLIB00000848420
6	3-HYDROXYFLAVONE	O=c1c(O)c(-c2ccccc2)oc2ccccc12	7200	single	0.969	417.63	250526	M+Glu+H	FALSE	CCMSLIB00000848420
6	3-HYDROXYFLAVONE	O=c1c(O)c(-c2ccccc2)oc2ccccc12	73B1	single	0.965	415.87	455843	M+Glu+H	FALSE	CCMSLIB00000848420
6	3-HYDROXYFLAVONE	O=c1c(O)c(-c2ccccc2)oc2ccccc12	73B2	single	0.966	416.69	5684512	M+Glu+H	FALSE	CCMSLIB00000848420
6	3-HYDROXYFLAVONE	O=c1c(O)c(-c2ccccc2)oc2ccccc12	73B3	single_and_double	0.962	413.69	1731639	M+Glu+H	FALSE	CCMSLIB00000848420	0.945	399.61	169591	M+2Glu+H	FALSE	CCMSLIB00000848420
6	3-HYDROXYFLAVONE	O=c1c(O)c(-c2ccccc2)oc2ccccc12	73B4	single_and_double	0.957	413.87	1095600	M+Glu+H	FALSE	CCMSLIB00000848420	0.944	403.1	3084504	M+2Glu+H	FALSE	CCMSLIB00000848420
6	3-HYDROXYFLAVONE	O=c1c(O)c(-c2ccccc2)oc2ccccc12	73B5	single	0.96	416.92	5304211	M+Glu+H	FALSE	CCMSLIB00000848420
6	3-HYDROXYFLAVONE	O=c1c(O)c(-c2ccccc2)oc2ccccc12	73C2	single	0.96	409.14	80986	M+Glu+H	FALSE	CCMSLIB00000848420
6	3-HYDROXYFLAVONE	O=c1c(O)c(-c2ccccc2)oc2ccccc12	73C3	single	0.97	417.25	1057010	M+Glu+H	FALSE	CCMSLIB00000848420
6	3-HYDROXYFLAVONE	O=c1c(O)c(-c2ccccc2)oc2ccccc12	73C4	single	0.958	413.99	319643	M+Glu+H	FALSE	CCMSLIB00000848420
6	3-HYDROXYFLAVONE	O=c1c(O)c(-c2ccccc2)oc2ccccc12	73C5	single	0.972	415.18	5596081	M+Glu+H	FALSE	CCMSLIB00000848420
6	3-HYDROXYFLAVONE	O=c1c(O)c(-c2ccccc2)oc2ccccc12	73C6	single	0.963	410.35	403962	M+Glu+H	FALSE	CCMSLIB00000848420
6	3-HYDROXYFLAVONE	O=c1c(O)c(-c2ccccc2)oc2ccccc12	73D1	single	0.962	419.38	1978300	M+Glu+H	FALSE	CCMSLIB00000848420
6	3-HYDROXYFLAVONE	O=c1c(O)c(-c2ccccc2)oc2ccccc12	74B1	single	0.966	415.23	770806	M+Glu+H	FALSE	CCMSLIB00000848420
6	3-HYDROXYFLAVONE	O=c1c(O)c(-c2ccccc2)oc2ccccc12	74C1	single	0.96	417.82	80453	M+Glu+H	FALSE	CCMSLIB00000848420
6	3-HYDROXYFLAVONE	O=c1c(O)c(-c2ccccc2)oc2ccccc12	74D1	single	0.963	412.35	209092	M+Glu+H	FALSE	CCMSLIB00000848420
6	3-HYDROXYFLAVONE	O=c1c(O)c(-c2ccccc2)oc2ccccc12	74F2	single	0.958	413.72	623876	M+Glu+H	FALSE	CCMSLIB00000848420
6	3-HYDROXYFLAVONE	O=c1c(O)c(-c2ccccc2)oc2ccccc12	75C1	single	0.951	408.95	89736	M+Glu+H	FALSE	CCMSLIB00000848420
6	3-HYDROXYFLAVONE	O=c1c(O)c(-c2ccccc2)oc2ccccc12	75D1	single	0.944	414.13	34271	M+Glu+H	FALSE	CCMSLIB00000848420
6	3-HYDROXYFLAVONE	O=c1c(O)c(-c2ccccc2)oc2ccccc12	76C2	single	0.941	414.05	31122	M+Glu+H	FALSE	CCMSLIB00000848420
6	3-HYDROXYFLAVONE	O=c1c(O)c(-c2ccccc2)oc2ccccc12	76C3	single	0.916	411.23	19112	M+Glu+H	FALSE	CCMSLIB00000848420
6	3-HYDROXYFLAVONE	O=c1c(O)c(-c2ccccc2)oc2ccccc12	76C5	single	0.918	412.35	45442	M+Glu+H	FALSE	CCMSLIB00000848420
6	3-HYDROXYFLAVONE	O=c1c(O)c(-c2ccccc2)oc2ccccc12	76D1	single	0.886	412.44	17055	M+Glu+H	FALSE	CCMSLIB00000848420
6	3-HYDROXYFLAVONE	O=c1c(O)c(-c2ccccc2)oc2ccccc12	760000	single	0.961	410.6	578894	M+Glu+H	FALSE	CCMSLIB00000848420
6	3-HYDROXYFLAVONE	O=c1c(O)c(-c2ccccc2)oc2ccccc12	76000000	single	0.959	413.94	164796	M+Glu+H	FALSE	CCMSLIB00000848420
6	3-HYDROXYFLAVONE	O=c1c(O)c(-c2ccccc2)oc2ccccc12	760000000	single	0.951	413.53	356435	M+Glu+H	FALSE	CCMSLIB00000848420
6	3-HYDROXYFLAVONE	O=c1c(O)c(-c2ccccc2)oc2ccccc12	76000000000	single	0.969	416.91	1237319	M+Glu+H	FALSE	CCMSLIB00000848420
6	3-HYDROXYFLAVONE	O=c1c(O)c(-c2ccccc2)oc2ccccc12	76F1	single	0.957	413.31	1842175	M+Glu+H	FALSE	CCMSLIB00000848420
6	3-HYDROXYFLAVONE	O=c1c(O)c(-c2ccccc2)oc2ccccc12	76F2	single	0.961	418.98	97651	M+Glu+H	FALSE	CCMSLIB00000848420
6	3-HYDROXYFLAVONE	O=c1c(O)c(-c2ccccc2)oc2ccccc12	78D1	single	0.956	410.91	845963	M+Glu+H	FALSE	CCMSLIB00000848420
6	3-HYDROXYFLAVONE	O=c1c(O)c(-c2ccccc2)oc2ccccc12	78D2	single	0.959	409.47	6191438	M+Glu+H	FALSE	CCMSLIB00000848420
6	3-HYDROXYFLAVONE	O=c1c(O)c(-c2ccccc2)oc2ccccc12	78D3	single	0.953	413.34	454929	M+Glu+H	FALSE	CCMSLIB00000848420
6	3-HYDROXYFLAVONE	O=c1c(O)c(-c2ccccc2)oc2ccccc12	79B10	single	0.956	410.13	3169032	M+Glu+H	FALSE	CCMSLIB00000848420
6	3-HYDROXYFLAVONE	O=c1c(O)c(-c2ccccc2)oc2ccccc12	79B11	single	0.957	418.95	440085	M+Glu+H	FALSE	CCMSLIB00000848420
6	3-HYDROXYFLAVONE	O=c1c(O)c(-c2ccccc2)oc2ccccc12	79B3	single	0.962	416.44	78130	M+Glu+H	FALSE	CCMSLIB00000848420
6	3-HYDROXYFLAVONE	O=c1c(O)c(-c2ccccc2)oc2ccccc12	79B5	single	0.965	417.51	1150981	M+Glu+H	FALSE	CCMSLIB00000848420
6	3-HYDROXYFLAVONE	O=c1c(O)c(-c2ccccc2)oc2ccccc12	79B6	single	0.964	411.9	341774	M+Glu+H	FALSE	CCMSLIB00000848420
6	3-HYDROXYFLAVONE	O=c1c(O)c(-c2ccccc2)oc2ccccc12	79B7	single	0.915	414.21	24970	M+Glu+H	FALSE	CCMSLIB00000848420
6	3-HYDROXYFLAVONE	O=c1c(O)c(-c2ccccc2)oc2ccccc12	79B8	single	0.95	411.89	264470	M+Glu+H	FALSE	CCMSLIB00000848420
6	3-HYDROXYFLAVONE	O=c1c(O)c(-c2ccccc2)oc2ccccc12	80B1	single	0.957	411.96	58930	M+Glu+H	FALSE	CCMSLIB00000848420
6	3-HYDROXYFLAVONE	O=c1c(O)c(-c2ccccc2)oc2ccccc12	82A1	single	0.956	413.43	1007422	M+Glu+H	FALSE	CCMSLIB00000848420
6	3-HYDROXYFLAVONE	O=c1c(O)c(-c2ccccc2)oc2ccccc12	84A2	single	0.957	414.05	66305	M+Glu+H	FALSE	CCMSLIB00000848420
6	3-HYDROXYFLAVONE	O=c1c(O)c(-c2ccccc2)oc2ccccc12	84A3	single	0.97	410.51	216931	M+Glu+H	FALSE	CCMSLIB00000848420
6	3-HYDROXYFLAVONE	O=c1c(O)c(-c2ccccc2)oc2ccccc12	84A4	single	0.925	414.02	25007	M+Glu+H	FALSE	CCMSLIB00000848420
6	3-HYDROXYFLAVONE	O=c1c(O)c(-c2ccccc2)oc2ccccc12	84B2	single	0.947	411.19	40482	M+Glu+H	FALSE	CCMSLIB00000848420
6	3-HYDROXYFLAVONE	O=c1c(O)c(-c2ccccc2)oc2ccccc12	85A1	single	0.957	411.98	559393	M+Glu+H	FALSE	CCMSLIB00000848420
6	3-HYDROXYFLAVONE	O=c1c(O)c(-c2ccccc2)oc2ccccc12	85A2	single	0.96	408.59	418669	M+Glu+H	FALSE	CCMSLIB00000848420
6	3-HYDROXYFLAVONE	O=c1c(O)c(-c2ccccc2)oc2ccccc12	85A3	single	0.949	412.11	120107	M+Glu+H	FALSE	CCMSLIB00000848420
6	3-HYDROXYFLAVONE	O=c1c(O)c(-c2ccccc2)oc2ccccc12	85A4	single	0.965	415.4	1160267	M+Glu+H	FALSE	CCMSLIB00000848420
6	3-HYDROXYFLAVONE	O=c1c(O)c(-c2ccccc2)oc2ccccc12	86A2	single	0.862	412.16	17985	M+Glu+H	FALSE	CCMSLIB00000848420
6	3-HYDROXYFLAVONE	O=c1c(O)c(-c2ccccc2)oc2ccccc12	87A1	single	0.938	414.64	19470	M+Glu+H	FALSE	CCMSLIB00000848420
6	3-HYDROXYFLAVONE	O=c1c(O)c(-c2ccccc2)oc2ccccc12	89A1	single	0.956	414.99	758333	M+Glu+H	FALSE	CCMSLIB00000848420
6	3-HYDROXYFLAVONE	O=c1c(O)c(-c2ccccc2)oc2ccccc12	90A2	single	0.972	417.6	1468810	M+Glu+H	FALSE	CCMSLIB00000848420
6	3-HYDROXYFLAVONE	O=c1c(O)c(-c2ccccc2)oc2ccccc12	90A4	single	0.963	414.35	62075	M+Glu+H	FALSE	CCMSLIB00000848420
6	3-HYDROXYFLAVONE	O=c1c(O)c(-c2ccccc2)oc2ccccc12	91A1	single	0.96	414.38	47211	M+Glu+H	FALSE	CCMSLIB00000848420
6	3-HYDROXYFLAVONE	O=c1c(O)c(-c2ccccc2)oc2ccccc12	91B1	single	0.963	417.55	281510	M+Glu+H	FALSE	CCMSLIB00000848420
6	4-HYDROXY-6-METHYLPYRAN-2-ONE	Cc1cc(=O)cc(O)o1	71C3	single	0.98	177.16	19520	M+Glu+H	FALSE	FiehnHILIC000099
6	4-HYDROXY-6-METHYLPYRAN-2-ONE	Cc1cc(=O)cc(O)o1	71D1	single	0.984	180.21	20745	M+Glu+H	FALSE	FiehnHILIC000099
6	4-HYDROXY-6-METHYLPYRAN-2-ONE	Cc1cc(=O)cc(O)o1	72B1	single	0.942	177.17	4761	M+Glu+H	FALSE	FiehnHILIC000099
6	4-HYDROXY-6-METHYLPYRAN-2-ONE	Cc1cc(=O)cc(O)o1	72D1	single	0.894	178.72	4872	M+Glu+H	FALSE	FiehnHILIC000099
6	4-HYDROXY-6-METHYLPYRAN-2-ONE	Cc1cc(=O)cc(O)o1	7200	single	0.92	175.24	3459	M+Glu+H	FALSE	FiehnHILIC000099
6	4-HYDROXY-6-METHYLPYRAN-2-ONE	Cc1cc(=O)cc(O)o1	73C4	double							0.851	412.4	79932	M+2Glu+ACN+H	FALSE	FiehnHILIC000099
6	4-HYDROXY-6-METHYLPYRAN-2-ONE	Cc1cc(=O)cc(O)o1	73C5	single	0.987	177.54	10896	M+Glu+H	FALSE	FiehnHILIC000099
6	4-HYDROXY-6-METHYLPYRAN-2-ONE	Cc1cc(=O)cc(O)o1	74F2	single	0.991	161.9	10870	M+Glu+H	FALSE	FiehnHILIC000099
6	4-HYDROXY-6-METHYLPYRAN-2-ONE	Cc1cc(=O)cc(O)o1	79B10	single	0.974	180.4	11568	M+Glu+H	FALSE	FiehnHILIC000099
6	4-HYDROXY-6-METHYLPYRAN-2-ONE	Cc1cc(=O)cc(O)o1	84A2	single	0.936	178.79	4123	M+Glu+H	FALSE	FiehnHILIC000099
6	4-HYDROXY-6-METHYLPYRAN-2-ONE	Cc1cc(=O)cc(O)o1	84B2	single	0.87	179.62	2726	M+Glu+H	FALSE	FiehnHILIC000099
6	4-HYDROXY-6-METHYLPYRAN-2-ONE	Cc1cc(=O)cc(O)o1	86A2	single	0.874	179	3735	M+Glu+H	FALSE	FiehnHILIC000099
6	4-HYDROXY-6-METHYLPYRAN-2-ONE	Cc1cc(=O)cc(O)o1	89B1	double							0.857	406.52	50402	M+2Glu+ACN+H	FALSE	FiehnHILIC000099
6	4-HYDROXY-6-METHYLPYRAN-2-ONE	Cc1cc(=O)cc(O)o1	90A2	single	0.979	176.78	8318	M+Glu+H	FALSE	FiehnHILIC000099
6	4-METHYLDAPHNETIN	Cc1cc(=O)oc2c(O)c(O)ccc12	73B4	double							0.956	238.48	77963	M+2Glu+NH4	FALSE	VF-NPL-QTOF004105
6	7,2'-DIHYDROXYFLAVONE	O=c1cc(-c2ccccc2O)oc2cc(O)ccc12	71B1	single	0.957	314.01	107501	M+Glu+H	FALSE	VF-NPL-QEHF014541
6	7,2'-DIHYDROXYFLAVONE	O=c1cc(-c2ccccc2O)oc2cc(O)ccc12	71B2	single	0.953	312.69	247177	M+Glu+H	FALSE	VF-NPL-QEHF014541
6	7,2'-DIHYDROXYFLAVONE	O=c1cc(-c2ccccc2O)oc2cc(O)ccc12	71B8	single	0.939	312.82	22256	M+Glu+H	FALSE	VF-NPL-QEHF014541
6	7,2'-DIHYDROXYFLAVONE	O=c1cc(-c2ccccc2O)oc2cc(O)ccc12	71C1	single	0.935	338.24	5618506	M+Glu+H	FALSE	VF-NPL-QEHF014541
6	7,2'-DIHYDROXYFLAVONE	O=c1cc(-c2ccccc2O)oc2cc(O)ccc12	71C2	single	0.945	357.42	48405	M+Glu+H	FALSE	VF-NPL-QEHF014541
6	7,2'-DIHYDROXYFLAVONE	O=c1cc(-c2ccccc2O)oc2cc(O)ccc12	71C3	single	0.931	338.15	9226845	M+Glu+H	FALSE	VF-NPL-QEHF014541
6	7,2'-DIHYDROXYFLAVONE	O=c1cc(-c2ccccc2O)oc2cc(O)ccc12	71C4	single	0.957	313.56	761178	M+Glu+H	FALSE	VF-NPL-QEHF014541
6	7,2'-DIHYDROXYFLAVONE	O=c1cc(-c2ccccc2O)oc2cc(O)ccc12	71C5	single	0.931	347.56	1507068	M+Glu+H	FALSE	VF-NPL-QEHF014541
6	7,2'-DIHYDROXYFLAVONE	O=c1cc(-c2ccccc2O)oc2cc(O)ccc12	71D1	single_and_double	0.926	360.61	1117199	M+Glu+H	FALSE	VF-NPL-QEHF014539	0.925	266.52	468210	M+2Glu+H	FALSE	VF-NPL-QEHF014540
6	7,2'-DIHYDROXYFLAVONE	O=c1cc(-c2ccccc2O)oc2cc(O)ccc12	72B1	single_and_double	0.961	313.62	175694	M+Glu+H	FALSE	VF-NPL-QEHF014541	0.937	275.39	1074467	M+2Glu+H	FALSE	VF-NPL-QEHF014540
6	7,2'-DIHYDROXYFLAVONE	O=c1cc(-c2ccccc2O)oc2cc(O)ccc12	72B2	single	0.924	347.98	268951	M+Glu+H	FALSE	VF-NPL-QEHF014541
6	7,2'-DIHYDROXYFLAVONE	O=c1cc(-c2ccccc2O)oc2cc(O)ccc12	72B3	single	0.952	313.4	622214	M+Glu+H	FALSE	VF-NPL-QEHF014541
6	7,2'-DIHYDROXYFLAVONE	O=c1cc(-c2ccccc2O)oc2cc(O)ccc12	72C1	single	0.908	340.58	322003	M+Glu+H	FALSE	VF-NPL-QEHF014541
6	7,2'-DIHYDROXYFLAVONE	O=c1cc(-c2ccccc2O)oc2cc(O)ccc12	72D1	single	0.961	316.97	1699728	M+Glu+H	FALSE	VF-NPL-QEHF014541
6	7,2'-DIHYDROXYFLAVONE	O=c1cc(-c2ccccc2O)oc2cc(O)ccc12	720	single_and_double	0.969	312.23	740960	M+Glu+H	FALSE	VF-NPL-QEHF014541	0.935	269.57	83352	M+2Glu+H	FALSE	VF-NPL-QEHF014540
6	7,2'-DIHYDROXYFLAVONE	O=c1cc(-c2ccccc2O)oc2cc(O)ccc12	7200	single	0.963	315.15	994061	M+Glu+H	FALSE	VF-NPL-QEHF014541
6	7,2'-DIHYDROXYFLAVONE	O=c1cc(-c2ccccc2O)oc2cc(O)ccc12	73B1	single	0.962	317.64	2366445	M+Glu+H	FALSE	VF-NPL-QEHF014541
6	7,2'-DIHYDROXYFLAVONE	O=c1cc(-c2ccccc2O)oc2cc(O)ccc12	73B2	single_and_double	0.963	315.26	229463	M+Glu+H	FALSE	VF-NPL-QEHF014541	0.936	271.22	1489192	M+2Glu+H	FALSE	VF-NPL-QEHF014540
6	7,2'-DIHYDROXYFLAVONE	O=c1cc(-c2ccccc2O)oc2cc(O)ccc12	73B3	single	0.931	312.76	13984	M+Glu+H	FALSE	VF-NPL-QEHF014541
6	7,2'-DIHYDROXYFLAVONE	O=c1cc(-c2ccccc2O)oc2cc(O)ccc12	73B4	single	0.929	313.57	24852	M+Glu+H	FALSE	VF-NPL-QEHF014541
6	7,2'-DIHYDROXYFLAVONE	O=c1cc(-c2ccccc2O)oc2cc(O)ccc12	73B5	single_and_double	0.96	315.03	799337	M+Glu+H	FALSE	VF-NPL-QEHF014541	0.937	271.63	2147991	M+2Glu+H	FALSE	VF-NPL-QEHF014540
6	7,2'-DIHYDROXYFLAVONE	O=c1cc(-c2ccccc2O)oc2cc(O)ccc12	73C2	single	0.93	341.38	82157	M+Glu+H	FALSE	VF-NPL-QEHF014541
6	7,2'-DIHYDROXYFLAVONE	O=c1cc(-c2ccccc2O)oc2cc(O)ccc12	73C3	single	0.958	315.11	507309	M+Glu+H	FALSE	VF-NPL-QEHF014541
6	7,2'-DIHYDROXYFLAVONE	O=c1cc(-c2ccccc2O)oc2cc(O)ccc12	73C4	single	0.955	315.51	275224	M+Glu+H	FALSE	VF-NPL-QEHF014541
6	7,2'-DIHYDROXYFLAVONE	O=c1cc(-c2ccccc2O)oc2cc(O)ccc12	73C5	single	0.961	319.8	255976	M+Glu+H	FALSE	VF-NPL-QEHF014541
6	7,2'-DIHYDROXYFLAVONE	O=c1cc(-c2ccccc2O)oc2cc(O)ccc12	73C6	single	0.97	315	648968	M+Glu+H	FALSE	VF-NPL-QEHF014541
6	7,2'-DIHYDROXYFLAVONE	O=c1cc(-c2ccccc2O)oc2cc(O)ccc12	73D1	single_and_double	0.944	318.82	72393	M+Glu+H	FALSE	VF-NPL-QEHF014541	0.941	272.26	366860	M+2Glu+H	FALSE	VF-NPL-QEHF014540
6	7,2'-DIHYDROXYFLAVONE	O=c1cc(-c2ccccc2O)oc2cc(O)ccc12	74B1	single	0.959	313.64	1372433	M+Glu+H	FALSE	VF-NPL-QEHF014541
6	7,2'-DIHYDROXYFLAVONE	O=c1cc(-c2ccccc2O)oc2cc(O)ccc12	74C1	single	0.934	343.25	623342	M+Glu+H	FALSE	VF-NPL-QEHF014541
6	7,2'-DIHYDROXYFLAVONE	O=c1cc(-c2ccccc2O)oc2cc(O)ccc12	74D1	single	0.949	313	125784	M+Glu+H	FALSE	VF-NPL-QEHF014541
6	7,2'-DIHYDROXYFLAVONE	O=c1cc(-c2ccccc2O)oc2cc(O)ccc12	74F2	single_and_double	0.957	318.17	2122307	M+Glu+H	FALSE	VF-NPL-QEHF014541	0.943	270.63	65824	M+2Glu+H	FALSE	VF-NPL-QEHF014540
6	7,2'-DIHYDROXYFLAVONE	O=c1cc(-c2ccccc2O)oc2cc(O)ccc12	75C1	single	0.928	338.7	2500872	M+Glu+H	FALSE	VF-NPL-QEHF014541
6	7,2'-DIHYDROXYFLAVONE	O=c1cc(-c2ccccc2O)oc2cc(O)ccc12	75D1	single	0.963	313.06	87376	M+Glu+H	FALSE	VF-NPL-QEHF014541
6	7,2'-DIHYDROXYFLAVONE	O=c1cc(-c2ccccc2O)oc2cc(O)ccc12	76C1	single	0.957	313.08	33804	M+Glu+H	FALSE	VF-NPL-QEHF014541
6	7,2'-DIHYDROXYFLAVONE	O=c1cc(-c2ccccc2O)oc2cc(O)ccc12	76C2	single	0.956	312.95	56001	M+Glu+H	FALSE	VF-NPL-QEHF014541
6	7,2'-DIHYDROXYFLAVONE	O=c1cc(-c2ccccc2O)oc2cc(O)ccc12	76C3	single	0.951	313.43	45091	M+Glu+H	FALSE	VF-NPL-QEHF014541
6	7,2'-DIHYDROXYFLAVONE	O=c1cc(-c2ccccc2O)oc2cc(O)ccc12	76C5	single	0.911	341.12	650281	M+Glu+H	FALSE	VF-NPL-QEHF014541
6	7,2'-DIHYDROXYFLAVONE	O=c1cc(-c2ccccc2O)oc2cc(O)ccc12	76D1	single	0.931	340.79	453727	M+Glu+H	FALSE	VF-NPL-QEHF014541
6	7,2'-DIHYDROXYFLAVONE	O=c1cc(-c2ccccc2O)oc2cc(O)ccc12	7600	single	0.959	315.74	61291	M+Glu+H	FALSE	VF-NPL-QEHF014541
6	7,2'-DIHYDROXYFLAVONE	O=c1cc(-c2ccccc2O)oc2cc(O)ccc12	76000	single	0.947	313.42	20506	M+Glu+H	FALSE	VF-NPL-QEHF014541
6	7,2'-DIHYDROXYFLAVONE	O=c1cc(-c2ccccc2O)oc2cc(O)ccc12	760000	single	0.954	316.19	251950	M+Glu+H	FALSE	VF-NPL-QEHF014541
6	7,2'-DIHYDROXYFLAVONE	O=c1cc(-c2ccccc2O)oc2cc(O)ccc12	76000000	single	0.962	315.24	605435	M+Glu+H	FALSE	VF-NPL-QEHF014541
6	7,2'-DIHYDROXYFLAVONE	O=c1cc(-c2ccccc2O)oc2cc(O)ccc12	760000000	single	0.957	315.55	248266	M+Glu+H	FALSE	VF-NPL-QEHF014541
6	7,2'-DIHYDROXYFLAVONE	O=c1cc(-c2ccccc2O)oc2cc(O)ccc12	76000000000	single	0.961	315.98	295526	M+Glu+H	FALSE	VF-NPL-QEHF014541
6	7,2'-DIHYDROXYFLAVONE	O=c1cc(-c2ccccc2O)oc2cc(O)ccc12	76F1	single	0.963	315.92	561362	M+Glu+H	FALSE	VF-NPL-QEHF014541
6	7,2'-DIHYDROXYFLAVONE	O=c1cc(-c2ccccc2O)oc2cc(O)ccc12	76F2	single	0.928	339.96	115668	M+Glu+H	FALSE	VF-NPL-QEHF014541
6	7,2'-DIHYDROXYFLAVONE	O=c1cc(-c2ccccc2O)oc2cc(O)ccc12	78D1	single	0.958	312.79	139191	M+Glu+H	FALSE	VF-NPL-QEHF014541
6	7,2'-DIHYDROXYFLAVONE	O=c1cc(-c2ccccc2O)oc2cc(O)ccc12	78D2	single_and_double	0.966	316.07	105519	M+Glu+H	FALSE	VF-NPL-QEHF014541	0.936	272.55	2399013	M+2Glu+H	FALSE	VF-NPL-QEHF014540
6	7,2'-DIHYDROXYFLAVONE	O=c1cc(-c2ccccc2O)oc2cc(O)ccc12	78D3	single	0.965	316.15	239464	M+Glu+H	FALSE	VF-NPL-QEHF014541
6	7,2'-DIHYDROXYFLAVONE	O=c1cc(-c2ccccc2O)oc2cc(O)ccc12	79B10	single	0.942	357.41	45645	M+Glu+H	FALSE	VF-NPL-QEHF014540
6	7,2'-DIHYDROXYFLAVONE	O=c1cc(-c2ccccc2O)oc2cc(O)ccc12	79B11	single	0.93	340.32	9066013	M+Glu+H	FALSE	VF-NPL-QEHF014541
6	7,2'-DIHYDROXYFLAVONE	O=c1cc(-c2ccccc2O)oc2cc(O)ccc12	79B3	single	0.912	346.49	1117574	M+Glu+H	FALSE	VF-NPL-QEHF014541
6	7,2'-DIHYDROXYFLAVONE	O=c1cc(-c2ccccc2O)oc2cc(O)ccc12	79B5	single	0.927	337.81	6711407	M+Glu+H	FALSE	VF-NPL-QEHF014541
6	7,2'-DIHYDROXYFLAVONE	O=c1cc(-c2ccccc2O)oc2cc(O)ccc12	79B6	single	0.94	346.71	120530	M+Glu+H	FALSE	VF-NPL-QEHF014541
6	7,2'-DIHYDROXYFLAVONE	O=c1cc(-c2ccccc2O)oc2cc(O)ccc12	79B7	single	0.954	312.4	42424	M+Glu+H	FALSE	VF-NPL-QEHF014541
6	7,2'-DIHYDROXYFLAVONE	O=c1cc(-c2ccccc2O)oc2cc(O)ccc12	79B8	single	0.929	351.4	224520	M+Glu+H	FALSE	VF-NPL-QEHF014541
6	7,2'-DIHYDROXYFLAVONE	O=c1cc(-c2ccccc2O)oc2cc(O)ccc12	80A2	single	0.907	341.49	166976	M+Glu+H	FALSE	VF-NPL-QEHF014541
6	7,2'-DIHYDROXYFLAVONE	O=c1cc(-c2ccccc2O)oc2cc(O)ccc12	80B1	single	0.929	343.83	305176	M+Glu+H	FALSE	VF-NPL-QEHF014541
6	7,2'-DIHYDROXYFLAVONE	O=c1cc(-c2ccccc2O)oc2cc(O)ccc12	82A1	single	0.958	316.14	307916	M+Glu+H	FALSE	VF-NPL-QEHF014541
6	7,2'-DIHYDROXYFLAVONE	O=c1cc(-c2ccccc2O)oc2cc(O)ccc12	84A1	single	0.956	317.88	172385	M+Glu+H	FALSE	VF-NPL-QEHF014541
6	7,2'-DIHYDROXYFLAVONE	O=c1cc(-c2ccccc2O)oc2cc(O)ccc12	84A2	single	0.95	316.18	194702	M+Glu+H	FALSE	VF-NPL-QEHF014541
6	7,2'-DIHYDROXYFLAVONE	O=c1cc(-c2ccccc2O)oc2cc(O)ccc12	84A3	single	0.961	312.32	1425641	M+Glu+H	FALSE	VF-NPL-QEHF014541
6	7,2'-DIHYDROXYFLAVONE	O=c1cc(-c2ccccc2O)oc2cc(O)ccc12	84A4	single	0.959	319.27	121028	M+Glu+H	FALSE	VF-NPL-QEHF014541
6	7,2'-DIHYDROXYFLAVONE	O=c1cc(-c2ccccc2O)oc2cc(O)ccc12	84B2	single	0.957	315.46	73623	M+Glu+H	FALSE	VF-NPL-QEHF014541
6	7,2'-DIHYDROXYFLAVONE	O=c1cc(-c2ccccc2O)oc2cc(O)ccc12	85A1	single	0.96	313.7	180981	M+Glu+H	FALSE	VF-NPL-QEHF014541
6	7,2'-DIHYDROXYFLAVONE	O=c1cc(-c2ccccc2O)oc2cc(O)ccc12	85A2	single	0.931	313.41	237735	M+Glu+H	FALSE	VF-NPL-QEHF014541
6	7,2'-DIHYDROXYFLAVONE	O=c1cc(-c2ccccc2O)oc2cc(O)ccc12	85A3	single	0.926	340.89	2405728	M+Glu+H	FALSE	VF-NPL-QEHF014541
6	7,2'-DIHYDROXYFLAVONE	O=c1cc(-c2ccccc2O)oc2cc(O)ccc12	85A4	single	0.957	313.34	324806	M+Glu+H	FALSE	VF-NPL-QEHF014541
6	7,2'-DIHYDROXYFLAVONE	O=c1cc(-c2ccccc2O)oc2cc(O)ccc12	86A2	single	0.926	340.79	264329	M+Glu+H	FALSE	VF-NPL-QEHF014541
6	7,2'-DIHYDROXYFLAVONE	O=c1cc(-c2ccccc2O)oc2cc(O)ccc12	87A1	single	0.962	313.1	61704	M+Glu+H	FALSE	VF-NPL-QEHF014541
6	7,2'-DIHYDROXYFLAVONE	O=c1cc(-c2ccccc2O)oc2cc(O)ccc12	89A1	single	0.934	337.94	8425427	M+Glu+H	FALSE	VF-NPL-QEHF014541
6	7,2'-DIHYDROXYFLAVONE	O=c1cc(-c2ccccc2O)oc2cc(O)ccc12	89A2	single	0.923	313.21	13511	M+Glu+H	FALSE	VF-NPL-QEHF014541
6	7,2'-DIHYDROXYFLAVONE	O=c1cc(-c2ccccc2O)oc2cc(O)ccc12	90A2	single	0.966	319.01	247844	M+Glu+H	FALSE	VF-NPL-QEHF014541
6	7,2'-DIHYDROXYFLAVONE	O=c1cc(-c2ccccc2O)oc2cc(O)ccc12	90A4	single	0.927	346.96	140992	M+Glu+H	FALSE	VF-NPL-QEHF014541
6	7,2'-DIHYDROXYFLAVONE	O=c1cc(-c2ccccc2O)oc2cc(O)ccc12	91A1	single	0.957	315.88	53137	M+Glu+H	FALSE	VF-NPL-QEHF014541
6	7,2'-DIHYDROXYFLAVONE	O=c1cc(-c2ccccc2O)oc2cc(O)ccc12	91B1	single	0.937	340.49	6081333	M+Glu+H	FALSE	VF-NPL-QEHF014541
6	ACETOSYRINGONE	COc1cc(C(C)=O)cc(OC)c1O	71B1	single	0.958	260.62	606481	M+Glu+NH4	FALSE	RIKENPlaSMA004145
6	ACETOSYRINGONE	COc1cc(C(C)=O)cc(OC)c1O	71C3	single	0.955	261.38	175888	M+Glu+NH4	FALSE	RIKENPlaSMA004145
6	ACETOSYRINGONE	COc1cc(C(C)=O)cc(OC)c1O	71D1	single	0.942	260.78	685636	M+Glu+NH4	FALSE	RIKENPlaSMA004145
6	ACETOSYRINGONE	COc1cc(C(C)=O)cc(OC)c1O	72B3	single	0.939	262.33	355818	M+Glu+NH4	FALSE	RIKENPlaSMA004145
6	ACETOSYRINGONE	COc1cc(C(C)=O)cc(OC)c1O	72D1	single	0.954	262.73	1393118	M+Glu+NH4	FALSE	RIKENPlaSMA004145
6	ACETOSYRINGONE	COc1cc(C(C)=O)cc(OC)c1O	7200	single	0.906	262.09	52930	M+Glu+H	FALSE	RIKENPlaSMA004145
6	ACETOSYRINGONE	COc1cc(C(C)=O)cc(OC)c1O	73C5	single	0.949	261.32	687518	M+Glu+NH4	FALSE	RIKENPlaSMA004145
6	ACETOSYRINGONE	COc1cc(C(C)=O)cc(OC)c1O	74B1	single	0.939	262.68	145835	M+Glu+NH4	FALSE	RIKENPlaSMA004145
6	ACETOSYRINGONE	COc1cc(C(C)=O)cc(OC)c1O	85A4	single	0.953	260.56	402387	M+Glu+NH4	FALSE	RIKENPlaSMA004145
6	ACETOSYRINGONE	COc1cc(C(C)=O)cc(OC)c1O	90A2	single	0.947	260.16	635037	M+Glu+NH4	FALSE	RIKENPlaSMA004145
6	BOLDINE	COc1cc2c(cc1O)CC1c3c(cc(O)c(OC)c3-2)CCN1C	71B1	single	0.963	221.99	81887	M+Glu+H	FALSE	VF-NPL-QEHF002838
6	BOLDINE	COc1cc2c(cc1O)CC1c3c(cc(O)c(OC)c3-2)CCN1C	71B2	single	0.961	232.55	159187	M+Glu+H	FALSE	VF-NPL-QEHF002838
6	BOLDINE	COc1cc2c(cc1O)CC1c3c(cc(O)c(OC)c3-2)CCN1C	71C2	single	0.967	230.46	1167660	M+Glu+H	FALSE	VF-NPL-QEHF002838
6	BOLDINE	COc1cc2c(cc1O)CC1c3c(cc(O)c(OC)c3-2)CCN1C	71D1	single	0.931	236.69	113704	M+Glu+H	FALSE	VF-NPL-QEHF002838
6	BOLDINE	COc1cc2c(cc1O)CC1c3c(cc(O)c(OC)c3-2)CCN1C	72B1	single	0.868	235.78	11914	M+Glu+H	FALSE	VF-NPL-QEHF002838
6	BOLDINE	COc1cc2c(cc1O)CC1c3c(cc(O)c(OC)c3-2)CCN1C	73B2	single	0.979	222.09	158275	M+Glu+H	FALSE	VF-NPL-QEHF002838
6	BOLDINE	COc1cc2c(cc1O)CC1c3c(cc(O)c(OC)c3-2)CCN1C	73B3	single_and_double	0.975	221.89	70064	M+Glu+H	FALSE	VF-NPL-QEHF002838	0.941	194.41	160936	M+2Glu+H	FALSE	RIKENPlaSMA001098
6	BOLDINE	COc1cc2c(cc1O)CC1c3c(cc(O)c(OC)c3-2)CCN1C	73B4	single_and_double	0.978	219.21	654179	M+Glu+H	FALSE	VF-NPL-QEHF002838	0.952	191.3	609387	M+2Glu+H	FALSE	RIKENPlaSMA001098
6	BOLDINE	COc1cc2c(cc1O)CC1c3c(cc(O)c(OC)c3-2)CCN1C	73B5	single	0.978	222.6	185871	M+Glu+H	FALSE	VF-NPL-QEHF002838
6	BOLDINE	COc1cc2c(cc1O)CC1c3c(cc(O)c(OC)c3-2)CCN1C	73C3	single	0.955	232.01	160016	M+Glu+H	FALSE	VF-NPL-QEHF002838
6	BOLDINE	COc1cc2c(cc1O)CC1c3c(cc(O)c(OC)c3-2)CCN1C	73C5	single	0.965	233.5	864070	M+Glu+H	FALSE	VF-NPL-QEHF002838
6	BOLDINE	COc1cc2c(cc1O)CC1c3c(cc(O)c(OC)c3-2)CCN1C	73C6	single	0.961	234.86	245512	M+Glu+H	FALSE	VF-NPL-QEHF002838
6	BOLDINE	COc1cc2c(cc1O)CC1c3c(cc(O)c(OC)c3-2)CCN1C	74F2	single	0.857	236.57	18224	M+Glu+H	FALSE	VF-NPL-QEHF002838
6	BOLDINE	COc1cc2c(cc1O)CC1c3c(cc(O)c(OC)c3-2)CCN1C	760000	single	0.906	234.94	15386	M+Glu+H	FALSE	VF-NPL-QEHF002838
6	BOLDINE	COc1cc2c(cc1O)CC1c3c(cc(O)c(OC)c3-2)CCN1C	76000000000	single	0.978	221.01	126373	M+Glu+H	FALSE	VF-NPL-QEHF002838
6	BOLDINE	COc1cc2c(cc1O)CC1c3c(cc(O)c(OC)c3-2)CCN1C	76F1	single	0.963	220.93	44384	M+Glu+H	FALSE	VF-NPL-QEHF002838
6	BOLDINE	COc1cc2c(cc1O)CC1c3c(cc(O)c(OC)c3-2)CCN1C	78D2	single	0.964	235.01	406630	M+Glu+H	FALSE	VF-NPL-QEHF002838
6	BOLDINE	COc1cc2c(cc1O)CC1c3c(cc(O)c(OC)c3-2)CCN1C	82A1	single	0.927	233.83	18235	M+Glu+H	FALSE	VF-NPL-QEHF002838
6	BOLDINE	COc1cc2c(cc1O)CC1c3c(cc(O)c(OC)c3-2)CCN1C	84A3	single	0.943	235.8	42928	M+Glu+H	FALSE	VF-NPL-QEHF002838
6	BOLDINE	COc1cc2c(cc1O)CC1c3c(cc(O)c(OC)c3-2)CCN1C	85A4	single	0.916	232.07	41976	M+Glu+H	FALSE	VF-NPL-QEHF002838
6	BOLDINE	COc1cc2c(cc1O)CC1c3c(cc(O)c(OC)c3-2)CCN1C	90A2	single	0.968	227.91	2485457	M+Glu+H	FALSE	VF-NPL-QEHF002838
6	CATECHIN TETRAMETHYLETHER	COc1cc(OC)c2c(c1)OC(c1ccc(OC)c(OC)c1)C(O)C2	73B2	single	0.9	432.1	31770	M+Glu+H	FALSE	VF-NPL-QEHF013860
6	CATECHIN TETRAMETHYLETHER	COc1cc(OC)c2c(c1)OC(c1ccc(OC)c(OC)c1)C(O)C2	73B3	single	0.965	432.18	167610	M+Glu+H	FALSE	VF-NPL-QEHF013860
6	CATECHIN TETRAMETHYLETHER	COc1cc(OC)c2c(c1)OC(c1ccc(OC)c(OC)c1)C(O)C2	73B4	single	0.95	428.95	62295	M+Glu+H	FALSE	VF-NPL-QEHF013860
6	CATECHIN TETRAMETHYLETHER	COc1cc(OC)c2c(c1)OC(c1ccc(OC)c(OC)c1)C(O)C2	73B5	single	0.929	428.92	29697	M+Glu+H	FALSE	VF-NPL-QEHF013860
6	CATECHIN TETRAMETHYLETHER	COc1cc(OC)c2c(c1)OC(c1ccc(OC)c(OC)c1)C(O)C2	73C5	single	0.962	431.78	142189	M+Glu+H	FALSE	VF-NPL-QEHF013860
6	CHOLIC ACID, METHYL ESTER	COC(=O)CCC(C)C1CCC2C3C(O)CC4CC(O)CCC4(C)C3CC(O)C12C	71C5	single	0.872	547.95	65489	M+Glu+H	FALSE	VF-NPL-QEHF013590
6	CHOLIC ACID, METHYL ESTER	COC(=O)CCC(C)C1CCC2C3C(O)CC4CC(O)CCC4(C)C3CC(O)C12C	71D1	single	0.985	548.17	249649	M+Glu+NH4	FALSE	VF-NPL-QEHF013590
6	CHOLIC ACID, METHYL ESTER	COC(=O)CCC(C)C1CCC2C3C(O)CC4CC(O)CCC4(C)C3CC(O)C12C	73C3	single	0.986	548.19	149928	M+Glu+NH4	FALSE	VF-NPL-QEHF013590
6	CHOLIC ACID, METHYL ESTER	COC(=O)CCC(C)C1CCC2C3C(O)CC4CC(O)CCC4(C)C3CC(O)C12C	73C5	single_and_double	0.986	545.82	1022236	M+Glu+NH4	FALSE	VF-NPL-QEHF013590	0.912	533.5	40896	M+2Glu+H	FALSE	VF-NPL-QEHF013590
6	CHOLIC ACID, METHYL ESTER	COC(=O)CCC(C)C1CCC2C3C(O)CC4CC(O)CCC4(C)C3CC(O)C12C	85A4	single	0.983	547.15	305223	M+Glu+NH4	FALSE	VF-NPL-QEHF013590
6	CORYNANTHINE	COC(=O)C1C(O)CCC2CN3CCc4c([nH]c5ccccc45)C3CC21	73C5	single	0.993	320.31	99254	M+Glu+H	FALSE	NA003158
6	CYTISINE	O=c1cccc2n1CC1CNCC2C1	73B1	single	0.901	1146.27	1574	M+Glu+H	FALSE	NA003385
6	DALBERGIONE, 4-METHOXY-4'-HYDROXY-	CC=C(C1=CC(=O)C(OC)=CC1=O)c1ccc(O)cc1	71B1	single	0.92	390.48	842586	M+Glu+H	FALSE	VF-NPL-QTOF007297
6	DALBERGIONE, 4-METHOXY-4'-HYDROXY-	CC=C(C1=CC(=O)C(OC)=CC1=O)c1ccc(O)cc1	71B2	single	0.939	382.5	26515	M+Glu+H	FALSE	VF-NPL-QTOF007297
6	DALBERGIONE, 4-METHOXY-4'-HYDROXY-	CC=C(C1=CC(=O)C(OC)=CC1=O)c1ccc(O)cc1	71B8	single	0.925	393.28	219032	M+Glu+H	FALSE	VF-NPL-QTOF007297
6	DALBERGIONE, 4-METHOXY-4'-HYDROXY-	CC=C(C1=CC(=O)C(OC)=CC1=O)c1ccc(O)cc1	71C1	single	0.925	387.34	988452	M+Glu+H	FALSE	VF-NPL-QTOF007297
6	DALBERGIONE, 4-METHOXY-4'-HYDROXY-	CC=C(C1=CC(=O)C(OC)=CC1=O)c1ccc(O)cc1	71C2	single	0.925	392.25	1123767	M+Glu+H	FALSE	VF-NPL-QTOF007297
6	DALBERGIONE, 4-METHOXY-4'-HYDROXY-	CC=C(C1=CC(=O)C(OC)=CC1=O)c1ccc(O)cc1	71C3	single	0.923	391.41	337148	M+Glu+H	FALSE	VF-NPL-QTOF007297
6	DALBERGIONE, 4-METHOXY-4'-HYDROXY-	CC=C(C1=CC(=O)C(OC)=CC1=O)c1ccc(O)cc1	71C5	single	0.921	382.91	42760	M+Glu+H	FALSE	VF-NPL-QTOF007297
6	DALBERGIONE, 4-METHOXY-4'-HYDROXY-	CC=C(C1=CC(=O)C(OC)=CC1=O)c1ccc(O)cc1	71D1	single	0.922	387.36	886135	M+Glu+H	FALSE	VF-NPL-QTOF007297
6	DALBERGIONE, 4-METHOXY-4'-HYDROXY-	CC=C(C1=CC(=O)C(OC)=CC1=O)c1ccc(O)cc1	72B1	single	0.933	385.8	91045	M+Glu+H	FALSE	VF-NPL-QTOF007297
6	DALBERGIONE, 4-METHOXY-4'-HYDROXY-	CC=C(C1=CC(=O)C(OC)=CC1=O)c1ccc(O)cc1	72D1	single	0.935	381.01	51681	M+Glu+H	FALSE	VF-NPL-QTOF007297
6	DALBERGIONE, 4-METHOXY-4'-HYDROXY-	CC=C(C1=CC(=O)C(OC)=CC1=O)c1ccc(O)cc1	720	single	0.932	384.95	95869	M+Glu+H	FALSE	VF-NPL-QTOF007297
6	DALBERGIONE, 4-METHOXY-4'-HYDROXY-	CC=C(C1=CC(=O)C(OC)=CC1=O)c1ccc(O)cc1	7200	single	0.933	382.9	513386	M+Glu+H	FALSE	VF-NPL-QTOF007297
6	DALBERGIONE, 4-METHOXY-4'-HYDROXY-	CC=C(C1=CC(=O)C(OC)=CC1=O)c1ccc(O)cc1	73B1	single	0.864	384.93	7727	M+Glu+H	FALSE	VF-NPL-QTOF007297
6	DALBERGIONE, 4-METHOXY-4'-HYDROXY-	CC=C(C1=CC(=O)C(OC)=CC1=O)c1ccc(O)cc1	73B2	single	0.934	385.3	212998	M+Glu+H	FALSE	VF-NPL-QTOF007297
6	DALBERGIONE, 4-METHOXY-4'-HYDROXY-	CC=C(C1=CC(=O)C(OC)=CC1=O)c1ccc(O)cc1	73B3	single_and_double	0.928	338.26	46811	M+Glu+H	FALSE	VF-NPL-QTOF007297	0.927	337.74	65134	M+2Glu+H	FALSE	VF-NPL-QTOF007297
6	DALBERGIONE, 4-METHOXY-4'-HYDROXY-	CC=C(C1=CC(=O)C(OC)=CC1=O)c1ccc(O)cc1	73B4	single_and_double	0.92	393.56	203902	M+Glu+H	FALSE	VF-NPL-QTOF007297	0.928	337.86	74825	M+2Glu+H	FALSE	VF-NPL-QTOF007297
6	DALBERGIONE, 4-METHOXY-4'-HYDROXY-	CC=C(C1=CC(=O)C(OC)=CC1=O)c1ccc(O)cc1	73B5	single	0.907	389.3	282493	M+Glu+H	FALSE	VF-NPL-QTOF007297
6	DALBERGIONE, 4-METHOXY-4'-HYDROXY-	CC=C(C1=CC(=O)C(OC)=CC1=O)c1ccc(O)cc1	73C2	single	0.89	387.72	36777	M+Glu+H	FALSE	VF-NPL-QTOF007297
6	DALBERGIONE, 4-METHOXY-4'-HYDROXY-	CC=C(C1=CC(=O)C(OC)=CC1=O)c1ccc(O)cc1	73C3	single	0.923	382.2	177218	M+Glu+H	FALSE	VF-NPL-QTOF007297
6	DALBERGIONE, 4-METHOXY-4'-HYDROXY-	CC=C(C1=CC(=O)C(OC)=CC1=O)c1ccc(O)cc1	73C4	single	0.927	383.74	55901	M+Glu+H	FALSE	VF-NPL-QTOF007297
6	DALBERGIONE, 4-METHOXY-4'-HYDROXY-	CC=C(C1=CC(=O)C(OC)=CC1=O)c1ccc(O)cc1	73C5	single_and_double	0.936	383.25	1134490	M+Glu+H	FALSE	VF-NPL-QTOF007297	0.91	376.09	120775	M+2Glu+H	FALSE	VF-NPL-QTOF007297
6	DALBERGIONE, 4-METHOXY-4'-HYDROXY-	CC=C(C1=CC(=O)C(OC)=CC1=O)c1ccc(O)cc1	73C6	single	0.933	385.22	65870	M+Glu+H	FALSE	VF-NPL-QTOF007297
6	DALBERGIONE, 4-METHOXY-4'-HYDROXY-	CC=C(C1=CC(=O)C(OC)=CC1=O)c1ccc(O)cc1	74B1	single	0.935	380.34	163838	M+Glu+H	FALSE	VF-NPL-QTOF007297
6	DALBERGIONE, 4-METHOXY-4'-HYDROXY-	CC=C(C1=CC(=O)C(OC)=CC1=O)c1ccc(O)cc1	74C1	single	0.927	392.78	292761	M+Glu+H	FALSE	VF-NPL-QTOF007297
6	DALBERGIONE, 4-METHOXY-4'-HYDROXY-	CC=C(C1=CC(=O)C(OC)=CC1=O)c1ccc(O)cc1	74D1	single	0.923	394.2	149891	M+Glu+H	FALSE	VF-NPL-QTOF007297
6	DALBERGIONE, 4-METHOXY-4'-HYDROXY-	CC=C(C1=CC(=O)C(OC)=CC1=O)c1ccc(O)cc1	74F2	single	0.931	381.9	89559	M+Glu+H	FALSE	VF-NPL-QTOF007297
6	DALBERGIONE, 4-METHOXY-4'-HYDROXY-	CC=C(C1=CC(=O)C(OC)=CC1=O)c1ccc(O)cc1	76C5	single	0.891	380.62	39142	M+Glu+H	FALSE	VF-NPL-QTOF007297
6	DALBERGIONE, 4-METHOXY-4'-HYDROXY-	CC=C(C1=CC(=O)C(OC)=CC1=O)c1ccc(O)cc1	76000000000	single	0.894	389.59	82134	M+Glu+H	FALSE	VF-NPL-QTOF007297
6	DALBERGIONE, 4-METHOXY-4'-HYDROXY-	CC=C(C1=CC(=O)C(OC)=CC1=O)c1ccc(O)cc1	76F1	single	0.915	382.4	22794	M+Glu+H	FALSE	VF-NPL-QTOF007297
6	DALBERGIONE, 4-METHOXY-4'-HYDROXY-	CC=C(C1=CC(=O)C(OC)=CC1=O)c1ccc(O)cc1	76F2	single	0.922	393.95	698050	M+Glu+H	FALSE	VF-NPL-QTOF007297
6	DALBERGIONE, 4-METHOXY-4'-HYDROXY-	CC=C(C1=CC(=O)C(OC)=CC1=O)c1ccc(O)cc1	78D1	single	0.879	393.15	23189	M+Glu+H	FALSE	VF-NPL-QTOF007297
6	DALBERGIONE, 4-METHOXY-4'-HYDROXY-	CC=C(C1=CC(=O)C(OC)=CC1=O)c1ccc(O)cc1	78D2	single	0.93	384.99	321888	M+Glu+H	FALSE	VF-NPL-QTOF007297
6	DALBERGIONE, 4-METHOXY-4'-HYDROXY-	CC=C(C1=CC(=O)C(OC)=CC1=O)c1ccc(O)cc1	79B11	single	0.86	388.04	29752	M+Glu+H	FALSE	VF-NPL-QTOF007297
6	DALBERGIONE, 4-METHOXY-4'-HYDROXY-	CC=C(C1=CC(=O)C(OC)=CC1=O)c1ccc(O)cc1	79B6	single	0.918	390.51	94970	M+Glu+H	FALSE	VF-NPL-QTOF007297
6	DALBERGIONE, 4-METHOXY-4'-HYDROXY-	CC=C(C1=CC(=O)C(OC)=CC1=O)c1ccc(O)cc1	85A1	single	0.923	391.19	117926	M+Glu+H	FALSE	VF-NPL-QTOF007297
6	DALBERGIONE, 4-METHOXY-4'-HYDROXY-	CC=C(C1=CC(=O)C(OC)=CC1=O)c1ccc(O)cc1	85A4	single	0.934	383.55	196567	M+Glu+H	FALSE	VF-NPL-QTOF007297
6	DALBERGIONE, 4-METHOXY-4'-HYDROXY-	CC=C(C1=CC(=O)C(OC)=CC1=O)c1ccc(O)cc1	90A2	single	0.937	383.93	729254	M+Glu+H	FALSE	VF-NPL-QTOF007297
6	DALBERGIONE, 4-METHOXY-4'-HYDROXY-	CC=C(C1=CC(=O)C(OC)=CC1=O)c1ccc(O)cc1	90A4	single	0.916	389.99	415552	M+Glu+H	FALSE	VF-NPL-QTOF007297
6	DALBERGIONE, 4-METHOXY-4'-HYDROXY-	CC=C(C1=CC(=O)C(OC)=CC1=O)c1ccc(O)cc1	91B1	single	0.926	385.84	991371	M+Glu+H	FALSE	VF-NPL-QTOF007297
6	EPI(13)TORULOSOL	C=CC(C)(O)CCC1C(=C)CCC2C(C)(CO)CCCC12C	71C3	single	0.869	634.3	33828	M+Glu+H	FALSE	MoNA041260
6	EPI(13)TORULOSOL	C=CC(C)(O)CCC1C(=C)CCC2C(C)(CO)CCCC12C	71C4	single	0.874	635.85	62420	M+Glu+H	FALSE	MoNA041260
6	EPI(13)TORULOSOL	C=CC(C)(O)CCC1C(=C)CCC2C(C)(CO)CCCC12C	71C5	single	0.911	635.51	50081	M+Glu+H	FALSE	MoNA041260
6	EPI(13)TORULOSOL	C=CC(C)(O)CCC1C(=C)CCC2C(C)(CO)CCCC12C	72C1	single	0.916	635.06	100955	M+Glu+NH4	FALSE	MoNA041260
6	EPI(13)TORULOSOL	C=CC(C)(O)CCC1C(=C)CCC2C(C)(CO)CCCC12C	72D1	single	0.92	635.54	81256	M+Glu+H	FALSE	MoNA041260
6	EPI(13)TORULOSOL	C=CC(C)(O)CCC1C(=C)CCC2C(C)(CO)CCCC12C	73C3	single_and_double	0.856	508.48	93090	M+Glu+NH4	FALSE	MoNA041260	0.903	399.59	52063	M+2Glu+NH4	FALSE	MoNA041260
6	EPI(13)TORULOSOL	C=CC(C)(O)CCC1C(=C)CCC2C(C)(CO)CCCC12C	73C5	single_and_double	0.917	634.46	156399	M+Glu+NH4	FALSE	MoNA041260	0.911	397.12	755787	M+2Glu+NH4	FALSE	MoNA041260
6	EPI(13)TORULOSOL	C=CC(C)(O)CCC1C(=C)CCC2C(C)(CO)CCCC12C	74B1	single	0.886	635.02	30146	M+Glu+H	FALSE	MoNA041260
6	EPI(13)TORULOSOL	C=CC(C)(O)CCC1C(=C)CCC2C(C)(CO)CCCC12C	76C5	single	0.863	635.48	35161	M+Glu+H	FALSE	MoNA041260
6	EPI(13)TORULOSOL	C=CC(C)(O)CCC1C(=C)CCC2C(C)(CO)CCCC12C	79B11	single	0.917	634.3	145157	M+Glu+NH4	FALSE	MoNA041260
6	EPI(13)TORULOSOL	C=CC(C)(O)CCC1C(=C)CCC2C(C)(CO)CCCC12C	79B5	single	0.857	635.23	22389	M+Glu+H	FALSE	MoNA041260
6	EPI(13)TORULOSOL	C=CC(C)(O)CCC1C(=C)CCC2C(C)(CO)CCCC12C	79B8	single	0.884	634.46	41077	M+Glu+H	FALSE	MoNA041260
6	EPI(13)TORULOSOL	C=CC(C)(O)CCC1C(=C)CCC2C(C)(CO)CCCC12C	80B1	single	0.898	634.17	55041	M+Glu+H	FALSE	MoNA041260
6	EPI(13)TORULOSOL	C=CC(C)(O)CCC1C(=C)CCC2C(C)(CO)CCCC12C	85A2	single	0.865	633.02	39849	M+Glu+H	FALSE	MoNA041260
6	EPI(13)TORULOSOL	C=CC(C)(O)CCC1C(=C)CCC2C(C)(CO)CCCC12C	85A4	single_and_double	0.912	634.07	685174	M+Glu+NH4	FALSE	MoNA041260	0.91	399.13	96328	M+2Glu+NH4	FALSE	MoNA041260
6	EPI(13)TORULOSOL	C=CC(C)(O)CCC1C(=C)CCC2C(C)(CO)CCCC12C	89A1	single	0.862	634.97	30240	M+Glu+H	FALSE	MoNA041260
6	ESCULETIN	O=c1ccc2cc(O)c(O)cc2o1	71B1	single	0.984	221.9	487232	M+Glu+H	FALSE	FiehnHILIC001715
6	ESCULETIN	O=c1ccc2cc(O)c(O)cc2o1	71B2	single	0.973	371.58	11592	M+Glu+H	FALSE	FiehnHILIC001715
6	ESCULETIN	O=c1ccc2cc(O)c(O)cc2o1	71B8	single	0.966	221.28	24705	M+Glu+H	FALSE	FiehnHILIC001715
6	ESCULETIN	O=c1ccc2cc(O)c(O)cc2o1	71C1	single	0.991	220.1	1997339	M+Glu+H	FALSE	FiehnHILIC001715
6	ESCULETIN	O=c1ccc2cc(O)c(O)cc2o1	71C2	single_and_double	0.99	218.21	2500430	M+Glu+H	FALSE	FiehnHILIC001715	0.969	213.55	128269	M+2Glu+H	FALSE	PT112500
6	ESCULETIN	O=c1ccc2cc(O)c(O)cc2o1	71C3	single	0.994	221.9	576815	M+Glu+H	FALSE	FiehnHILIC001715
6	ESCULETIN	O=c1ccc2cc(O)c(O)cc2o1	71C4	single	0.976	221.6	5593876	M+Glu+H	FALSE	FiehnHILIC001715
6	ESCULETIN	O=c1ccc2cc(O)c(O)cc2o1	71C5	single	0.974	220.51	403237	M+Glu+H	FALSE	FiehnHILIC001715
6	ESCULETIN	O=c1ccc2cc(O)c(O)cc2o1	71D1	single_and_double	0.99	218.52	1789598	M+Glu+H	FALSE	FiehnHILIC001715	0.969	216.81	303774	M+2Glu+H	FALSE	PT112500
6	ESCULETIN	O=c1ccc2cc(O)c(O)cc2o1	72B1	single	0.98	219.8	3434093	M+Glu+H	FALSE	FiehnHILIC001715
6	ESCULETIN	O=c1ccc2cc(O)c(O)cc2o1	72B2	single	0.951	221.22	2511597	M+Glu+H	FALSE	FiehnHILIC001715
6	ESCULETIN	O=c1ccc2cc(O)c(O)cc2o1	72B3	single	0.988	220.63	2156652	M+Glu+H	FALSE	FiehnHILIC001715
6	ESCULETIN	O=c1ccc2cc(O)c(O)cc2o1	72C1	single	0.963	221.2	346046	M+Glu+H	FALSE	FiehnHILIC001715
6	ESCULETIN	O=c1ccc2cc(O)c(O)cc2o1	72D1	single	0.975	189.69	208894	M+Glu+H	FALSE	FiehnHILIC001715
6	ESCULETIN	O=c1ccc2cc(O)c(O)cc2o1	720	single	0.985	224.84	112170	M+Glu+H	FALSE	FiehnHILIC001715
6	ESCULETIN	O=c1ccc2cc(O)c(O)cc2o1	7200	single	0.978	220.08	3524196	M+Glu+H	FALSE	FiehnHILIC001715
6	ESCULETIN	O=c1ccc2cc(O)c(O)cc2o1	73B1	single	0.948	226.6	285029	M+Glu+H	FALSE	FiehnHILIC001715
6	ESCULETIN	O=c1ccc2cc(O)c(O)cc2o1	73B2	single_and_double	0.99	226.13	1202695	M+Glu+H	FALSE	FiehnHILIC001715	0.969	218.09	340824	M+2Glu+H	FALSE	PT112500
6	ESCULETIN	O=c1ccc2cc(O)c(O)cc2o1	73B3	single_and_double	0.982	224.27	532383	M+Glu+H	FALSE	FiehnHILIC001715	0.995	191.68	55251	M+2Glu+NH4	FALSE	ML003901
6	ESCULETIN	O=c1ccc2cc(O)c(O)cc2o1	73B4	single_and_double	0.978	166.77	93955	M+Glu+H	FALSE	FiehnHILIC001715	0.998	191.21	101440	M+2Glu+NH4	FALSE	ML003901
6	ESCULETIN	O=c1ccc2cc(O)c(O)cc2o1	73B5	single_and_double	0.987	224.33	527870	M+Glu+H	FALSE	FiehnHILIC001715	0.968	216.84	132942	M+2Glu+H	FALSE	PT112500
6	ESCULETIN	O=c1ccc2cc(O)c(O)cc2o1	73C3	single_and_double	0.986	223.67	256875	M+Glu+H	FALSE	FiehnHILIC001715	0.966	217.3	38110	M+2Glu+H	FALSE	PT112500
6	ESCULETIN	O=c1ccc2cc(O)c(O)cc2o1	73C4	single	0.928	223.16	21179	M+Glu+H	FALSE	FiehnHILIC001715
6	ESCULETIN	O=c1ccc2cc(O)c(O)cc2o1	73C5	single	0.976	221.29	4088188	M+Glu+H	FALSE	FiehnHILIC001715
6	ESCULETIN	O=c1ccc2cc(O)c(O)cc2o1	73C6	single	0.97	221.86	56898	M+Glu+H	FALSE	FiehnHILIC001715
6	ESCULETIN	O=c1ccc2cc(O)c(O)cc2o1	74B1	single	0.976	219.69	833630	M+Glu+H	FALSE	FiehnHILIC001715
6	ESCULETIN	O=c1ccc2cc(O)c(O)cc2o1	74C1	single	0.969	217.47	51144	M+Glu+H	FALSE	FiehnHILIC001715
6	ESCULETIN	O=c1ccc2cc(O)c(O)cc2o1	74F2	single	0.988	225.54	258140	M+Glu+H	FALSE	FiehnHILIC001715
6	ESCULETIN	O=c1ccc2cc(O)c(O)cc2o1	75C1	single	0.884	220.16	95190	M+Glu+H	FALSE	FiehnHILIC001715
6	ESCULETIN	O=c1ccc2cc(O)c(O)cc2o1	76C1	single	0.919	221.92	22123	M+Glu+H	FALSE	FiehnHILIC001715
6	ESCULETIN	O=c1ccc2cc(O)c(O)cc2o1	76D1	single	0.972	219.84	212733	M+Glu+H	FALSE	FiehnHILIC001715
6	ESCULETIN	O=c1ccc2cc(O)c(O)cc2o1	760000	single	0.966	222.41	11374	M+Glu+H	FALSE	FiehnHILIC001715
6	ESCULETIN	O=c1ccc2cc(O)c(O)cc2o1	76000000	single	0.966	222.04	554881	M+Glu+H	FALSE	FiehnHILIC001715
6	ESCULETIN	O=c1ccc2cc(O)c(O)cc2o1	760000000	single	0.961	222.48	20265	M+Glu+H	FALSE	FiehnHILIC001715
6	ESCULETIN	O=c1ccc2cc(O)c(O)cc2o1	76000000000	single_and_double	0.984	224.5	586294	M+Glu+H	FALSE	FiehnHILIC001715	0.951	216.83	50933	M+2Glu+H	FALSE	PT112500
6	ESCULETIN	O=c1ccc2cc(O)c(O)cc2o1	76F1	single	0.983	223.92	224024	M+Glu+H	FALSE	FiehnHILIC001715
6	ESCULETIN	O=c1ccc2cc(O)c(O)cc2o1	76F2	single	0.966	221.17	33970	M+Glu+H	FALSE	FiehnHILIC001715
6	ESCULETIN	O=c1ccc2cc(O)c(O)cc2o1	78D1	single	0.983	222.5	78948	M+Glu+H	FALSE	FiehnHILIC001715
6	ESCULETIN	O=c1ccc2cc(O)c(O)cc2o1	78D2	single_and_double	0.988	224.51	1971608	M+Glu+H	FALSE	FiehnHILIC001715	0.968	215.39	329021	M+2Glu+H	FALSE	PT112500
6	ESCULETIN	O=c1ccc2cc(O)c(O)cc2o1	78D3	single	0.976	222.61	30440	M+Glu+H	FALSE	FiehnHILIC001715
6	ESCULETIN	O=c1ccc2cc(O)c(O)cc2o1	79B10	single	0.953	222.89	24420	M+Glu+H	FALSE	FiehnHILIC001715
6	ESCULETIN	O=c1ccc2cc(O)c(O)cc2o1	79B11	single	0.971	221.04	1712681	M+Glu+H	FALSE	FiehnHILIC001715
6	ESCULETIN	O=c1ccc2cc(O)c(O)cc2o1	79B5	single	0.967	219.2	285114	M+Glu+H	FALSE	FiehnHILIC001715
6	ESCULETIN	O=c1ccc2cc(O)c(O)cc2o1	80B1	single	0.971	219.82	245463	M+Glu+H	FALSE	FiehnHILIC001715
6	ESCULETIN	O=c1ccc2cc(O)c(O)cc2o1	82A1	single	0.974	221.31	51900	M+Glu+H	FALSE	FiehnHILIC001715
6	ESCULETIN	O=c1ccc2cc(O)c(O)cc2o1	84A2	single	0.952	222.85	27467	M+Glu+H	FALSE	FiehnHILIC001715
6	ESCULETIN	O=c1ccc2cc(O)c(O)cc2o1	84A3	single	0.982	224.62	388860	M+Glu+H	FALSE	FiehnHILIC001715
6	ESCULETIN	O=c1ccc2cc(O)c(O)cc2o1	84B2	single	0.901	222.59	19715	M+Glu+H	FALSE	FiehnHILIC001715
6	ESCULETIN	O=c1ccc2cc(O)c(O)cc2o1	85A2	single	0.97	220.68	3968997	M+Glu+H	FALSE	FiehnHILIC001715
6	ESCULETIN	O=c1ccc2cc(O)c(O)cc2o1	85A4	single	0.982	221.05	2411070	M+Glu+H	FALSE	FiehnHILIC001715
6	ESCULETIN	O=c1ccc2cc(O)c(O)cc2o1	86A2	single	0.975	219.11	1131867	M+Glu+H	FALSE	FiehnHILIC001715
6	ESCULETIN	O=c1ccc2cc(O)c(O)cc2o1	87A1	single	0.969	222.93	51865	M+Glu+H	FALSE	FiehnHILIC001715
6	ESCULETIN	O=c1ccc2cc(O)c(O)cc2o1	90A2	single	0.979	218.62	3238378	M+Glu+H	FALSE	FiehnHILIC001715
6	ESCULETIN	O=c1ccc2cc(O)c(O)cc2o1	90A4	single	0.971	217.99	82622	M+Glu+H	FALSE	FiehnHILIC001715
6	ESCULETIN	O=c1ccc2cc(O)c(O)cc2o1	91B1	single	0.979	218.51	107592	M+Glu+H	FALSE	FiehnHILIC001715
6	FISETIN	O=c1c(O)c(-c2ccc(O)c(O)c2)oc2cc(O)ccc12	71B1	single	0.955	287.95	971876	M+Glu+H	FALSE	FIO00088
6	FISETIN	O=c1c(O)c(-c2ccc(O)c(O)c2)oc2cc(O)ccc12	71B2	single_and_double	0.95	292.2	782245	M+Glu+H	FALSE	FIO00088	0.917	257.85	32869	M+2Glu+H	FALSE	FIO00087
6	FISETIN	O=c1c(O)c(-c2ccc(O)c(O)c2)oc2cc(O)ccc12	71B8	single_and_double	0.944	293.52	333543	M+Glu+H	FALSE	FIO00088	0.879	259.58	714033	M+2Glu+H	FALSE	FIO00087
6	FISETIN	O=c1c(O)c(-c2ccc(O)c(O)c2)oc2cc(O)ccc12	71C1	single_and_double	0.953	319.52	328374	M+Glu+H	FALSE	FIO00088	0.87	262.85	252610	M+2Glu+H	FALSE	FIO00087
6	FISETIN	O=c1c(O)c(-c2ccc(O)c(O)c2)oc2cc(O)ccc12	71C2	single	0.937	317.64	45564	M+Glu+H	FALSE	FIO00088
6	FISETIN	O=c1c(O)c(-c2ccc(O)c(O)c2)oc2cc(O)ccc12	71C3	single	0.933	318.96	50905	M+Glu+H	FALSE	FIO00088
6	FISETIN	O=c1c(O)c(-c2ccc(O)c(O)c2)oc2cc(O)ccc12	71C4	single	0.966	302	2543814	M+Glu+H	FALSE	FIO00088
6	FISETIN	O=c1c(O)c(-c2ccc(O)c(O)c2)oc2cc(O)ccc12	71C5	single	0.912	291.22	177165	M+Glu+H	FALSE	VF-NPL-QEHF014496
6	FISETIN	O=c1c(O)c(-c2ccc(O)c(O)c2)oc2cc(O)ccc12	71D1	single_and_double	0.948	289.22	2625122	M+Glu+H	FALSE	FIO00088	0.856	268.17	212208	M+2Glu+H	FALSE	FIO00087
6	FISETIN	O=c1c(O)c(-c2ccc(O)c(O)c2)oc2cc(O)ccc12	72B1	single_and_double	0.955	307.15	122168	M+Glu+H	FALSE	FIO00088	0.865	257.26	257772	M+2Glu+H	FALSE	FIO00087
6	FISETIN	O=c1c(O)c(-c2ccc(O)c(O)c2)oc2cc(O)ccc12	72B3	single	0.946	318.19	772633	M+Glu+H	FALSE	FIO00088
6	FISETIN	O=c1c(O)c(-c2ccc(O)c(O)c2)oc2cc(O)ccc12	72C1	single	0.968	302.99	170870	M+Glu+H	FALSE	FIO00088
6	FISETIN	O=c1c(O)c(-c2ccc(O)c(O)c2)oc2cc(O)ccc12	72D1	single	0.948	319.29	185265	M+Glu+H	FALSE	FIO00088
6	FISETIN	O=c1c(O)c(-c2ccc(O)c(O)c2)oc2cc(O)ccc12	720	single	0.948	293.8	1225417	M+Glu+H	FALSE	FIO00088
6	FISETIN	O=c1c(O)c(-c2ccc(O)c(O)c2)oc2cc(O)ccc12	7200	single	0.958	304.09	63010	M+Glu+H	FALSE	FIO00088
6	FISETIN	O=c1c(O)c(-c2ccc(O)c(O)c2)oc2cc(O)ccc12	73B1	single	0.969	284.24	264218	M+Glu+H	FALSE	FIO00088
6	FISETIN	O=c1c(O)c(-c2ccc(O)c(O)c2)oc2cc(O)ccc12	73B2	single_and_double	0.946	291.2	885114	M+Glu+H	FALSE	FIO00088	0.853	256.59	344701	M+2Glu+H	FALSE	FIO00087
6	FISETIN	O=c1c(O)c(-c2ccc(O)c(O)c2)oc2cc(O)ccc12	73B3	single_and_double	0.926	294.13	152147	M+Glu+H	FALSE	FIO00088	0.901	258.24	46761	M+2Glu+H	FALSE	FIO00087
6	FISETIN	O=c1c(O)c(-c2ccc(O)c(O)c2)oc2cc(O)ccc12	73B4	single_and_double	0.86	292.64	39339	M+Glu+H	FALSE	FIO00087	0.878	225.34	46028	M+2Glu+H	FALSE	FIO00087
6	FISETIN	O=c1c(O)c(-c2ccc(O)c(O)c2)oc2cc(O)ccc12	73B5	single_and_double	0.904	290.05	90272	M+Glu+H	FALSE	VF-NPL-QEHF014496	0.867	260.5	664627	M+2Glu+H	FALSE	FIO00087
6	FISETIN	O=c1c(O)c(-c2ccc(O)c(O)c2)oc2cc(O)ccc12	73C3	single_and_double	0.955	304.97	128616	M+Glu+H	FALSE	FIO00088	0.904	243.61	122163	M+2Glu+H	FALSE	FIO00087
6	FISETIN	O=c1c(O)c(-c2ccc(O)c(O)c2)oc2cc(O)ccc12	73C5	single_and_double	0.954	301.87	126063	M+Glu+H	FALSE	FIO00088	0.859	244.56	471625	M+2Glu+H	FALSE	FIO00087
6	FISETIN	O=c1c(O)c(-c2ccc(O)c(O)c2)oc2cc(O)ccc12	73D1	single	0.944	296.65	868754	M+Glu+H	FALSE	FIO00088
6	FISETIN	O=c1c(O)c(-c2ccc(O)c(O)c2)oc2cc(O)ccc12	74D1	single	0.926	294	320241	M+Glu+H	FALSE	FIO00088
6	FISETIN	O=c1c(O)c(-c2ccc(O)c(O)c2)oc2cc(O)ccc12	760000	single	0.936	294.63	118875	M+Glu+H	FALSE	VF-NPL-QEHF014496
6	FISETIN	O=c1c(O)c(-c2ccc(O)c(O)c2)oc2cc(O)ccc12	760000000	single	0.948	293.72	975304	M+Glu+H	FALSE	FIO00088
6	FISETIN	O=c1c(O)c(-c2ccc(O)c(O)c2)oc2cc(O)ccc12	76000000000	single_and_double	0.951	292.02	657215	M+Glu+H	FALSE	FIO00088	0.89	270.14	74624	M+2Glu+H	FALSE	FIO00087
6	FISETIN	O=c1c(O)c(-c2ccc(O)c(O)c2)oc2cc(O)ccc12	76F1	single_and_double	0.937	294.34	1102037	M+Glu+H	FALSE	FIO00088	0.855	223.58	59429	M+2Glu+H	FALSE	FIO00087
6	FISETIN	O=c1c(O)c(-c2ccc(O)c(O)c2)oc2cc(O)ccc12	78D1	single	0.954	290.84	2399673	M+Glu+H	FALSE	FIO00088
6	FISETIN	O=c1c(O)c(-c2ccc(O)c(O)c2)oc2cc(O)ccc12	78D3	single	0.952	292.56	623066	M+Glu+H	FALSE	FIO00088
6	FISETIN	O=c1c(O)c(-c2ccc(O)c(O)c2)oc2cc(O)ccc12	79B11	single	0.95	287.18	1775384	M+Glu+H	FALSE	FIO00088
6	FISETIN	O=c1c(O)c(-c2ccc(O)c(O)c2)oc2cc(O)ccc12	82A1	single	0.942	292.3	841040	M+Glu+H	FALSE	FIO00088
6	FISETIN	O=c1c(O)c(-c2ccc(O)c(O)c2)oc2cc(O)ccc12	85A2	single	0.955	305.24	339487	M+Glu+H	FALSE	FIO00088
6	FISETIN	O=c1c(O)c(-c2ccc(O)c(O)c2)oc2cc(O)ccc12	85A4	single	0.905	301.83	37092	M+Glu+H	FALSE	FIO00088
6	FISETIN	O=c1c(O)c(-c2ccc(O)c(O)c2)oc2cc(O)ccc12	90A2	single	0.97	303.3	143748	M+Glu+H	FALSE	FIO00088
6	FISETIN	O=c1c(O)c(-c2ccc(O)c(O)c2)oc2cc(O)ccc12	91A1	single	0.936	293.04	233443	M+Glu+H	FALSE	FIO00088
6	GINKGOLIDE A	CC1C(=O)OC2CC34C5CC(C(C)(C)C)C36C(OC(=O)C6O)OC4(C(=O)O5)C21O	71B8	single	0.855	822.05	21793	M+Glu+H	FALSE	VF-NPL-QEHF010731
6	GINKGOLIDE A	CC1C(=O)OC2CC34C5CC(C(C)(C)C)C36C(OC(=O)C6O)OC4(C(=O)O5)C21O	71C2	single	0.851	818.09	15481	M+Glu+H	FALSE	VF-NPL-QEHF010731
6	GINKGOLIDE A	CC1C(=O)OC2CC34C5CC(C(C)(C)C)C36C(OC(=O)C6O)OC4(C(=O)O5)C21O	71C3	single	0.871	817.93	18051	M+Glu+H	FALSE	VF-NPL-QEHF010731
6	GINKGOLIDE A	CC1C(=O)OC2CC34C5CC(C(C)(C)C)C36C(OC(=O)C6O)OC4(C(=O)O5)C21O	72B2	single	0.86	817.5	40145	M+Glu+H	FALSE	VF-NPL-QEHF010731
6	GINKGOLIDE A	CC1C(=O)OC2CC34C5CC(C(C)(C)C)C36C(OC(=O)C6O)OC4(C(=O)O5)C21O	72B3	single	0.853	817.74	35938	M+Glu+H	FALSE	VF-NPL-QEHF010731
6	GINKGOLIDE A	CC1C(=O)OC2CC34C5CC(C(C)(C)C)C36C(OC(=O)C6O)OC4(C(=O)O5)C21O	72C1	single	0.866	817.86	30781	M+Glu+H	FALSE	VF-NPL-QEHF010731
6	GINKGOLIDE A	CC1C(=O)OC2CC34C5CC(C(C)(C)C)C36C(OC(=O)C6O)OC4(C(=O)O5)C21O	7200	single	0.869	818.04	19314	M+Glu+H	FALSE	VF-NPL-QEHF010731
6	GINKGOLIDE A	CC1C(=O)OC2CC34C5CC(C(C)(C)C)C36C(OC(=O)C6O)OC4(C(=O)O5)C21O	79B11	single	0.856	817.73	36873	M+Glu+H	FALSE	VF-NPL-QEHF010731
6	GINKGOLIDE A	CC1C(=O)OC2CC34C5CC(C(C)(C)C)C36C(OC(=O)C6O)OC4(C(=O)O5)C21O	79B5	single	0.857	818.2	23589	M+Glu+H	FALSE	VF-NPL-QEHF010731
6	GINKGOLIDE A	CC1C(=O)OC2CC34C5CC(C(C)(C)C)C36C(OC(=O)C6O)OC4(C(=O)O5)C21O	79B8	single	0.855	817.88	30906	M+Glu+H	FALSE	VF-NPL-QEHF010731
6	GINKGOLIDE A	CC1C(=O)OC2CC34C5CC(C(C)(C)C)C36C(OC(=O)C6O)OC4(C(=O)O5)C21O	85A2	single	0.855	817.93	31194	M+Glu+H	FALSE	VF-NPL-QEHF010731
6	GINKGOLIDE A	CC1C(=O)OC2CC34C5CC(C(C)(C)C)C36C(OC(=O)C6O)OC4(C(=O)O5)C21O	85A3	single	0.861	817.42	35625	M+Glu+H	FALSE	VF-NPL-QEHF010731
6	GINKGOLIDE A	CC1C(=O)OC2CC34C5CC(C(C)(C)C)C36C(OC(=O)C6O)OC4(C(=O)O5)C21O	86A2	single	0.862	817.8	11167	M+Glu+H	FALSE	VF-NPL-QEHF010731
6	GINKGOLIDE A	CC1C(=O)OC2CC34C5CC(C(C)(C)C)C36C(OC(=O)C6O)OC4(C(=O)O5)C21O	89A1	single	0.856	818.21	20283	M+Glu+H	FALSE	VF-NPL-QEHF010731
6	HARMANE	Cc1nccc2c1[nH]c1ccccc12	720	single	0.973	251.98	15800	M+Glu+H	FALSE	KO003105
6	HARMANE	Cc1nccc2c1[nH]c1ccccc12	73C3	single	0.975	251.33	4151	M+Glu+H	FALSE	PB005782
6	HARMANE	Cc1nccc2c1[nH]c1ccccc12	73C5	single	0.994	254.39	75634	M+Glu+H	FALSE	PB000901
6	HARMANE	Cc1nccc2c1[nH]c1ccccc12	76C1	single	0.993	253.95	58436	M+Glu+H	FALSE	PB000901
6	HARMANE	Cc1nccc2c1[nH]c1ccccc12	76C2	single	0.97	251.35	29794	M+Glu+H	FALSE	PB000901
6	HARMANE	Cc1nccc2c1[nH]c1ccccc12	76C3	single	0.994	254.54	1676480	M+Glu+H	FALSE	PB000901
6	HARMANE	Cc1nccc2c1[nH]c1ccccc12	76D1	single	0.897	251.23	6541	M+Glu+H	FALSE	PB000901
6	HARMANE	Cc1nccc2c1[nH]c1ccccc12	7600	single	0.93	251.8	7863	M+Glu+H	FALSE	KO003105
6	HARMOL	Cc1[nH]ccc2c1[nH]c1cc(=O)ccc12	71B1	single	0.984	200.88	100501	M+Glu+H	FALSE	VF-NPL-QEHF026766
6	HARMOL	Cc1[nH]ccc2c1[nH]c1cc(=O)ccc12	71B2	single	0.983	196.82	204734	M+Glu+H	FALSE	VF-NPL-QEHF026766
6	HARMOL	Cc1[nH]ccc2c1[nH]c1cc(=O)ccc12	71B8	single	0.983	200.92	21430	M+Glu+H	FALSE	VF-NPL-QEHF026766
6	HARMOL	Cc1[nH]ccc2c1[nH]c1cc(=O)ccc12	71C1	single	0.982	202.45	31852	M+Glu+H	FALSE	VF-NPL-QEHF026766
6	HARMOL	Cc1[nH]ccc2c1[nH]c1cc(=O)ccc12	71C2	single	0.984	197.49	768299	M+Glu+H	FALSE	VF-NPL-QEHF026766
6	HARMOL	Cc1[nH]ccc2c1[nH]c1cc(=O)ccc12	71C3	single	0.983	199.85	102687	M+Glu+H	FALSE	VF-NPL-QEHF026766
6	HARMOL	Cc1[nH]ccc2c1[nH]c1cc(=O)ccc12	71C5	single	0.983	199.68	2073147	M+Glu+H	FALSE	VF-NPL-QEHF026766
6	HARMOL	Cc1[nH]ccc2c1[nH]c1cc(=O)ccc12	71D1	single	0.983	199.44	307331	M+Glu+H	FALSE	VF-NPL-QEHF026766
6	HARMOL	Cc1[nH]ccc2c1[nH]c1cc(=O)ccc12	72B1	single	0.986	192.54	198512	M+Glu+H	FALSE	VF-NPL-QEHF026766
6	HARMOL	Cc1[nH]ccc2c1[nH]c1cc(=O)ccc12	72B3	single	0.906	202.14	22455	M+Glu+H	FALSE	VF-NPL-QEHF026766
6	HARMOL	Cc1[nH]ccc2c1[nH]c1cc(=O)ccc12	72D1	single	0.985	185.08	1504968	M+Glu+H	FALSE	VF-NPL-QEHF026766
6	HARMOL	Cc1[nH]ccc2c1[nH]c1cc(=O)ccc12	720	single	0.981	203.64	48686	M+Glu+H	FALSE	VF-NPL-QEHF026766
6	HARMOL	Cc1[nH]ccc2c1[nH]c1cc(=O)ccc12	7200	single	0.985	201.61	527055	M+Glu+H	FALSE	VF-NPL-QEHF026766
6	HARMOL	Cc1[nH]ccc2c1[nH]c1cc(=O)ccc12	73B1	single	0.982	203.88	174767	M+Glu+H	FALSE	VF-NPL-QEHF026766
6	HARMOL	Cc1[nH]ccc2c1[nH]c1cc(=O)ccc12	73B2	single	0.984	200.39	1913625	M+Glu+H	FALSE	VF-NPL-QEHF026766
6	HARMOL	Cc1[nH]ccc2c1[nH]c1cc(=O)ccc12	73B3	single_and_double	0.985	213.53	67454	M+Glu+H	FALSE	VF-NPL-QEHF026766	0.981	210.72	81246	M+2Glu+H	FALSE	VF-NPL-QEHF026766
6	HARMOL	Cc1[nH]ccc2c1[nH]c1cc(=O)ccc12	73B4	single_and_double	0.983	197.72	5230357	M+Glu+H	FALSE	VF-NPL-QEHF026766	0.983	203.32	43268	M+2Glu+H	FALSE	VF-NPL-QEHF026766
6	HARMOL	Cc1[nH]ccc2c1[nH]c1cc(=O)ccc12	73B5	single	0.983	198.62	1117822	M+Glu+H	FALSE	VF-NPL-QEHF026766
6	HARMOL	Cc1[nH]ccc2c1[nH]c1cc(=O)ccc12	73C3	single	0.983	192.05	81265	M+Glu+H	FALSE	VF-NPL-QEHF026766
6	HARMOL	Cc1[nH]ccc2c1[nH]c1cc(=O)ccc12	73C4	single	0.983	203.72	63118	M+Glu+H	FALSE	VF-NPL-QEHF026766
6	HARMOL	Cc1[nH]ccc2c1[nH]c1cc(=O)ccc12	73C5	single	0.984	199.9	3361688	M+Glu+H	FALSE	VF-NPL-QEHF026766
6	HARMOL	Cc1[nH]ccc2c1[nH]c1cc(=O)ccc12	73C6	single	0.985	202.38	460547	M+Glu+H	FALSE	VF-NPL-QEHF026766
6	HARMOL	Cc1[nH]ccc2c1[nH]c1cc(=O)ccc12	73D1	single	0.929	201.75	11675	M+Glu+H	FALSE	VF-NPL-QEHF026766
6	HARMOL	Cc1[nH]ccc2c1[nH]c1cc(=O)ccc12	74B1	single	0.981	190.91	57348	M+Glu+H	FALSE	VF-NPL-QEHF026766
6	HARMOL	Cc1[nH]ccc2c1[nH]c1cc(=O)ccc12	74C1	single	0.985	199.15	810322	M+Glu+H	FALSE	VF-NPL-QEHF026766
6	HARMOL	Cc1[nH]ccc2c1[nH]c1cc(=O)ccc12	74D1	single	0.971	200.88	27614	M+Glu+H	FALSE	VF-NPL-QEHF026766
6	HARMOL	Cc1[nH]ccc2c1[nH]c1cc(=O)ccc12	74F2	single	0.984	205.14	1400008	M+Glu+H	FALSE	VF-NPL-QEHF026766
6	HARMOL	Cc1[nH]ccc2c1[nH]c1cc(=O)ccc12	75C1	single	0.968	201.02	7479	M+Glu+H	FALSE	VF-NPL-QEHF026766
6	HARMOL	Cc1[nH]ccc2c1[nH]c1cc(=O)ccc12	75D1	single	0.89	203.95	3911	M+Glu+H	FALSE	VF-NPL-QEHF026766
6	HARMOL	Cc1[nH]ccc2c1[nH]c1cc(=O)ccc12	76C1	single	0.91	201.26	8713	M+Glu+H	FALSE	VF-NPL-QEHF026766
6	HARMOL	Cc1[nH]ccc2c1[nH]c1cc(=O)ccc12	76C3	single	0.982	228.15	809248	M+Glu+H	FALSE	VF-NPL-QEHF026766
6	HARMOL	Cc1[nH]ccc2c1[nH]c1cc(=O)ccc12	76D1	single	0.983	191.73	65403	M+Glu+H	FALSE	VF-NPL-QEHF026766
6	HARMOL	Cc1[nH]ccc2c1[nH]c1cc(=O)ccc12	7600	single	0.97	201.17	9359	M+Glu+H	FALSE	VF-NPL-QEHF026766
6	HARMOL	Cc1[nH]ccc2c1[nH]c1cc(=O)ccc12	760000	single	0.979	202.7	16178	M+Glu+H	FALSE	VF-NPL-QEHF026766
6	HARMOL	Cc1[nH]ccc2c1[nH]c1cc(=O)ccc12	76000000	single	0.981	200.84	83170	M+Glu+H	FALSE	VF-NPL-QEHF026766
6	HARMOL	Cc1[nH]ccc2c1[nH]c1cc(=O)ccc12	760000000	single	0.964	202.98	7885	M+Glu+H	FALSE	VF-NPL-QEHF026766
6	HARMOL	Cc1[nH]ccc2c1[nH]c1cc(=O)ccc12	76000000000	single_and_double	0.985	204.78	942313	M+Glu+H	FALSE	VF-NPL-QEHF026766	0.982	213.32	17825	M+2Glu+H	FALSE	VF-NPL-QEHF026766
6	HARMOL	Cc1[nH]ccc2c1[nH]c1cc(=O)ccc12	76F1	single	0.984	198.26	383540	M+Glu+H	FALSE	VF-NPL-QEHF026766
6	HARMOL	Cc1[nH]ccc2c1[nH]c1cc(=O)ccc12	78D1	single	0.982	201.92	373128	M+Glu+H	FALSE	VF-NPL-QEHF026766
6	HARMOL	Cc1[nH]ccc2c1[nH]c1cc(=O)ccc12	78D2	single	0.984	204.06	1072925	M+Glu+H	FALSE	VF-NPL-QEHF026766
6	HARMOL	Cc1[nH]ccc2c1[nH]c1cc(=O)ccc12	78D3	single	0.975	204.29	22333	M+Glu+H	FALSE	VF-NPL-QEHF026766
6	HARMOL	Cc1[nH]ccc2c1[nH]c1cc(=O)ccc12	79B1	single	0.971	201.51	10853	M+Glu+H	FALSE	VF-NPL-QEHF026766
6	HARMOL	Cc1[nH]ccc2c1[nH]c1cc(=O)ccc12	79B10	single	0.968	201.05	4873	M+Glu+H	FALSE	VF-NPL-QEHF026766
6	HARMOL	Cc1[nH]ccc2c1[nH]c1cc(=O)ccc12	79B5	single	0.982	201.3	149773	M+Glu+H	FALSE	VF-NPL-QEHF026766
6	HARMOL	Cc1[nH]ccc2c1[nH]c1cc(=O)ccc12	80B1	single	0.978	200.51	16632	M+Glu+H	FALSE	VF-NPL-QEHF026766
6	HARMOL	Cc1[nH]ccc2c1[nH]c1cc(=O)ccc12	82A1	single	0.981	203.36	23938	M+Glu+H	FALSE	VF-NPL-QEHF026766
6	HARMOL	Cc1[nH]ccc2c1[nH]c1cc(=O)ccc12	84A1	single	0.981	204.07	135124	M+Glu+H	FALSE	VF-NPL-QEHF026766
6	HARMOL	Cc1[nH]ccc2c1[nH]c1cc(=O)ccc12	84A2	single	0.983	201.67	75228	M+Glu+H	FALSE	VF-NPL-QEHF026766
6	HARMOL	Cc1[nH]ccc2c1[nH]c1cc(=O)ccc12	84A3	single	0.983	199.96	525535	M+Glu+H	FALSE	VF-NPL-QEHF026766
6	HARMOL	Cc1[nH]ccc2c1[nH]c1cc(=O)ccc12	84A4	single	0.928	204.2	15533	M+Glu+H	FALSE	VF-NPL-QEHF026766
6	HARMOL	Cc1[nH]ccc2c1[nH]c1cc(=O)ccc12	84B2	single	0.975	203.14	9083	M+Glu+H	FALSE	VF-NPL-QEHF026766
6	HARMOL	Cc1[nH]ccc2c1[nH]c1cc(=O)ccc12	85A1	single	0.981	202.53	32971	M+Glu+H	FALSE	VF-NPL-QEHF026766
6	HARMOL	Cc1[nH]ccc2c1[nH]c1cc(=O)ccc12	85A4	single	0.984	200.8	319394	M+Glu+H	FALSE	VF-NPL-QEHF026766
6	HARMOL	Cc1[nH]ccc2c1[nH]c1cc(=O)ccc12	87A1	single	0.946	204.58	11510	M+Glu+H	FALSE	VF-NPL-QEHF026766
6	HARMOL	Cc1[nH]ccc2c1[nH]c1cc(=O)ccc12	89A1	single	0.969	200.75	9622	M+Glu+H	FALSE	VF-NPL-QEHF026766
6	HARMOL	Cc1[nH]ccc2c1[nH]c1cc(=O)ccc12	89A2	single	0.965	202.63	4762	M+Glu+H	FALSE	VF-NPL-QEHF026766
6	HARMOL	Cc1[nH]ccc2c1[nH]c1cc(=O)ccc12	90A2	single	0.985	183.83	460239	M+Glu+H	FALSE	VF-NPL-QEHF026766
6	HARMOL	Cc1[nH]ccc2c1[nH]c1cc(=O)ccc12	90A4	single	0.984	199.06	37578	M+Glu+H	FALSE	VF-NPL-QEHF026766
6	HARMOL	Cc1[nH]ccc2c1[nH]c1cc(=O)ccc12	91B1	single	0.979	200.76	20840	M+Glu+H	FALSE	VF-NPL-QEHF026766
6	HARMOL	Cc1[nH]ccc2c1[nH]c1cc(=O)ccc12	ALG14LP	single	0.876	201.85	5910	M+Glu+H	FALSE	VF-NPL-QEHF026766
6	HESPERIDIN	COc1ccc(C2CC(=O)c3c(O)cc(OC4OC(COC5OC(C)C(O)C(O)C5O)C(O)C(O)C4O)cc3O2)cc1O	71C2	single	0.939	293.77	420039	M+Glu+NH4	FALSE	VF-NPL-QEHF013692
6	HESPERIDIN	COc1ccc(C2CC(=O)c3c(O)cc(OC4OC(COC5OC(C)C(O)C(O)C5O)C(O)C(O)C4O)cc3O2)cc1O	71D1	single	0.941	294.02	495337	M+Glu+NH4	FALSE	VF-NPL-QEHF013692
6	HESPERIDIN	COc1ccc(C2CC(=O)c3c(O)cc(OC4OC(COC5OC(C)C(O)C(O)C5O)C(O)C(O)C4O)cc3O2)cc1O	73B4	single	0.918	297.98	66477	M+Glu+NH4	FALSE	VF-NPL-QEHF013692
6	LINALOOL (+)	C=CC(C)(O)CCC=C(C)C	71C2	single	0.959	173.42	4398	M+Glu+H	FALSE	VF-NPL-QEHF014454
6	LINALOOL (+)	C=CC(C)(O)CCC=C(C)C	71C3	single	0.937	171.02	4176	M+Glu+H	FALSE	VF-NPL-QEHF014454
6	LINALOOL (+)	C=CC(C)(O)CCC=C(C)C	720	single	0.943	173.68	2002	M+Glu+H	FALSE	VF-NPL-QEHF014454
6	LINALOOL (+)	C=CC(C)(O)CCC=C(C)C	73B5	single	0.962	174.66	2850	M+Glu+H	FALSE	VF-NPL-QEHF014454
6	LINALOOL (+)	C=CC(C)(O)CCC=C(C)C	73C2	single	0.951	172.61	2799	M+Glu+H	FALSE	VF-NPL-QEHF014454
6	LINALOOL (+)	C=CC(C)(O)CCC=C(C)C	73C6	single	0.867	173.59	1575	M+Glu+H	FALSE	VF-NPL-QEHF014454
6	LINALOOL (+)	C=CC(C)(O)CCC=C(C)C	74C1	single	0.97	172.35	4400	M+Glu+H	FALSE	VF-NPL-QEHF014454
6	LINALOOL (+)	C=CC(C)(O)CCC=C(C)C	75C1	single	0.883	173.77	3266	M+Glu+H	FALSE	VF-NPL-QEHF014454
6	LINALOOL (+)	C=CC(C)(O)CCC=C(C)C	75D1	single	0.869	170.85	1596	M+Glu+H	FALSE	VF-NPL-QEHF014454
6	LINALOOL (+)	C=CC(C)(O)CCC=C(C)C	76000	single	0.919	174.62	1714	M+Glu+H	FALSE	VF-NPL-QEHF014454
6	LINALOOL (+)	C=CC(C)(O)CCC=C(C)C	78D2	single	0.899	172.62	2163	M+Glu+H	FALSE	VF-NPL-QEHF014454
6	LINALOOL (+)	C=CC(C)(O)CCC=C(C)C	80B1	single	0.938	173.24	3522	M+Glu+H	FALSE	VF-NPL-QEHF014454
6	LINALOOL (+)	C=CC(C)(O)CCC=C(C)C	90A2	single	0.977	170.67	2268	M+Glu+H	FALSE	VF-NPL-QEHF014454
6	LINALOOL (+)	C=CC(C)(O)CCC=C(C)C	90A4	single	0.901	172.7	4844	M+Glu+H	FALSE	VF-NPL-QEHF014454
6	LINALOOL (+)	C=CC(C)(O)CCC=C(C)C	91A1	single	0.853	174.96	4559	M+Glu+H	FALSE	VF-NPL-QEHF014454
6	LINALOOL (+)	C=CC(C)(O)CCC=C(C)C	91B1	single	0.864	171.43	8410	M+Glu+H	FALSE	VF-NPL-QEHF014454
6	NARINGIN	CC1OC(OC2C(Oc3cc(O)c4c(c3)OC(c3ccc(O)cc3)CC4=O)OC(CO)C(O)C2O)C(O)C(O)C1O	73B4	single	0.932	314.26	43222	M+Glu+H	FALSE	PB000804
6	NARINGIN	CC1OC(OC2C(Oc3cc(O)c4c(c3)OC(c3ccc(O)cc3)CC4=O)OC(CO)C(O)C2O)C(O)C(O)C1O	74F2	single	0.922	296.7	8832	M+Glu+H	FALSE	PB000804
6	PRIMULETIN	O=c1cc(-c2ccccc2)oc2cccc(O)c12	71D1	single	0.97	414.92	7839621	M+Glu+H	FALSE	CCMSLIB00000847373
6	PRIMULETIN	O=c1cc(-c2ccccc2)oc2cccc(O)c12	7200	single	0.882	428.37	11813	M+Glu+H	FALSE	CCMSLIB00000847373
6	PRIMULETIN	O=c1cc(-c2ccccc2)oc2cccc(O)c12	73B3	single_and_double	0.988	417.28	1556051	M+Glu+H	FALSE	CCMSLIB00000847373	0.954	407.21	75114	M+2Glu+H	FALSE	CCMSLIB00000847373
6	PRIMULETIN	O=c1cc(-c2ccccc2)oc2cccc(O)c12	73B4	single_and_double	0.987	417.47	952924	M+Glu+H	FALSE	CCMSLIB00000847373	0.972	406.78	1860472	M+2Glu+H	FALSE	CCMSLIB00000847373
6	PRIMULETIN	O=c1cc(-c2ccccc2)oc2cccc(O)c12	73C5	single	0.976	419.27	1303301	M+Glu+H	FALSE	CCMSLIB00000847373
6	PRIMULETIN	O=c1cc(-c2ccccc2)oc2cccc(O)c12	79B10	single	0.871	438.74	7934	M+Glu+H	FALSE	VF-NPL-QEHF014578
6	PRIMULETIN	O=c1cc(-c2ccccc2)oc2cccc(O)c12	84A3	single	0.987	417.49	238647	M+Glu+H	FALSE	CCMSLIB00000847373
6	PRIMULETIN	O=c1cc(-c2ccccc2)oc2cccc(O)c12	85A1	single	0.98	415.57	473645	M+Glu+H	FALSE	CCMSLIB00000847373
6	PRIMULETIN	O=c1cc(-c2ccccc2)oc2cccc(O)c12	90A2	single	0.969	414.03	4782707	M+Glu+H	FALSE	CCMSLIB00000847373
6	SCOPOLETIN	COc1cc2ccc(=O)oc2cc1O	71B1	single	0.988	248.75	486525	M+Glu+H	FALSE	PB002204
6	SCOPOLETIN	COc1cc2ccc(=O)oc2cc1O	71B2	single	0.951	247.47	20310	M+Glu+H	FALSE	PB002204
6	SCOPOLETIN	COc1cc2ccc(=O)oc2cc1O	71B8	single	0.96	245.76	9512	M+Glu+H	FALSE	PB002204
6	SCOPOLETIN	COc1cc2ccc(=O)oc2cc1O	71C1	single	0.989	247.47	1550749	M+Glu+H	FALSE	PB002204
6	SCOPOLETIN	COc1cc2ccc(=O)oc2cc1O	71C2	single	0.99	246.25	1586239	M+Glu+H	FALSE	PB002204
6	SCOPOLETIN	COc1cc2ccc(=O)oc2cc1O	71C3	single	0.984	244.53	466344	M+Glu+H	FALSE	PB002204
6	SCOPOLETIN	COc1cc2ccc(=O)oc2cc1O	71C4	single	0.87	246.52	133674	M+Glu+H	FALSE	PB002204
6	SCOPOLETIN	COc1cc2ccc(=O)oc2cc1O	71C5	single	0.986	244.77	181714	M+Glu+H	FALSE	PB002204
6	SCOPOLETIN	COc1cc2ccc(=O)oc2cc1O	71D1	single	0.989	245.99	1556403	M+Glu+H	FALSE	PB002204
6	SCOPOLETIN	COc1cc2ccc(=O)oc2cc1O	72B1	single	0.982	245.82	908349	M+Glu+H	FALSE	PB002204
6	SCOPOLETIN	COc1cc2ccc(=O)oc2cc1O	72B3	single	0.984	244.33	1531410	M+Glu+H	FALSE	PB002204
6	SCOPOLETIN	COc1cc2ccc(=O)oc2cc1O	72C1	single	0.853	246.08	86099	M+Glu+H	FALSE	PB002204
6	SCOPOLETIN	COc1cc2ccc(=O)oc2cc1O	72D1	single	0.984	241.3	1841712	M+Glu+H	FALSE	PB002204
6	SCOPOLETIN	COc1cc2ccc(=O)oc2cc1O	720	single	0.986	246.52	77196	M+Glu+H	FALSE	PB002204
6	SCOPOLETIN	COc1cc2ccc(=O)oc2cc1O	7200	single	0.988	247.52	1173107	M+Glu+H	FALSE	PB002204
6	SCOPOLETIN	COc1cc2ccc(=O)oc2cc1O	73B1	single	0.952	250.75	49307	M+Glu+H	FALSE	PB002204
6	SCOPOLETIN	COc1cc2ccc(=O)oc2cc1O	73B2	single	0.986	246.54	875867	M+Glu+H	FALSE	PB002204
6	SCOPOLETIN	COc1cc2ccc(=O)oc2cc1O	73B3	single	0.983	246.32	449683	M+Glu+H	FALSE	PB002204
6	SCOPOLETIN	COc1cc2ccc(=O)oc2cc1O	73B4	single	0.988	246.04	705124	M+Glu+H	FALSE	PB002204
6	SCOPOLETIN	COc1cc2ccc(=O)oc2cc1O	73B5	single	0.986	247	847117	M+Glu+H	FALSE	PB002204
6	SCOPOLETIN	COc1cc2ccc(=O)oc2cc1O	73C2	single	0.9	245.7	11037	M+Glu+H	FALSE	PB002204
6	SCOPOLETIN	COc1cc2ccc(=O)oc2cc1O	73C3	single	0.982	243.96	194109	M+Glu+H	FALSE	PB002204
6	SCOPOLETIN	COc1cc2ccc(=O)oc2cc1O	73C4	single	0.975	247.18	22397	M+Glu+H	FALSE	PB002204
6	SCOPOLETIN	COc1cc2ccc(=O)oc2cc1O	73C5	single	0.987	244.49	838814	M+Glu+H	FALSE	PB002204
6	SCOPOLETIN	COc1cc2ccc(=O)oc2cc1O	73C6	single	0.97	246.66	20552	M+Glu+H	FALSE	PB002204
6	SCOPOLETIN	COc1cc2ccc(=O)oc2cc1O	74B1	single	0.979	244.03	84343	M+Glu+H	FALSE	PB002204
6	SCOPOLETIN	COc1cc2ccc(=O)oc2cc1O	74C1	single	0.985	244.41	60107	M+Glu+H	FALSE	PB002204
6	SCOPOLETIN	COc1cc2ccc(=O)oc2cc1O	74D1	single	0.982	249.96	101943	M+Glu+H	FALSE	PB002204
6	SCOPOLETIN	COc1cc2ccc(=O)oc2cc1O	74F2	single	0.987	247.11	107134	M+Glu+H	FALSE	PB002204
6	SCOPOLETIN	COc1cc2ccc(=O)oc2cc1O	75D1	single	0.853	247.82	15583	M+Glu+H	FALSE	FiehnHILIC002321
6	SCOPOLETIN	COc1cc2ccc(=O)oc2cc1O	76D1	single	0.949	244.61	16318	M+Glu+H	FALSE	PB002204
6	SCOPOLETIN	COc1cc2ccc(=O)oc2cc1O	76000000	single	0.982	246.25	31609	M+Glu+H	FALSE	PB002204
6	SCOPOLETIN	COc1cc2ccc(=O)oc2cc1O	76000000000	single	0.983	247.15	119697	M+Glu+H	FALSE	PB002204
6	SCOPOLETIN	COc1cc2ccc(=O)oc2cc1O	76F1	single	0.97	246.59	33767	M+Glu+H	FALSE	PB002204
6	SCOPOLETIN	COc1cc2ccc(=O)oc2cc1O	76F2	single	0.985	244.61	276431	M+Glu+H	FALSE	PB002204
6	SCOPOLETIN	COc1cc2ccc(=O)oc2cc1O	78D1	single	0.981	246.48	42091	M+Glu+H	FALSE	PB002204
6	SCOPOLETIN	COc1cc2ccc(=O)oc2cc1O	78D2	single	0.982	246.73	920955	M+Glu+H	FALSE	PB002204
6	SCOPOLETIN	COc1cc2ccc(=O)oc2cc1O	78D3	single	0.857	247.73	15101	M+Glu+H	FALSE	PB002204
6	SCOPOLETIN	COc1cc2ccc(=O)oc2cc1O	79B10	single	0.973	246.94	16017	M+Glu+H	FALSE	PB002204
6	SCOPOLETIN	COc1cc2ccc(=O)oc2cc1O	79B11	single	0.947	242.58	37618	M+Glu+H	FALSE	PB002204
6	SCOPOLETIN	COc1cc2ccc(=O)oc2cc1O	79B5	single	0.98	244.13	38069	M+Glu+H	FALSE	PB002204
6	SCOPOLETIN	COc1cc2ccc(=O)oc2cc1O	79B6	single	0.973	244.81	21440	M+Glu+H	FALSE	PB002204
6	SCOPOLETIN	COc1cc2ccc(=O)oc2cc1O	79B8	single	0.861	242.56	23853	M+Glu+H	FALSE	PB002204
6	SCOPOLETIN	COc1cc2ccc(=O)oc2cc1O	80B1	single	0.971	244.83	23980	M+Glu+H	FALSE	PB002204
6	SCOPOLETIN	COc1cc2ccc(=O)oc2cc1O	84A3	single	0.991	246.97	120950	M+Glu+H	FALSE	PB002204
6	SCOPOLETIN	COc1cc2ccc(=O)oc2cc1O	85A1	single	0.98	245.25	86072	M+Glu+H	FALSE	PB002204
6	SCOPOLETIN	COc1cc2ccc(=O)oc2cc1O	85A4	single	0.981	244.79	340100	M+Glu+H	FALSE	PB002204
6	SCOPOLETIN	COc1cc2ccc(=O)oc2cc1O	90A2	single	0.984	251.25	214215	M+Glu+H	FALSE	PB002204
6	SCOPOLETIN	COc1cc2ccc(=O)oc2cc1O	90A4	single	0.986	244.22	92739	M+Glu+H	FALSE	PB002204
6	SCOPOLETIN	COc1cc2ccc(=O)oc2cc1O	91B1	single	0.985	243.02	147188	M+Glu+H	FALSE	PB002204
7	(-)-SALSOLINE	COc1cc2c(cc1O)CCNC2C	71B1	single	0.857	116.47	4967	M+Glu+H	FALSE	VF-NPL-QEHF003465
7	(-)-SALSOLINE	COc1cc2c(cc1O)CCNC2C	71C1	single	0.889	116.4	6703	M+Glu+H	FALSE	VF-NPL-QEHF003465
7	(-)-SALSOLINE	COc1cc2c(cc1O)CCNC2C	71C2	single	0.945	112.58	8161	M+Glu+H	FALSE	VF-NPL-QEHF003465
7	(-)-SALSOLINE	COc1cc2c(cc1O)CCNC2C	71C5	single	0.993	116.51	89745	M+Glu+H	FALSE	VF-NPL-QEHF003465
7	(-)-SALSOLINE	COc1cc2c(cc1O)CCNC2C	7200	single	0.981	112.74	17213	M+Glu+H	FALSE	VF-NPL-QEHF003465
7	(-)-SALSOLINE	COc1cc2c(cc1O)CCNC2C	73B3	single	0.947	83.1	11273	M+Glu+H	FALSE	VF-NPL-QEHF003465
7	(-)-SALSOLINE	COc1cc2c(cc1O)CCNC2C	90A2	single	0.992	86.89	68595	M+Glu+H	FALSE	VF-NPL-QEHF003465
7	10-HYDROXYCAMPTOTHECIN	CCC1(O)C(=O)OCc2c1cc1n(c2=O)Cc2cc3cc(O)ccc3nc2-1	71D1	single	0.884	288.86	101017	M+Glu+H	FALSE	VF-NPL-QEHF002718
7	10-HYDROXYCAMPTOTHECIN	CCC1(O)C(=O)OCc2c1cc1n(c2=O)Cc2cc3cc(O)ccc3nc2-1	73B2	single	0.853	288.7	96355	M+Glu+H	FALSE	VF-NPL-QEHF002718
7	10-HYDROXYCAMPTOTHECIN	CCC1(O)C(=O)OCc2c1cc1n(c2=O)Cc2cc3cc(O)ccc3nc2-1	73B3	single	0.949	289.09	326997	M+Glu+H	FALSE	VF-NPL-QEHF002718
7	10-HYDROXYCAMPTOTHECIN	CCC1(O)C(=O)OCc2c1cc1n(c2=O)Cc2cc3cc(O)ccc3nc2-1	73B4	single	0.932	287.88	916058	M+Glu+H	FALSE	VF-NPL-QEHF002718
7	10-HYDROXYCAMPTOTHECIN	CCC1(O)C(=O)OCc2c1cc1n(c2=O)Cc2cc3cc(O)ccc3nc2-1	73B5	single	0.946	287.42	173516	M+Glu+H	FALSE	VF-NPL-QEHF002718
7	10-HYDROXYCAMPTOTHECIN	CCC1(O)C(=O)OCc2c1cc1n(c2=O)Cc2cc3cc(O)ccc3nc2-1	73C3	single	0.922	289.31	300240	M+Glu+H	FALSE	VF-NPL-QEHF002718
7	10-HYDROXYCAMPTOTHECIN	CCC1(O)C(=O)OCc2c1cc1n(c2=O)Cc2cc3cc(O)ccc3nc2-1	73C5	single	0.935	288.04	1049036	M+Glu+H	FALSE	VF-NPL-QEHF002718
7	10-HYDROXYCAMPTOTHECIN	CCC1(O)C(=O)OCc2c1cc1n(c2=O)Cc2cc3cc(O)ccc3nc2-1	73C6	single	0.939	286.64	478719	M+Glu+H	FALSE	VF-NPL-QEHF002718
7	10-HYDROXYCAMPTOTHECIN	CCC1(O)C(=O)OCc2c1cc1n(c2=O)Cc2cc3cc(O)ccc3nc2-1	74F2	single	0.933	289.65	230123	M+Glu+H	FALSE	VF-NPL-QEHF002718
7	10-HYDROXYCAMPTOTHECIN	CCC1(O)C(=O)OCc2c1cc1n(c2=O)Cc2cc3cc(O)ccc3nc2-1	78D2	single	0.945	288.11	601997	M+Glu+H	FALSE	VF-NPL-QEHF002718
7	10-HYDROXYCAMPTOTHECIN	CCC1(O)C(=O)OCc2c1cc1n(c2=O)Cc2cc3cc(O)ccc3nc2-1	90A2	single	0.946	287.4	659546	M+Glu+H	FALSE	VF-NPL-QEHF002718
7	2',4'-DIHYDROXYCHALCONE	O=C(C=Cc1ccccc1)c1ccc(O)cc1O	71B1	single	0.965	395.48	1213455	M+Glu+H	FALSE	VF-NPL-QTOF002509
7	2',4'-DIHYDROXYCHALCONE	O=C(C=Cc1ccccc1)c1ccc(O)cc1O	71B2	single	0.951	393.98	24783	M+Glu+H	FALSE	VF-NPL-QTOF002509
7	2',4'-DIHYDROXYCHALCONE	O=C(C=Cc1ccccc1)c1ccc(O)cc1O	71B8	single	0.952	394.39	15269	M+Glu+H	FALSE	VF-NPL-QTOF002509
7	2',4'-DIHYDROXYCHALCONE	O=C(C=Cc1ccccc1)c1ccc(O)cc1O	71C1	single	0.964	392.04	47420	M+Glu+H	FALSE	VF-NPL-QTOF002509
7	2',4'-DIHYDROXYCHALCONE	O=C(C=Cc1ccccc1)c1ccc(O)cc1O	71C2	single	0.968	389.03	2325622	M+Glu+H	FALSE	VF-NPL-QTOF002509
7	2',4'-DIHYDROXYCHALCONE	O=C(C=Cc1ccccc1)c1ccc(O)cc1O	71C3	single	0.962	465.94	141265	M+Glu+H	FALSE	VF-NPL-QTOF002509
7	2',4'-DIHYDROXYCHALCONE	O=C(C=Cc1ccccc1)c1ccc(O)cc1O	71C4	single	0.968	391.49	802972	M+Glu+H	FALSE	VF-NPL-QTOF002509
7	2',4'-DIHYDROXYCHALCONE	O=C(C=Cc1ccccc1)c1ccc(O)cc1O	71C5	single	0.962	469.55	88580	M+Glu+H	FALSE	VF-NPL-QTOF002509
7	2',4'-DIHYDROXYCHALCONE	O=C(C=Cc1ccccc1)c1ccc(O)cc1O	71D1	single	0.965	391.41	694961	M+Glu+H	FALSE	VF-NPL-QTOF002509
7	2',4'-DIHYDROXYCHALCONE	O=C(C=Cc1ccccc1)c1ccc(O)cc1O	72B1	single	0.962	470.81	163108	M+Glu+H	FALSE	VF-NPL-QTOF002509
7	2',4'-DIHYDROXYCHALCONE	O=C(C=Cc1ccccc1)c1ccc(O)cc1O	72B2	single	0.904	466.59	9996	M+Glu+H	FALSE	VF-NPL-QTOF002509
7	2',4'-DIHYDROXYCHALCONE	O=C(C=Cc1ccccc1)c1ccc(O)cc1O	72B3	single	0.969	391	111408	M+Glu+H	FALSE	VF-NPL-QTOF002509
[truncated: 1,793 more rows]
