# Supplementary material for: A substrate-multiplexed platform for profiling enzymatic potential of plant family 1 glycosyltransferases
Source: Nat Commun. 2025 Jul 10;16:6366. doi: 10.1038/s41467-025-61530-6 (PMC12246196; doi:10.1038/s41467-025-61530-6)
Supplement: Supplementary file 11 — Source Data [file 41467_2025_61530_MOESM11_ESM.xlsx]

## Sheet: Figure2a
Substrate	# of glycosylating enzymes
FORMONONETIN	103
2',4'-DIHYDROXY-4-METHOXYCHALCONE	76
7,2'-DIHYDROXYFLAVONE	76
ACACETIN	73
PEUCENIN	73
3,7-DIHYDROXYFLAVONE	69
3-HYDROXYFLAVONE	69
PHLORIDZIN	69
CHRYSIN	68
DIOSMETIN	68
GALANGIN	67
RETUSIN 7-METHYL ETHER	65
2',3-DIHYDROXY-4,4',6'-TRIMETHOXYCHALCONE	63
2',4'-DIHYDROXYCHALCONE	63
2,3,4-TRIHYDROXY-4'-ETHOXYBENZOPHENONE	62
ISOLIQUIRITIGENIN	62
PRENYLETIN	62
HARMOL	60
ALPHA-MANGOSTIN	59
SAPPANONE A DIMETHYL ETHER	59
UMBELLIFERONE	58
ANGOLENSIN (R)	55
ESCULETIN	55
GENISTEIN	55
18ALPHA-GLYCYRRHETINIC ACID	54
5-O-METHYLGENISTEIN (ISOPRUNETIN)	53
QUERCETIN	53
IRIGENIN	52
KAEMPFEROL	52
3,4-DIDESMETHYL-5-DESHYDROXY-3'-ETHOXYSCLEROIN	50
SCOPOLETIN	50
LARIXINIC ACID	49
3-HYDROXY-3',4'-DIMETHOXYFLAVONE	48
SEROTONIN	47
CAPSAICIN	46
CORTISONE	46
APIIN	44
CURCUMIN	43
RHOIFOLIN	42
APIGENIN DIMETHYL ETHER	39
DALBERGIONE, 4-METHOXY-4'-HYDROXY-	39
FISETIN	36
EPICATECHIN MONOGALLATE	34
3-O-METHYLQUERCETIN	33
N-METHYLANTHRANILIC ACID	31
DIPTERYXIN	30
BUTYL PARABEN	29
EUPHOL	29
ENOXOLONE	28
3-HYDROXY-4-(SUCCIN-2-YL)-CARYOLANE DELTA-LACTONE	26
MYCOPHENOLIC ACID	25
EPICATECHIN	24
ORSELLINIC ACID, ETHYL ESTER	24
CEAROIN	23
6,4'-DIHYDROXYFLAVONE	22
HETEROPEUCENIN, METHYL ETHER	22
2,3,4'-TRIHYDROXY-4-METHOXYBENZOPHENONE	21
ALEURETIC ACID	21
BOLDINE	21
CIANIDANOL	21
HAEMATOMMIC ACID, ETHYL ESTER	21
APOTOXICAROL	20
KUHLMANNIN	20
POMIFERIN	19
SALIDROSIDE	18
XANTHURENIC ACID	18
CHOLECALCIFEROL	17
CHOLIC ACID	17
DIFFRACTAIC ACID	17
EPI(13)TORULOSOL	16
EPITESTOSTERONE	16
LINALOOL (+)	16
MANGIFERIN	16
LAGOCHILIN	15
2',4-DIHYDROXY-3,4',6'-TRIMETHOXYCHALCONE	14
2-HYDROXYCHALCONE	14
4-HYDROXY-6-METHYLPYRAN-2-ONE	14
BETA-SITOSTEROL	14
CHOLESTEROL	14
ESTRIOL	14
GINKGOLIDE A	14
METHYL ORSELLINATE	14
YOHIMBIC ACID	14
BAICALEIN	13
AVOCADYNE	12
ICARIIN	12
IRIDIN	12
LEOIDIN	12
10-HYDROXYCAMPTOTHECIN	11
CELASTROL	11
LEVODOPA	11
LUPEOL	11
NIACIN	11
ACETOSYRINGONE	10
ANTIAROL	10
CHLOROGENIC ACID	10
DEOXYCHOLIC ACID	10
METHYL DESOXYCHOLATE	10
RESVERATROL 4'-METHYL ETHER	10
STEVIOL	10
TRYPTOPHAN	10
2',5'-DIHYDROXY-4-METHOXYCHALCONE	9
EMETINE	9
EPIAFZELECHIN (2R,3R)(-)	9
EPIGALLOCATECHIN-3-MONOGALLATE	9
KOJIC ACID	9
PRIMULETIN	9
5-DEMETHYLNOBILETIN	8
CHRYSOPHANOL	8
HARMANE	8
HARMINE	8
HYOSCYAMINE	8
LUPININE	8
NEROL	8
(-)-SALSOLINE	7
LOBELINE	7
URSINOIC ACID	7
ANHYDROBRAZILIC ACID	6
AZELAIC ACID	6
EVOXINE	6
HYDROQUINIDINE	6
MORIN	6
RUTOSIDE (RUTIN)	6
3-HYDROXYTYRAMINE	5
ABIETIC ACID	5
AESCULIN	5
CATECHIN TETRAMETHYLETHER	5
CHOLIC ACID, METHYL ESTER	5
HARMALOL	5
MEVASTATIN	5
OSAJIN	5
PICROPODOPHYLLIN	5
PIPERONIC ACID	5
QUERCITRIN	5
2-METHOXYRESORCINOL	4
ANDROSTERONE	4
AVOCADYNE ACETATE	4
EPIAFZELECHIN TRIMETHYL ETHER	4
KOPARIN	4
MUNDULONE	4
ROSMARINIC ACID	4
SILIBININ	4
SYRINGIC ACID	4
3-METHOXYCATECHOL	3
FUCOSTANOL	3
HESPERIDIN	3
JUAREZIC ACID	3
LAPACHOL	3
YOHIMBINE	3
1,7-DIDEACETOXY-1,7-DIOXO-3-DEACETYLKHIVORIN	2
3ALPHA-HYDROXY-3-DEOXYANGOLENSIC ACID METHYL ESTER	2
ALPHA-TOCHOPHEROL	2
BRAZILIN	2
CANTHAXANTHIN (EUGLENANONE)	2
DOCOSANOL	2
EPIANDROSTERONE	2
HUPERZINE A	2
INDOLE-3-CARBINOL	2
LOVASTATIN	2
NARINGIN	2
PHYTOL	2
SOLASODINE	2
TOTAROL	2
3-DESHYDROXYSAPPANOL TRIMETHYL ETHER	1
4-METHYLDAPHNETIN	1
7-OXOCHOLESTEROL	1
ALPHA-DIHYDROGEDUNOL	1
ALPHA-ERGOCRYPTINE	1
CHRYSAROBIN	1
COLFORSIN	1
CORYNANTHINE	1
CYTISINE	1
DIMETHYLCAFFEIC ACID	1
EMODIN	1
ERGONOVINE	1
EVERNINIC ACID	1
FERULIC ACID	1
FRAXETIN	1
GLUTAMINE (L)	1
GLYCOCHOLIC ACID	1
OLEANOIC ACID	1
PODOFILOX	1
PRISTIMERIN	1
TETRAHYDROSAPPANONE A TRIMETHYL ETHER	1
URSOLIC ACID	1
VERATRIC ACID	1
XANTHOXYLIN	1

## Sheet: Figure2f
Enzyme	# of Glycosylated substrates
UGT73C5	127
UGT71D1	100
UGT73B3	91
UGT73B4	90
UGT71C2	82
UGT90A2	81
UGT73C3	78
UGT71C3	76
UGT78D2	73
UGT73B2	71
UGT73C6	71
UGT72B1	69
UGT71B1	67
UGT73B1	65
UGT84A3	64
UGT74F2	63
UGT73B5	62
UGT85A1	61
UGT76E9	60
UGT71B2	60
UGT76F1	59
UGT72E2	57
UGT79B10	55
UGT71C5	53
UGT71C1	52
UGT76E4	49
UGT87A2	49
UGT75D1	48
UGT71B8	47
UGT72B3	47
UGT73C4	47
UGT74D1	47
UGT74B1	46
UGT72E1	45
UGT72D1	45
UGT74C1	45
UGT84A4	45
UGT85A4	45
UGT91B1	45
UGT71C4	44
UGT79B11	44
UGT76E6	43
UGT90A4	43
UGT76C1	41
UGT80B1	41
UGT87A1	41
UGT84A2	40
UGT73D1	38
UGT89A1	38
UGT78D1	36
UGT82A1	35
UGT7600	34
UGT85A2	34
UGT79B5	33
UGT78D3	32
UGT76E7	31
UGT75B2	31
UGT79B1	31
UGT84B2	31
UGT76C3	30
UGT76C5	30
UGT79B3	30
UGT72B2	29
UGT76D1	29
UGT79B8	29
UGT75C1	28
UGT76F2	28
UGT84A1	28
UGT72C1	27
UGT89A2	26
UGT79B2	25
UGT79B6	25
UGT79B7	25
UGT86A2	25
UGT73C2	23
UGT76C2	23
UGT91A1	22
UGT76E3	18
UGT80A2	18
UGT79B9	17
UGT72E3	16
ALG14LP	15
UGT71B6	13
UGT85A3	13
UGT76E12	11
UGT89B1	11

## Sheet: Figure4c
		Product EIC
Enzyme	Substrate	Rep 1	Rep 2	Rep 3
UGT76C2 WT	Formononetin	62900	93500	55300
UGT76C2 C20A	Formononetin	304000	312000	279000
UGT76C2 C20H	Formononetin	427000000	418000000	433000000
UGT76C2 D112A	Formononetin	30800000	30700000	28600000
UGT76C2 WT	6-benzyl	1910000000	1800000000	1750000000
UGT76C2 C20A	6-benzyl	945000000	948000000	980000000
UGT76C2 C20H	6-benzyl	130000	382000	414000
UGT76C2 D112A	6-benzyl	140000000	152000000	154000000
UGT76C2 WT	6-dimethyl	4910000000	5070000000	5100000000
UGT76C2 C20A	6-dimethyl	2860000000	2700000000	2880000000
UGT76C2 C20H	6-dimethyl	1420000	1670000	1650000
UGT76C2 D112A	6-dimethyl	796000000	788000000	764000000
UGT76C2 WT	18alpha-glychyrretinic acid	0	0	0
UGT76C2 C20A	18alpha-glychyrretinic acid	0	0	0
UGT76C2 C20H	18alpha-glychyrretinic acid	10700000	10400000	10000000
UGT76C2 D112A	18alpha-glychyrretinic acid	946000	1110000	1050000
